# Supplementary material for: Virally programmed extracellular vesicles sensitize cancer cells to oncolytic virus and small molecule therapy
Source: Nat Commun. 2022 Apr 7;13:1898. doi: 10.1038/s41467-022-29526-8 (PMC8990073; doi:10.1038/s41467-022-29526-8)
Supplement: Supplementary file 5 — Supplementary Data 1 [file 41467_2022_29526_MOESM5_ESM.xlsx]

## Sheet: SindbislibraryP1_Input
rank	amiRNA_sequence	num_forward	num_reverse	fraction_forward	fraction_reverse	length
1	ATAGTGATAACTCACTAGTACA	146891	12	0.758206	8.05753e-05	22
2	CTAGTGATAACTCACTAGTACA	35	113045	0.000180659	0.759053	22
3	ACAGCAAAGTTCTACAGCTTTT	7970	0	0.0411387	0	22
4	GCAGCAAAGTTCTACAGCTTTT	0	6807	0	0.0457063	22
5	ATATGATAACTCACTAGTACA	3752	0	0.0193667	0	21
6	ATAGTGTAACTCACTAGTACA	2404	0	0.0124087	0	21
7	CTAGTGATAATCACTAGTACA	0	2352	0	0.0157928	21
8	ATAGTGATAACTCACTATACA	2343	0	0.0120938	0	21
9	ATAGTGATAACTCATAGTACA	2301	0	0.011877	0	21
10	ATAGTGATAATCACTAGTACA	2255	0	0.0116396	0	21
11	CTATGATAACTCACTAGTACA	0	2223	0	0.0149266	21
12	CTAGTGATAACTCACTATACA	1	1670	5.16169e-06	0.0112134	21
13	CTAGTGATAACTCATAGTACA	0	1596	0	0.0107165	21
14	CTAGTGATACTCACTAGTACA	0	1235	0	0.00829254	21
15	CTAGTGAAACTCACTAGTACA	0	1073	0	0.00720478	21
16	CTAGTGATAACTCACTAGTAA	0	1060	0	0.00711749	21
17	TAGTGATAACTCACTAGTACA	729	99	0.00376287	0.000664746	21
18	ATAGTGATAACTCACTAGTAC	752	0	0.00388159	0	21
19	ATAGTGATACTCACTAGTACA	713	1	0.00368028	6.71461e-06	21
20	ATAGTATAACTCACTAGTACA	547	0	0.00282344	0	21
21	CTAGGATAACTCACTAGTACA	0	489	0	0.00328344	21
22	ATAGTGATAACTCCTAGTACA	481	0	0.00248277	0	21
23	ACAGCAAATTCTACAGCTTTT	405	0	0.00209048	0	21
24	CTAGTATAACTCACTAGTACA	0	370	0	0.00248441	21
25	CTGTCTTATTCTTTAATAACAT	332	0	0.00171368	0	22
26	CTAGTGTAACTCACTAGTACA	0	328	0	0.00220239	21
27	ATAGTGATAACTCACTAGTCA	327	0	0.00168787	0	21
28	ATAGTGATAACTAGTACA	326	0	0.00168271	0	18
29	ATAGTGATAACCACTAGTACA	325	0	0.00167755	0	21
30	ATAGTGATAACTCTAGTACA	306	0	0.00157948	0	20
31	CTAGTGATAACTCACTAGACA	0	303	0	0.00203453	21
32	ATAGTGATAACTACTAGTACA	301	0	0.00155367	0	21
33	ACAGCAAAGTTCTACAGCTTT	297	0	0.00153302	0	21
34	ATAGTGAAACTCACTAGTACA	297	0	0.00153302	0	21
35	ACAGCAAAGTTTACAGCTTTT	284	0	0.00146592	0	21
36	CTAGTGATAACTAGTACA	0	276	0	0.00185323	18
37	ATAGTGATAACACTAGTACA	267	0	0.00137817	0	20
38	ATAGGATAACTCACTAGTACA	254	0	0.00131107	0	21
39	CTAGTGAACTCACTAGTACA	0	250	0	0.00167865	20
40	CTAGTGATAACTACTAGTACA	0	234	0	0.00157122	21
41	GCAGCAAATTCTACAGCTTTT	0	231	0	0.00155107	21
42	CTAGTGACTCACTAGTACA	0	229	0	0.00153765	19
43	ATAGTGACTCACTAGTACA	225	0	0.00116138	0	19
44	ACAGCAAAGTTCTACAGTTTT	222	0	0.0011459	0	21
45	ATAGTTAACTCACTAGTACA	220	0	0.00113557	0	20
46	ATAGTGATCACTAGTACA	211	0	0.00108912	0	18
47	ACAGCAAAGTCTACAGCTTTT	207	0	0.00106847	0	21
48	CTAGATAACTCACTAGTACA	0	204	0	0.00136978	20
49	ATAGTAACTCACTAGTACA	204	0	0.00105298	0	19
50	ATAGTTATAACTCACTAGTACA	201	0	0.0010375	0	22
51	GCAGCAAGTTCTACAGCTTTT	0	200	0	0.00134292	21
52	ATAGTGATAACTCACTAGTAA	193	0	0.000996206	0	21
53	CTAGTAACTCACTAGTACA	0	191	0	0.00128249	19
54	ATAGTGATAACTCACTACA	190	0	0.000980721	0	19
55	ATAGTGAACTCACTAGTACA	189	0	0.000975559	0	20
56	CTAGTGATAACTAACTAGTACA	0	188	0	0.00126235	22
57	ATAGTGATAACTCACTAGTTCA	186	0	0.000960074	0	22
58	GCACAAAGTTCTACAGCTTTT	0	185	0	0.0012422	21
59	ATAGTGATAACTCACTTGTACA	172	0	0.000887811	0	22
60	ATAGTGATCTCACTAGTACA	172	0	0.000887811	0	20
61	ATAGTGATAACCTAGTACA	169	0	0.000872326	0	19
62	ATAGTGATAACTCTCTAGTACA	163	0	0.000841355	0	22
63	ATAGTGATACACTAGTACA	163	0	0.000841355	0	19
64	ACCCATTGATATAACTGTCAAA	159	0	0.000820709	0	22
65	CTAGTGATAACTCACTAGAACA	0	159	0	0.00106762	22
66	CTAGTGATAACTCACAAGTACA	0	159	0	0.00106762	22
67	ATAGTGATAACTCACTAGACA	157	0	0.000810385	0	21
68	ATAGTGATATCACTAGTACA	157	0	0.000810385	0	20
69	GCAGCAAAGTTCTAAGCTTTT	0	157	0	0.00105419	21
70	CTAGTGATATCACTAGTACA	0	157	0	0.00105419	20
71	ATAATGATAACTCACTAGTACA	156	0	0.000805224	0	22
72	ATAGTGATAACTCACTGTACA	155	0	0.000800062	0	21
73	ATAGTGTTAACTCACTAGTACA	154	0	0.0007949	0	22
74	ATAGTGATAACTCACAGTACA	153	0	0.000789739	0	21
75	ATAGTGATTACTCACTAGTACA	152	0	0.000784577	0	22
76	CTAGTGATAACACTAGTACA	1	151	5.16169e-06	0.00101391	20
77	ATAGATAACTCACTAGTACA	151	0	0.000779415	0	20
78	CTAGTGATCACTAGTACA	0	149	0	0.00100048	18
79	CTAGTGATAAACTAGTACA	0	149	0	0.00100048	19
80	CTAGTTAACTCACTAGTACA	0	142	0	0.000953474	20
81	GCAGCAAAGTTCTACACTTTT	0	142	0	0.000953474	21
82	ATTGTGATAACTCACTAGTACA	139	0	0.000717475	0	22
83	ATAGTGATACTAGTACA	136	0	0.00070199	0	17
84	CTGTGATAACTCACTAGTACA	1	133	5.16169e-06	0.000893043	21
85	CTAGTGATAACTCTAGTACA	0	130	0	0.000872899	20
86	CTAGTGATAACTCACTAGTAAA	0	130	0	0.000872899	22
87	ATGTGATAACTCACTAGTACA	130	0	0.00067102	0	21
88	ATAGTGATAACTTAGTACA	126	0	0.000650373	0	19
89	TTAGTGATAACTCACTAGTACA	110	15	0.000567786	0.000100719	22
90	GCCCATTGATATAACTGTCAAA	0	124	0	0.000832612	22
91	CTAGTGATACTAGTACA	0	123	0	0.000825897	17
92	CAAGTGATAACTCACTAGTACA	0	123	0	0.000825897	22
93	CTAGTGCTCACTAGTACA	0	122	0	0.000819182	18
94	ATATAACTCACTAGTACA	120	0	0.000619403	0	18
95	ATAGTGATAACTCACTAGTACT	119	0	0.000614241	0	22
96	CTAGTGATACACTAGTACA	0	118	0	0.000792324	19
97	CTAGTGATAACTCAAGTACA	0	117	0	0.000785609	20
98	TTGTCTTATTCTTTAATAACAT	0	116	0	0.000778895	22
99	AAGTGATAACTCACTAGTACA	113	0	0.000583271	0	21
100	ATAGTGATAACTCACTATTACA	113	0	0.000583271	0	22
101	CTAGTGATAACACACTAGTACA	0	112	0	0.000752036	22
102	CTAGTGATAACTTACTAGTACA	0	110	0	0.000738607	22
103	ATAGTGATAACTCACTTACA	110	0	0.000567786	0	20
104	ATAGTGATAACTAACTAGTACA	109	0	0.000562624	0	22
105	ATTGATAACTCACTAGTACA	109	0	0.000562624	0	20
106	CTAGTGATAACTCACTGTACA	1	107	5.16169e-06	0.000718463	21
107	CTAGTGATAACTCAGTACA	0	107	0	0.000718463	19
108	CTAGTGATAACTCCTAGTACA	0	107	0	0.000718463	21
109	CTAGTGATAACCACTAGTACA	0	107	0	0.000718463	21
110	ATAGTGATAACTCAGTACA	106	0	0.000547139	0	19
111	ATAGTAATAACTCACTAGTACA	106	0	0.000547139	0	22
112	CTAGTGATAACTTAGTACA	0	105	0	0.000705034	19
113	ATAGTGATTCACTAGTACA	104	0	0.000536816	0	19
114	CTAGTGTCACTAGTACA	0	103	0	0.000691605	17
115	ATAGTGATAACTCAAGTACA	103	0	0.000531654	0	20
116	CTAGAACTCACTAGTACA	0	103	0	0.000691605	18
117	CTAGTGATAACTCACTAGTCA	0	102	0	0.00068489	21
118	CTAGTGATAACTCATTAGTACA	0	101	0	0.000678176	22
119	ACACAAAGTTCTACAGCTTTT	101	0	0.000521331	0	21
120	ATAGTGACACTAGTACA	100	0	0.000516169	0	17
121	ATAGTGATAAACTCACTAGTACA	99	0	0.000511007	0	23
122	ATAGTGATATCTCACTAGTACA	97	0	0.000500684	0	22
123	ATAGTGCTCACTAGTACA	97	0	0.000500684	0	18
124	ATAGTGATAACTCACTAGTA	96	0	0.000495522	0	20
125	ACCAACATGTCTCTTCTCCTAT	95	0	0.000490361	0	22
126	CTAGTGATAACTCACAGTACA	0	95	0	0.000637888	21
127	ATAGTGATAACTCACTAATACA	94	0	0.000485199	0	22
128	ATAGTGATAACTCACTAACA	93	0	0.000480037	0	20
129	ATAGTGATAACTCACAAGTACA	92	0	0.000474875	0	22
130	ATAGTGATAAACTAGTACA	88	0	0.000454229	0	19
131	CTAGTGATTCACTAGTACA	0	88	0	0.000590886	19
132	ATAGTCTCACTAGTACA	88	0	0.000454229	0	17
133	ATAGTGATAACTCACTAGAACA	88	0	0.000454229	0	22
134	CTAGTGACACTAGTACA	1	85	5.16169e-06	0.000570742	17
135	ATATGTAACTCACTAGTACA	85	0	0.000438744	0	20
136	CTAATAACTCACTAGTACA	0	85	0	0.000570742	19
137	CTATAACTCACTAGTACA	0	85	0	0.000570742	18
138	CTAGTGATAATCATAGTACA	0	84	0	0.000564027	20
139	ATAATAACTCACTAGTACA	82	0	0.000423259	0	19
140	ATAGTGATAACTCACTCA	81	0	0.000418097	0	18
141	CTAGTTATAACTCACTAGTACA	0	80	0	0.000537169	22
142	ATAGTGATAACTCACTAGCA	78	1	0.000402612	6.71461e-06	20
143	ACAGCAAAGTTCTACACTTTT	79	0	0.000407774	0	21
144	CTAGTGATAATTCACTAGTACA	0	78	0	0.00052374	22
145	ACAGCAAGTTCTACAGCTTTT	77	0	0.00039745	0	21
146	CTAGTGATAAATCACTAGTACA	0	77	0	0.000517025	22
147	ATAGTGATAACTCATACA	76	0	0.000392288	0	18
148	ATGATAACTCACTAGTACA	76	0	0.000392288	0	19
149	ATAGTGATAATAGTACA	75	0	0.000387127	0	17
150	CTAGTGATAATCACTATACA	0	75	0	0.000503596	20
151	ATACTGATAACTCACTAGTACA	74	0	0.000381965	0	22
152	CTAGTGATAACTCATACA	0	74	0	0.000496881	18
153	CTAGACTCACTAGTACA	0	73	0	0.000490166	17
154	CTAGTGATAATAGTACA	0	73	0	0.000490166	17
155	CTAGTGATAACTCACTAGTATA	0	72	0	0.000483452	22
156	ATATGATAACTCATAGTACA	70	0	0.000361318	0	20
157	CTAGTGTTAACTCACTAGTACA	0	67	0	0.000449879	22
158	CTAGTGATCTCACTAGTACA	0	67	0	0.000449879	20
159	ATAGTGTAACTCATAGTACA	65	0	0.00033551	0	20
160	ATAGTGTCACTAGTACA	64	0	0.000330348	0	17
161	ATATTGATAACTCACTAGTACA	64	0	0.000330348	0	22
162	ATAGTGTAACTCACTATACA	63	0	0.000325186	0	20
163	CTAGTGATAACTCTCTAGTACA	0	62	0	0.000416306	22
164	CTAGTGATAACTCACTAGTTCA	0	61	0	0.000409591	22
165	ATAGTGATAACACACTAGTACA	60	0	0.000309701	0	22
166	ATAGTGATAACTCATATACA	60	0	0.000309701	0	20
167	ATATGATAACTCACTATACA	58	0	0.000299378	0	20
168	CTTGTGATAACTCACTAGTACA	0	57	0	0.000382733	22
169	CTAGTGATAACTCAATAGTACA	0	57	0	0.000382733	22
170	CTAGTGATAATCACTAGTAA	0	56	0	0.000376018	20
171	CTAGTGATAACTCACTAACA	0	55	0	0.000369303	20
172	CAGTGATAACTCACTAGTACA	0	55	0	0.000369303	21
173	ATAGTGATAACTCTACA	55	0	0.000283893	0	17
174	ATAGTGGATAACTCACTAGTACA	55	0	0.000283893	0	23
175	CTAGTGATAACTCACTTGTACA	0	54	0	0.000362589	22
176	CTAGAGATAACTCACTAGTACA	0	53	0	0.000355874	22
177	CTAGTGATAACTCACTAGTAC	0	53	0	0.000355874	21
178	CTAGTGATAACTCACTACA	0	51	0	0.000342445	19
179	GCAGCAAAGTCTACAGCTTTT	0	51	0	0.000342445	21
180	ATAGTGATAACTCACTAGTAAA	51	0	0.000263246	0	22
181	ATAGTGATAACTCACTAGTATA	50	0	0.000258084	0	22
182	GCAGAAAGTTCTACAGCTTTT	0	50	0	0.00033573	21
183	CTAGTTGATAACTCACTAGTACA	0	50	0	0.00033573	23
184	ATAGTACTCACTAGTACA	50	0	0.000258084	0	18
185	ATAGCGATAACTCACTAGTACA	50	0	0.000258084	0	22
186	ATAGGTGATAACTCACTAGTACA	49	0	0.000252923	0	23
187	ATAGTGATAACTCAACA	49	0	0.000252923	0	17
188	CTAGTGATAACTCAACA	0	49	0	0.000329016	17
189	CTAAACTCACTAGTACA	0	49	0	0.000329016	17
190	ATAGTGAATAACTCACTAGTACA	49	0	0.000252923	0	23
191	CTAGTGATACTCATAGTACA	0	48	0	0.000322301	20
192	AGTGATAACTCACTAGTACA	40	8	0.000206468	5.37169e-05	20
193	GCAGCAAAGTTCTACAGTTTT	0	48	0	0.000322301	21
194	CTAGTGAAATCACTAGTACA	0	47	0	0.000315587	20
195	CGGAGTAGATCCCTGTAACCAA	47	0	0.000242599	0	22
196	ATAGTGATAACTCACCA	47	0	0.000242599	0	17
197	ACAGAAAGTTCTACAGCTTTT	47	0	0.000242599	0	21
198	ATAGTGATAACTCACTAGTAACA	46	0	0.000237438	0	23
199	CTAGTACTCACTAGTACA	0	46	0	0.000308872	18
200	CTAGTGATAACTCACTAGCA	0	46	0	0.000308872	20
201	CTATGATAATCACTAGTACA	0	46	0	0.000308872	20
202	ATAGTGATAATCATAGTACA	45	0	0.000232276	0	20
203	CTAGTGATAACCTAGTACA	0	45	0	0.000302157	19
204	TGATAACTCACTAGTACA	27	17	0.000139366	0.000114148	18
205	CTAGTGAAACTCACTATACA	0	44	0	0.000295443	20
206	CTAGTGATTACTCACTAGTACA	0	43	0	0.000288728	22
207	ATAGTGTAATCACTAGTACA	43	0	0.000221953	0	20
208	GCCAACATGTCTCTTCTCCTAT	0	43	0	0.000288728	22
209	ATTAACTCACTAGTACA	42	0	0.000216791	0	17
210	CTAGTGATAACTCACTTACA	0	42	0	0.000282014	20
211	TCCTAAGTATTGTGTATGTTTA	0	42	0	0.000282014	22
212	CTGATAACTCACTAGTACA	0	42	0	0.000282014	19
213	ATCTGATATAGCTATAAGGTAT	41	0	0.000211629	0	22
214	CTTGATAACTCACTAGTACA	0	41	0	0.000275299	20
215	CTAGTGATAACTCATATACA	0	41	0	0.000275299	20
216	AGGAGTGGATCCAATCAA	0	41	0	0.000275299	18
217	ATAGTGATAATCACTATACA	41	0	0.000211629	0	20
218	ATATGATAATCACTAGTACA	41	0	0.000211629	0	20
219	ATAGTTGATAACTCACTAGTACA	41	0	0.000211629	0	23
220	ATAGTGATAACTCACTAAGTACA	40	0	0.000206468	0	23
221	ATAGTGATAACTCACTCGTACA	40	0	0.000206468	0	22
222	CTAGTGATAACTCACTAGTA	0	40	0	0.000268584	20
223	CTAGTGATAACTCATAGTAA	0	39	0	0.00026187	20
224	CTATGATAACTCACTATACA	0	38	0	0.000255155	20
225	ATAGTGACAACTCACTAGTACA	38	0	0.000196144	0	22
226	CTAGTGAAACTCATAGTACA	0	38	0	0.000255155	20
227	CCTAGTGATAACTCACTAGTACA	0	38	0	0.000255155	23
228	CTATGATACTCACTAGTACA	0	38	0	0.000255155	20
229	CTAGTCTCACTAGTACA	0	38	0	0.000255155	17
230	ATAGAACTCACTAGTACA	38	0	0.000196144	0	18
231	ATAGTGATAACTCATAGTAC	37	0	0.000190983	0	20
232	ATAAGTGATAACTCACTAGTACA	37	0	0.000190983	0	23
233	CTAGTGATAACTCCACTAGTACA	0	37	0	0.000248441	23
234	CTAGTGATAACTTCACTAGTACA	0	36	0	0.000241726	23
235	ATAGTGATAACTCAACTAGTACA	36	0	0.000185821	0	23
236	ATAGTCATAACTCACTAGTACA	36	0	0.000185821	0	22
237	TATGATAACTCACTAGTACA	30	6	0.000154851	4.02877e-05	20
238	ATAGTGATAAATCACTAGTACA	35	0	0.000180659	0	22
239	GGGAGGTGATAATACACATGAA	0	35	0	0.000235011	22
240	CTAGTGATACTCACTATACA	0	35	0	0.000235011	20
241	CTAGTGATACTCACTAGTAA	0	35	0	0.000235011	20
242	ATAGTGATAACTCACTA	35	0	0.000180659	0	17
243	ATAGTGATAACTCAATAGTACA	34	0	0.000175497	0	22
244	CTAGTGATAACTGTACA	0	34	0	0.000228297	17
245	CTAGTGATTAACTCACTAGTACA	0	34	0	0.000228297	23
246	CTAGTGATAACTCACCTAGTACA	0	34	0	0.000228297	23
247	CTGGTGATAACTCACTAGTACA	0	34	0	0.000228297	22
248	CTAGTGGATAACTCACTAGTACA	0	33	0	0.000221582	23
249	TAGTGTAACTCACTAGTACA	33	0	0.000170336	0	20
250	GCAGCAAAGTTCTACAGCTTT	0	33	0	0.000221582	21
251	ATAGTGATAACAGTACA	32	0	0.000165174	0	17
252	ACAGCAAAGTTCTCAGCTTTT	32	0	0.000165174	0	21
253	CTAGTGATAACTCACTAGTACT	0	32	0	0.000214867	22
254	ATAGTGATAACTCACTAGGTACA	32	0	0.000165174	0	23
255	ATAGTGATAATCACTAGTAC	31	0	0.000160012	0	20
256	CTATGAAACTCACTAGTACA	0	31	0	0.000208153	20
257	ATATGATAACTCACTAGTAC	31	0	0.000160012	0	20
258	ATAGTGATAACTCACACA	31	0	0.000160012	0	18
259	TAGTGATAATCACTAGTACA	23	7	0.000118719	4.70023e-05	20
260	ATAGTGATAACTCACCAGTACA	30	0	0.000154851	0	22
261	CTAGTGATAACCTCACTAGTACA	0	30	0	0.000201438	23
262	ATAGTGCTAACTCACTAGTACA	30	0	0.000154851	0	22
263	AAAGTGATAACTCACTAGTACA	29	0	0.000149689	0	22
264	CTAGTGAAAACTCACTAGTACA	0	29	0	0.000194724	22
265	ATAGTGATAACTCACTAGA	29	0	0.000149689	0	19
266	CGCAGATCAAAGTCTGGACAAA	29	0	0.000149689	0	22
267	ATAGTGATAATTCACTAGTACA	29	0	0.000149689	0	22
268	ATAGTGATAACTTACTAGTACA	28	0	0.000144527	0	22
269	CTAGTGATAACTCACTTAGTACA	0	28	0	0.000188009	23
270	CTTAGTGATAACTCACTAGTACA	0	27	0	0.000181294	23
271	CCGGGTATACACTGAAGGAATT	27	0	0.000139366	0	22
272	ATAGTGATAACTCATTAGTACA	27	0	0.000139366	0	22
273	ACAGCAAAGTTACAGCTTTT	27	0	0.000139366	0	20
274	CTATTGATAACTCACTAGTACA	0	27	0	0.000181294	22
275	CTAGTGATAACTCAGTAGTACA	0	27	0	0.000181294	22
276	ATAGTGATAACCCACTAGTACA	26	0	0.000134204	0	22
277	TAGTGATAACTCACTATACA	20	6	0.000103234	4.02877e-05	20
278	CTAGTGATAGCTCACTAGTACA	0	26	0	0.00017458	22
279	CTATGATAACTCACTAGTAA	0	26	0	0.00017458	20
280	CTAGTGATAACAGTACA	0	25	0	0.000167865	17
281	CTAGTGATAACTCACTAGTGCA	0	25	0	0.000167865	22
282	AGGGAATAACCTTTACCACAAT	0	25	0	0.000167865	22
283	CTAGTGATATCTCACTAGTACA	0	25	0	0.000167865	22
284	TTGTCTTATTCTTCAACAACAT	0	25	0	0.000167865	22
285	ATAGTGATAACCTCACTAGTACA	25	0	0.000129042	0	23
286	ACAGCAAAGTTCTACTTTT	25	0	0.000129042	0	19
287	CTAGTGATAACTCACGTACA	0	25	0	0.000167865	20
288	TAGTGATAACTCATAGTACA	24	1	0.000123881	6.71461e-06	20
289	ACCGTCATGTCTGTTACGTTAA	25	0	0.000129042	0	22
290	ATAGTGATAACTCACTAGT	25	0	0.000129042	0	19
291	ACAGCAACTACAGCTTTT	25	0	0.000129042	0	18
292	CTAGTGATAAACTCACTAGTACA	0	25	0	0.000167865	23
293	CTAGTGATAACTCACTAGTTACA	0	25	0	0.000167865	23
294	ATAGTGATAACTCACTATAC	24	0	0.000123881	0	20
295	AGCCTGCTGGAGGAGATGGTAA	24	0	0.000123881	0	22
296	ATAGTGATACTCACTATACA	24	0	0.000123881	0	20
297	ATAGTGATAACTCACTAA	24	0	0.000123881	0	18
298	ATAGTGATAACTCACTAGCACA	24	0	0.000123881	0	22
299	GCCGCCATGTCTGTTACGTTAA	0	24	0	0.000161151	22
300	CCCTCTATACCAACTAGTATTA	24	0	0.000123881	0	22
301	ATAGTGTAACTCACTAGTAC	24	0	0.000123881	0	20
302	ATAGTGATAACTCACGTACA	23	0	0.000118719	0	20
303	ATAGTGATACTCATAGTACA	23	0	0.000118719	0	20
304	ATAGTGATAACTCACTAGTACAA	23	0	0.000118719	0	23
305	CTAGTGATAACTCACTATTACA	0	23	0	0.000154436	22
306	AATAGTGATAACTCACTAGTACA	23	0	0.000118719	0	23
307	CTAATGATAACTCACTAGTACA	0	23	0	0.000154436	22
308	ACAGCAAATCTACAGCTTTT	23	0	0.000118719	0	20
309	ATATGATACTCACTAGTACA	23	0	0.000118719	0	20
310	ATAGTGATAACTCGCTAGTACA	22	0	0.000113557	0	22
311	ATAGTGATGACTCACTAGTACA	22	0	0.000113557	0	22
312	ACAGCATTCTACAGCTTTT	22	0	0.000113557	0	19
313	GATAGTGATAACTCACTAGTACA	22	0	0.000113557	0	23
314	ATAGTGATAACTGTACA	22	0	0.000113557	0	17
315	ATAGACTCACTAGTACA	22	0	0.000113557	0	17
316	ACCAGTGGCCATAGGTGGAAAT	0	22	0	0.000147721	22
317	CTGTGACTATATAAATATCAAA	22	0	0.000113557	0	22
318	CTAGGTGATAACTCACTAGTACA	0	22	0	0.000147721	23
319	CTAGTGATAACTCGTACA	0	22	0	0.000147721	18
320	ATAGTGATAACTCACTAGTACG	21	0	0.000108395	0	22
321	ACCGGATGATGCCCTCATCAAA	21	0	0.000108395	0	22
322	ACAGCAAAGTTCAGCTTTT	21	0	0.000108395	0	19
323	CTTAACTCACTAGTACA	0	21	0	0.000141007	17
324	CTAGTGAATAACTCACTAGTACA	0	21	0	0.000141007	23
325	CTATGATAACTCATAGTACA	0	21	0	0.000141007	20
326	CCGATTTGAGGTGCTGGGCATT	21	0	0.000108395	0	22
327	AGATAACTCACTAGTACA	21	0	0.000108395	0	18
328	ATAGTGATAACTCCCTAGTACA	21	0	0.000108395	0	22
329	CTAGTGATAACTCACTAATACA	0	21	0	0.000141007	22
330	ATAGTGATAACTCACTTAGTACA	21	0	0.000108395	0	23
331	ATAGTGATAACTCACTACTACA	21	0	0.000108395	0	22
332	GAGCAAAGTTCTACAGCTTTT	0	21	0	0.000141007	21
333	TTGTCTTATTCTCTAATAACAT	0	21	0	0.000141007	22
334	ACAGCAAAGTTTACAGCTTT	21	0	0.000108395	0	20
335	ATAGTGATAACTCCACTAGTACA	20	0	0.000103234	0	23
336	CCGAGAGAGGAGCAGTTACCTT	20	0	0.000103234	0	22
337	CCCAGTGGCCGTAGGTGGAAAT	20	0	0.000103234	0	22
338	ATGTGACTATATAAATATCAAA	0	20	0	0.000134292	22
339	ACAGCAAAGTTCTAAGCTTTT	20	0	0.000103234	0	21
340	ACAGCTTCTACAGCTTTT	20	0	0.000103234	0	18
341	CTAGTGAAACTCACTAGTAA	0	20	0	0.000134292	20
342	ACAAAGTTCTACAGCTTTT	20	0	0.000103234	0	19
343	CTAGTGGTAACTCACTAGTACA	0	20	0	0.000134292	22
344	ATAGTGATTAACTCACTAGTACA	19	0	9.80721e-05	0	23
345	CTAGTGATGACTCACTAGTACA	0	19	0	0.000127578	22
346	ACAGCAAAGTTCTACCTTTT	19	0	9.80721e-05	0	20
347	CTAGTGATAACTCTACA	0	19	0	0.000127578	17
348	ATAGTGATAGCTCACTAGTACA	19	0	9.80721e-05	0	22
349	CACCCTTTCATCAGTGTGATAT	0	19	0	0.000127578	22
350	ATAGTGGTAACTCACTAGTACA	19	0	9.80721e-05	0	22
351	CTAGTGATAACTCACTGGTACA	0	19	0	0.000127578	22
352	ACAGCAAACTACAGCTTTT	19	0	9.80721e-05	0	19
353	ACCTATCACCCTAATGTACATT	0	19	0	0.000127578	22
354	ACAGCAATTCTACAGCTTTT	19	0	9.80721e-05	0	20
355	ACAGCAATACAGCTTTT	19	0	9.80721e-05	0	17
356	ACAGCAAAGTCAGCTTTT	19	0	9.80721e-05	0	18
357	AATAACTCACTAGTACA	19	0	9.80721e-05	0	17
358	ATCGTGATAACTCACTAGTACA	19	0	9.80721e-05	0	22
359	ACAGCACTACAGCTTTT	18	0	9.29104e-05	0	17
360	CTAGTGATAAGTCACTAGTACA	0	18	0	0.000120863	22
361	ATAGTGATAACTCATAGTCA	18	0	9.29104e-05	0	20
362	ATAGTGATAACTTCACTAGTACA	18	0	9.29104e-05	0	23
363	ATAGTGATAACTCGTACA	18	0	9.29104e-05	0	18
364	CTAGTGATAACTCACTAGTACG	0	18	0	0.000120863	22
365	CTAGTGATACCTCACTAGTACA	0	18	0	0.000120863	22
366	ACGAGAAAGGAGCAGTTACCTT	0	18	0	0.000120863	22
367	ACAGCAATCTACAGCTTTT	18	0	9.29104e-05	0	19
368	ATAGTGATAACTCACTAG	18	0	9.29104e-05	0	18
369	ACAGCAAAGTTCTACATTTT	18	0	9.29104e-05	0	20
370	ACCTCAGATTATATCTGATTAA	18	0	9.29104e-05	0	22
371	GCAGCAAAGTTTACAGCTTTT	0	18	0	0.000120863	21
372	GGCGTACGAGCAATTAGACAAA	0	17	0	0.000114148	22
373	ACACTAGAAACCTTTACTCCAA	17	0	8.77487e-05	0	22
374	GCAGCAAAGTTACAGCTTTT	0	17	0	0.000114148	20
375	CTAGTGATAACTCACTAGTACAT	0	17	0	0.000114148	23
376	ACCAAAGTTCTACAGCTTTT	17	0	8.77487e-05	0	20
377	CTAGTGATAACTCGCTAGTACA	0	17	0	0.000114148	22
378	ACGCAAAGTTCTACAGCTTTT	17	0	8.77487e-05	0	21
379	ATAGTGATAACTCCTATACA	16	0	8.2587e-05	0	20
380	CTAGTGATAACTCACTAG	0	16	0	0.000107434	18
381	ACAGCATAGTTCTACAGCTTTT	16	0	8.2587e-05	0	22
382	ATAGTGTAACTCCTAGTACA	16	0	8.2587e-05	0	20
383	ACAGCAAATTTACAGCTTTT	16	0	8.2587e-05	0	20
384	CTAGCGATAACTCACTAGTACA	0	16	0	0.000107434	22
385	GGGTCTTGAAATCTTTACAGTA	0	16	0	0.000107434	22
386	ATAGTGATCACTCACTAGTACA	16	0	8.2587e-05	0	22
387	CTAGTGATAACTCACTCA	0	16	0	0.000107434	18
388	CAGCAAAGTTCTACAGCTTTT	3	13	1.54851e-05	8.72899e-05	21
389	ATAGTGTACTCACTAGTACA	16	0	8.2587e-05	0	20
390	CGGGAGTCAGGATTTGGCACAA	16	0	8.2587e-05	0	22
391	CTAGTGATAACTCAACTAGTACA	0	15	0	0.000100719	23
392	ACAGCAAAGTTCTTCAGCTTTT	15	0	7.74253e-05	0	22
393	GCAGCAAATCTACAGCTTTT	0	15	0	0.000100719	20
394	ACAGTGATAACTCACTAGTACA	15	0	7.74253e-05	0	22
395	CGGATGCCACTGGACCAGTTAA	15	0	7.74253e-05	0	22
396	ACAGCAAATACAGCTTTT	15	0	7.74253e-05	0	18
397	CTAGTGATAACTCACTATAA	0	15	0	0.000100719	20
398	ATAGTGATAACTCACTAGTACAT	15	0	7.74253e-05	0	23
399	ACAGCAAAGCAGCTTTT	15	0	7.74253e-05	0	17
400	CTAGTAATAACTCACTAGTACA	0	15	0	0.000100719	22
401	ACAGCAAAGTCTACAGCTTT	15	0	7.74253e-05	0	20
402	CTAGTGATAACTCACTAGA	0	15	0	0.000100719	19
403	CCGTACTTACCTGGAGAGACAT	15	0	7.74253e-05	0	22
404	ACAGCAAAGTTCTCTTTT	15	0	7.74253e-05	0	18
405	TAGTGATACTCACTAGTACA	12	3	6.19403e-05	2.01438e-05	20
406	CTAGTGATAATCACTAGACA	0	15	0	0.000100719	20
407	CTAGTGATAACTCACTAGTAACA	0	14	0	9.40045e-05	23
408	ACAGCAAATTCTACAGCTTT	14	0	7.22637e-05	0	20
409	GCAGCAAAGTTCTCAGCTTTT	0	14	0	9.40045e-05	21
410	ATAGTGATACCTCACTAGTACA	14	0	7.22637e-05	0	22
411	AGGTTAGATTTATTAATACATT	14	0	7.22637e-05	0	22
412	ACAGCAAAGTTCTACAGCTT	14	0	7.22637e-05	0	20
413	GCAGCAAAGCTACAGCTTTT	0	14	0	9.40045e-05	20
414	ATAGTGATAACTCACTAGTGCA	14	0	7.22637e-05	0	22
415	GCAGCAATTCTACAGCTTTT	0	14	0	9.40045e-05	20
416	ATAGTGATAACTCACTAGTACCA	14	0	7.22637e-05	0	23
417	CTAGTGATAACTCCCTAGTACA	0	14	0	9.40045e-05	22
418	GATAACTCACTAGTACA	5	9	2.58084e-05	6.04315e-05	17
419	CTAGTCATAACTCACTAGTACA	0	14	0	9.40045e-05	22
420	GCAGCAAAGTACAGCTTTT	0	13	0	8.72899e-05	19
421	AGGAGAATGTGCTGTGGGACTT	13	0	6.7102e-05	0	22
422	ATAGTGATAACTCACTAGTTACA	13	0	6.7102e-05	0	23
423	ATAGTGTAACTCACTAGTCA	13	0	6.7102e-05	0	20
424	CTAGTGATAACTCACTA	0	13	0	8.72899e-05	17
425	GCAGCATCTACAGCTTTT	0	13	0	8.72899e-05	18
426	ATAGTGATAACTCACTGGTACA	13	0	6.7102e-05	0	22
427	GGGTTAGATTTATTAATACATT	0	13	0	8.72899e-05	22
428	ACAGCAAAGTTCTACAGTTT	13	0	6.7102e-05	0	20
429	ATAGTGATAACTCCTAGTAC	13	0	6.7102e-05	0	20
430	ATAAACTCACTAGTACA	13	0	6.7102e-05	0	17
431	CTAGTGATACTCACTAGACA	0	13	0	8.72899e-05	20
432	ATAGTGATAACCATAGTACA	13	0	6.7102e-05	0	20
433	GCAGCAAAGTTCTAGCTTTT	0	13	0	8.72899e-05	20
434	CTAAGTGATAACTCACTAGTACA	0	13	0	8.72899e-05	23
435	ACAGCAGTTCTACAGCTTTT	13	0	6.7102e-05	0	20
436	ATAGTGATAACTCACCTAGTACA	13	0	6.7102e-05	0	23
437	ACAACAAAGTTCTACAGCTTTT	12	0	6.19403e-05	0	22
438	AGCTCCATCAACTATGGGATAA	0	12	0	8.05753e-05	22
439	ACAGCAAAAGTTCTACAGCTTTT	12	0	6.19403e-05	0	23
440	ACAGCAAAGTACAGCTTTT	12	0	6.19403e-05	0	19
441	CGGAATGCCTATGGAACCTAAA	12	0	6.19403e-05	0	22
442	CGCAGAGAGTGTTATATTGCAT	12	0	6.19403e-05	0	22
443	CTAGTGATAACTCACTAGTACCA	0	12	0	8.05753e-05	23
444	ATAGTGATAATCCTAGTACA	12	0	6.19403e-05	0	20
445	ACAGCAAAGTTCACAGCTTTT	12	0	6.19403e-05	0	21
446	ACAGCAAAGTTTACAGTTTT	12	0	6.19403e-05	0	20
447	ACAGCAAAGCTACAGCTTTT	12	0	6.19403e-05	0	20
448	ATAGAGATAACTCACTAGTACA	12	0	6.19403e-05	0	22
449	CGCCATGTCAATGAATCTGCAT	12	0	6.19403e-05	0	22
450	CGAGTGATAACTCACTAGTACA	0	12	0	8.05753e-05	22
451	GCAGCAAAGTTCTACATTTT	0	12	0	8.05753e-05	20
452	AGGTAACCTTGACTCTGATCAA	12	0	6.19403e-05	0	22
453	TAGTGATAACTCACTAGTAC	12	0	6.19403e-05	0	20
454	CTATGTAACTCACTAGTACA	0	12	0	8.05753e-05	20
455	CCCTGACTACCACTTGGACTAC	0	12	0	8.05753e-05	22
456	CCGAAGGAATAAGAAGCTCAAA	0	12	0	8.05753e-05	22
457	ACAGCAAAGTTCTACGCTTTT	12	0	6.19403e-05	0	21
458	CTAGGAAACTCACTAGTACA	0	12	0	8.05753e-05	20
459	ACAGCAAAGTTCTAGCTTTT	11	0	5.67786e-05	0	20
460	ATAGTGATAACTGACTAGTACA	11	0	5.67786e-05	0	22
461	ATGGTGATAACTCACTAGTACA	11	0	5.67786e-05	0	22
462	AGCAAATCATATTGGAAGTGAA	11	0	5.67786e-05	0	22
463	GCAGCAAAGTTCAACAGCTTTT	0	11	0	7.38607e-05	22
464	CCCAGAAATCCTTCGGATTAAA	11	0	5.67786e-05	0	22
465	GTGATAACTCACTAGTACA	4	7	2.06468e-05	4.70023e-05	19
466	GCAGCAATCTACAGCTTTT	0	11	0	7.38607e-05	19
467	CTCGTGATAACTCACTAGTACA	0	11	0	7.38607e-05	22
468	TGCTTATCTTCACAAAGCAGAA	0	11	0	7.38607e-05	22
469	CTAGTGACAACTCACTAGTACA	0	11	0	7.38607e-05	22
470	ACGAATCAGTATCTATAGTAAT	11	0	5.67786e-05	0	22
471	CTAGTGATAACTCACTAGTACAA	0	11	0	7.38607e-05	23
472	GCAGCAATACAGCTTTT	0	11	0	7.38607e-05	17
473	GCAGCAAAGTTCTACGCTTTT	0	11	0	7.38607e-05	21
474	GCAGCAAAGTTCTACTTTT	0	11	0	7.38607e-05	19
475	GCAGCAACTACAGCTTTT	0	11	0	7.38607e-05	18
476	ACAGCAAAGTCTACAGTTTT	11	0	5.67786e-05	0	20
477	ACAGCAAAGTTCCTTTT	10	0	5.16169e-05	0	17
478	ATAGTGTAACCACTAGTACA	10	0	5.16169e-05	0	20
479	ACAAAAGTTCTACAGCTTTT	10	0	5.16169e-05	0	20
480	GCAGCAAAGCAGCTTTT	0	10	0	6.71461e-05	17
481	CTAGTGATAACTCACCAGTACA	0	10	0	6.71461e-05	22
482	CCCTAAGAATGTAATTGGTAAA	0	10	0	6.71461e-05	22
483	ATAGTGATAACCACTATACA	10	0	5.16169e-05	0	20
484	CTAGTGATAATAACTAGTACA	0	10	0	6.71461e-05	21
485	GCAGGCAAAGTTCTACAGCTTTT	0	10	0	6.71461e-05	23
486	ATTAGTGATAACTCACTAGTACA	10	0	5.16169e-05	0	23
487	AGGTGATGCTCAGATAGAGGAA	0	10	0	6.71461e-05	22
488	ATCATAAACCATCAACTAGTAA	10	0	5.16169e-05	0	22
489	ACAGTTCTACAGCTTTT	10	0	5.16169e-05	0	17
490	GCAGCAAAGTTCTAAAGCTTTT	0	10	0	6.71461e-05	22
491	CCAGTGATAACTCACTAGTACA	0	10	0	6.71461e-05	22
492	CTAGGATACTCACTAGTACA	0	10	0	6.71461e-05	20
493	GCAGCAAAGTTCTACATTT	0	10	0	6.71461e-05	19
494	TTGTCTTATTCTTCAATAACAT	0	10	0	6.71461e-05	22
495	TAGTGATAACTCCTAGTACA	10	0	5.16169e-05	0	20
496	CTAGGATAATCACTAGTACA	0	10	0	6.71461e-05	20
497	CCCGATTAATTGGACGTGTTAT	10	0	5.16169e-05	0	22
498	GCAGCAAATTCTACACTTTT	0	10	0	6.71461e-05	20
499	CGCGGAGTCTTTATTGAAAGAA	10	0	5.16169e-05	0	22
500	CCGTGGGAGGATTATGAGTATT	10	0	5.16169e-05	0	22
501	CTAGTGATAACTCACTAAGTACA	0	10	0	6.71461e-05	23
502	ATAGTGATAATCACTAGTCA	10	0	5.16169e-05	0	20
503	CCGAGTAAGCTCAATGGTTAAA	10	0	5.16169e-05	0	22
504	TCCAGAGCAGCTGCAACCCTAT	0	10	0	6.71461e-05	22
505	CCCGGATTCCCTGGTCTGAGTT	10	0	5.16169e-05	0	22
506	ACCACCCTGAATGATCTC	10	0	5.16169e-05	0	18
507	ACAGAAGTTCTACAGCTTTT	10	0	5.16169e-05	0	20
508	ATATGATAACTCCTAGTACA	10	0	5.16169e-05	0	20
509	ACAAGTTCTACAGCTTTT	10	0	5.16169e-05	0	18
510	CGGAGCTATGATTACAGATTAA	10	0	5.16169e-05	0	22
511	CTAGTGATAACTCACTAGGTACA	0	10	0	6.71461e-05	23
512	ATATGATAACTCACTAGTACT	9	0	4.64552e-05	0	21
513	GCAGGTTCTACAGCTTTT	0	9	0	6.04315e-05	18
514	CGGAGGTATCATCAGTATTATA	9	0	4.64552e-05	0	22
515	CTAGTGATAACTCATAGACA	0	9	0	6.04315e-05	20
516	ATAGTGATAACTCACTAGTCCA	9	0	4.64552e-05	0	22
517	TCAGCAAAGTTCTACAGCTTTT	6	3	3.09701e-05	2.01438e-05	22
518	ACAGCAAAGTTCTACATTT	9	0	4.64552e-05	0	19
519	CTGATGTATCGTGTAAAGTGAA	9	0	4.64552e-05	0	22
520	GCCAGTGTTGTTGTTACCTGAA	0	9	0	6.04315e-05	22
521	CCCAAATACAGTATGCAGATAA	9	0	4.64552e-05	0	22
522	ACAGCAAAATTCTACAGCTTTT	9	0	4.64552e-05	0	22
523	CTAGTGATAACCCACTAGTACA	0	9	0	6.04315e-05	22
524	AGGCATTCAAATGCTGCTGTAT	0	9	0	6.04315e-05	22
525	GCAGCAAAACAGCTTTT	0	9	0	6.04315e-05	17
526	CGGACACGATATCAGAGGTCAT	9	0	4.64552e-05	0	22
527	ATAGTGAAACTCATAGTACA	9	0	4.64552e-05	0	20
528	ACAGCAAAGTTCTACTTT	9	0	4.64552e-05	0	18
529	ACCTTGTGGTATGGAAATACAA	9	0	4.64552e-05	0	22
530	AGCCTCGTAGAAGCTTATCAAT	9	0	4.64552e-05	0	22
531	GTAGTGATAACTCACTAGTACA	9	0	4.64552e-05	0	22
532	GCAGCAAAGACAGCTTTT	0	9	0	6.04315e-05	18
533	CTAGTATACTCACTAGTACA	0	9	0	6.04315e-05	20
534	AGGTCACATCTTCAAGAGCAAA	9	0	4.64552e-05	0	22
535	CCGGAACAGTGTGATTCAGAAA	9	0	4.64552e-05	0	22
536	ATAGTGATACTCACTAGTAC	9	0	4.64552e-05	0	20
537	ACCAAAGTCAATGCTGTTTATT	0	9	0	6.04315e-05	22
538	GGCCGCGCTGGGCACTGGAATA	0	9	0	6.04315e-05	22
539	GCAGCAAAGTTCTATAGCTTTT	0	9	0	6.04315e-05	22
540	GGGAAGAAAGTCAATGTCACAA	0	9	0	6.04315e-05	22
541	CTAGGATAACTCACTATACA	0	9	0	6.04315e-05	20
542	ATCACTGTTTATGACTTAAATA	9	0	4.64552e-05	0	22
543	CCCATGGTCATTGTTCATGAAA	9	0	4.64552e-05	0	22
544	CGGGCATCGGATGTAAACAGAA	9	0	4.64552e-05	0	22
545	CTAGTATAACTCACTATACA	0	9	0	6.04315e-05	20
546	CCCGTTCACTCCTAAAGGATAT	8	0	4.12935e-05	0	22
547	TGGCTAGGAGCCCTGGTCACAA	0	8	0	5.37169e-05	22
548	GCAGCAAGTTCTACACTTTT	0	8	0	5.37169e-05	20
549	AACCTGCTTCACTAATGTGCTT	8	0	4.12935e-05	0	22
550	CTAGTGATAACTCACACA	0	8	0	5.37169e-05	18
551	CGGAATTAAGGTAGGGGTTATA	8	0	4.12935e-05	0	22
552	CTAGTGAACTCATAGTACA	0	8	0	5.37169e-05	19
553	AGCTGAACATGGACAACGACAT	8	0	4.12935e-05	0	22
554	GCAGCAAAGTTCTTCAGCTTTT	0	8	0	5.37169e-05	22
555	TTGTCTTATTCTTTAACAACAT	0	8	0	5.37169e-05	22
556	ACCACAAGACAAGACATAATAA	8	0	4.12935e-05	0	22
557	GCCACAGACCCTGAATGATCTC	0	8	0	5.37169e-05	22
558	ACCGGCGATGCTGAGAACCAAT	0	8	0	5.37169e-05	22
559	TGCTCAAGTAATTTAGGTTAAA	0	8	0	5.37169e-05	22
560	GCCCATTGATATAATGTCAAA	0	8	0	5.37169e-05	21
561	ACCAGCATGTCTCTTCTCCTAT	8	0	4.12935e-05	0	22
562	ACAGCAAAGTTCTTTTT	8	0	4.12935e-05	0	17
563	TCGGCACACCTACTAACTTTAA	0	8	0	5.37169e-05	22
564	CTAGTGTAACTCACTAGTAA	0	8	0	5.37169e-05	20
565	CTAGTGAAACTCACTAGACA	0	8	0	5.37169e-05	20
566	GGCTCCACAAACCCATGTATAT	0	8	0	5.37169e-05	22
567	ACAGCAAAGTTCCAGCTTTT	8	0	4.12935e-05	0	20
568	GCAGAAGTTCTACAGCTTTT	0	8	0	5.37169e-05	20
569	ACCCTACTGCAGGCAGGAGAAA	8	0	4.12935e-05	0	22
570	TGCTGATACTGTCTTTGCATAA	0	8	0	5.37169e-05	22
571	GCAGCAGTTCTACAGCTTTT	0	8	0	5.37169e-05	20
572	TGCCTTGTTCATATGTTCAATT	0	8	0	5.37169e-05	22
573	ATATGATAACTCACTAGTCA	8	0	4.12935e-05	0	20
574	AAATATTCATCTCCTAAGACAA	8	0	4.12935e-05	0	22
575	CATAACTCACTAGTACA	0	8	0	5.37169e-05	17
576	ACCACCATGGGTTATCGCCTTC	0	8	0	5.37169e-05	22
577	AGGAAATATATTGAGGAGTTAT	8	0	4.12935e-05	0	22
578	ACAGCAAAGTTCTATTTT	8	0	4.12935e-05	0	18
579	CTAGTGTACTCACTAGTACA	0	8	0	5.37169e-05	20
580	ACCCATTAATATTTCCCGTAAA	8	0	4.12935e-05	0	22
581	CTGAGATGTCGGATTCCAATAA	8	0	4.12935e-05	0	22
582	CTAGTGATAATCACAAGTACA	0	8	0	5.37169e-05	21
583	CGCCGTCCACCACTTCCTGGTG	8	0	4.12935e-05	0	22
584	GCCGAGGTCTTGTGTTTGATAT	0	8	0	5.37169e-05	22
585	ACCAATGATTCCTACGCTCTAA	8	0	4.12935e-05	0	22
586	AGGTAATCCTCTTAGGGCATAAT	8	0	4.12935e-05	0	23
587	CGGGCCTATCCAACTGTTAAAT	8	0	4.12935e-05	0	22
588	CTAGTGATAACTCACTCGTACA	0	8	0	5.37169e-05	22
589	TAGTGATAACTCACTAGTAA	4	4	2.06468e-05	2.68584e-05	20
590	GCAGCAAAGTTCTATTTT	0	8	0	5.37169e-05	18
591	ACAGCAATGTTCTACAGCTTTT	8	0	4.12935e-05	0	22
592	CGCACCTTTGTTAAACAGTTAA	8	0	4.12935e-05	0	22
593	ACAGCAAAGTTAGCTTTT	8	0	4.12935e-05	0	18
594	AACCAATATCTTTGGCTTAAA	8	0	4.12935e-05	0	21
595	CCCATGTTAGGCTTCGATAATA	7	0	3.61318e-05	0	22
596	ACCCATTGTATAACTGTCAAA	7	0	3.61318e-05	0	21
597	GCAGCAAAGTTCTACAGCTTTTT	0	7	0	4.70023e-05	23
598	AGCTCTTCAGAAGGTTTCATA	0	7	0	4.70023e-05	21
599	AGGAGCATCCTGGCAAACAGA	0	7	0	4.70023e-05	21
600	ATAGTGATAACTCACTAGTC	7	0	3.61318e-05	0	20
601	CCCAGTTGACTGAATTACTTA	7	0	3.61318e-05	0	21
602	CCCTCAGAGGACTTCATCAGAA	7	0	3.61318e-05	0	22
603	ATAGCAAAGTTCTACAGCTTTT	7	0	3.61318e-05	0	22
604	GGCCCTAGAGGAGGACAAATAT	0	7	0	4.70023e-05	22
605	CGGTCTTACTCTTCCAGAGGAA	7	0	3.61318e-05	0	22
606	CAATATTGATCTCCTAAGACAA	0	7	0	4.70023e-05	22
607	ATAGGTAACTCACTAGTACA	7	0	3.61318e-05	0	20
608	CCCTGAAATTATGTAAGGGAAC	7	0	3.61318e-05	0	22
609	ATATGATAACTCACTTGTACA	7	0	3.61318e-05	0	21
610	TGGCGTAAATAAATACCTTGAA	0	7	0	4.70023e-05	22
611	CTAGTGATAATCACTGTACA	0	7	0	4.70023e-05	20
612	AACATCCATTTCTCTTGCTCAT	7	0	3.61318e-05	0	22
613	ACTAGTGATAACTCACTAGTACA	0	7	0	4.70023e-05	23
614	AGCAGATCAGTACCATTTGTAT	0	7	0	4.70023e-05	22
615	ATAGTGATAACTACTATACA	7	0	3.61318e-05	0	20
616	AAGCAAAGTTCTACAGCTTTT	7	0	3.61318e-05	0	21
617	CTAGGATAACTCATAGTACA	0	7	0	4.70023e-05	20
618	ACCCGATTTGCGTGTACTGAAT	7	0	3.61318e-05	0	22
619	AGCCAATCCGTTATTCGATTTA	7	0	3.61318e-05	0	22
620	ATAGTGATAATCAATAGTACA	7	0	3.61318e-05	0	21
621	CCCTCTTTGAGGCCATACTGAA	7	0	3.61318e-05	0	22
622	AGGTGATTCTAATCATCTTAAT	7	0	3.61318e-05	0	22
623	AAACTTGCACCTCCTCAATGTA	7	0	3.61318e-05	0	22
624	CCCTCACTCTGTGGTTTGAGAA	7	0	3.61318e-05	0	22
625	AGCGGCCGAGATCATGTGCAAA	7	0	3.61318e-05	0	22
626	CTAGTGTAACTCATAGTACA	0	7	0	4.70023e-05	20
627	ACAGCAAAGTTCTACATT	7	0	3.61318e-05	0	18
628	AGCTTTGAATTTGATTGAGTAA	7	0	3.61318e-05	0	22
629	GCAGCAAAGTTCTCTTTT	0	7	0	4.70023e-05	18
630	CTAGGGATAACTCACTAGTACA	0	7	0	4.70023e-05	22
631	TGGAAATTAATAAACAACTAAA	0	7	0	4.70023e-05	22
632	ACAGCAAATTCTACAGTTTT	7	0	3.61318e-05	0	20
633	CTAGTGATAACTCACTAGT	0	7	0	4.70023e-05	19
634	GGGTGGGACTTTCTGTTAATAA	0	7	0	4.70023e-05	22
635	ACCTCACACCAGAAATATTATT	7	0	3.61318e-05	0	22
636	ACCCTAAAGAAGGCTTATGAAA	7	0	3.61318e-05	0	22
637	GCAGCAAACTACAGCTTTT	0	7	0	4.70023e-05	19
638	GCAGCAAAGTTTCTACAGCTTTT	0	7	0	4.70023e-05	23
639	GGCCCTCATCCAGCTTCAAGTT	0	7	0	4.70023e-05	22
640	CCCTCTTATATAGACAACCAAA	7	0	3.61318e-05	0	22
641	AGCATCGAAGAAGAATGGGTAA	0	7	0	4.70023e-05	22
642	ATATTATAACTCACTAGTACA	7	0	3.61318e-05	0	21
643	ACCATGGTATTGGATGCTTTAA	7	0	3.61318e-05	0	22
644	ACAGCAAAGACAGCTTTT	7	0	3.61318e-05	0	18
645	TCGGGACTCAATGCTTAAGTAT	0	7	0	4.70023e-05	22
646	GCCAACATGTCTCTTCTCCCAT	0	7	0	4.70023e-05	22
647	AGGGCCACAAGTTCAACCTGAT	7	0	3.61318e-05	0	22
648	CTAGTGATAACTCACGAGTACA	0	7	0	4.70023e-05	22
649	CTAGTGATAACTCACTAGCACA	0	7	0	4.70023e-05	22
650	ACAGCTAAGTTCTACAGCTTTT	7	0	3.61318e-05	0	22
651	GGCTGGGAAAGGGTTGACATTG	0	7	0	4.70023e-05	22
652	GGGACACGAGACCTCATCATAT	0	7	0	4.70023e-05	22
653	AGGCTGCATTTCAATAACTTAA	7	0	3.61318e-05	0	22
654	ACAGCAAAGTTCTACAGCT	7	0	3.61318e-05	0	19
655	ATATATAACTCACTAGTACA	7	0	3.61318e-05	0	20
656	GGCCTTGAACTTGATTGAGCAA	0	7	0	4.70023e-05	22
657	GCGCAAAGTTCTACAGCTTTT	0	7	0	4.70023e-05	21
658	CTAGTGATAACTCACTAGTACC	0	7	0	4.70023e-05	22
659	GCAGCAAGTTCTAAGCTTTT	0	7	0	4.70023e-05	20
660	TCCTAAGTTATTTCCACCACAA	0	7	0	4.70023e-05	22
661	CTGGCTTAGAGACAAGTTAGAA	6	0	3.09701e-05	0	22
662	CCCTACCTCGTTCTTAGAGCGA	6	0	3.09701e-05	0	22
663	GCAGCAAAGTTCTAACTTTT	0	6	0	4.02877e-05	20
664	ACAGCAAAGTTCTACTT	6	0	3.09701e-05	0	17
665	GCACAAAGTTCTACACTTTT	0	6	0	4.02877e-05	20
666	ATAGTGATAATCACTAGTTCA	6	0	3.09701e-05	0	21
667	CTAGTGATAACTCATAGTAAA	0	6	0	4.02877e-05	21
668	CCCTGATGAACACAGGATAAT	6	0	3.09701e-05	0	21
669	GGCTGGTCTCCGCATGAGAGAA	0	6	0	4.02877e-05	22
670	CTAGTGATACCACTAGTACA	0	6	0	4.02877e-05	20
671	CTAGTGATAACTCCTATACA	0	6	0	4.02877e-05	20
672	ATAGTGATAACTCAGTAGTACA	6	0	3.09701e-05	0	22
673	CGCACTGAGGAGAAACCTGAAA	0	6	0	4.02877e-05	22
674	ACATTCTTTATGGCCTATAGTC	6	0	3.09701e-05	0	22
675	GCAGCAAAAGTTCTACAGCTTTT	0	6	0	4.02877e-05	23
676	TCCTATCTCGTTCTTAAAGCAA	0	6	0	4.02877e-05	22
677	CCGCATGAAACTCACCAACAAT	6	0	3.09701e-05	0	22
678	ATAGTGATAACTCATAGACA	6	0	3.09701e-05	0	20
679	ATATGATAACTACTAGTACA	6	0	3.09701e-05	0	20
680	CCCAGTTGCACAGATCAGATT	6	0	3.09701e-05	0	21
681	ATAGTGATAACTACTAGTAC	6	0	3.09701e-05	0	20
682	GGGAGTGGATATCAGATGGGAT	0	6	0	4.02877e-05	22
683	CGCAGCTAAACAAGGAGAATAA	6	0	3.09701e-05	0	22
684	TCCATGAAACCACCAACAAT	0	6	0	4.02877e-05	20
685	GCAACAAAGTTCTACAGCTTTT	0	6	0	4.02877e-05	22
686	TGGCTTAAATTTGCCAAGGATA	0	6	0	4.02877e-05	22
687	GCAGTAAAGTTCTACAGCTTTT	0	6	0	4.02877e-05	22
688	AGCAGATAAACGTACAGAAATA	0	6	0	4.02877e-05	22
689	CGGGAATATATTCCCACTCTAA	0	6	0	4.02877e-05	22
690	TCCGAAACCAGTCCATCCTTAA	0	6	0	4.02877e-05	22
691	CGCATGGAATCTGATGAATCAA	6	0	3.09701e-05	0	22
692	CGGCCTCAACTTGCTGGATATT	6	0	3.09701e-05	0	22
693	ATATGAAACTCACTAGTACA	6	0	3.09701e-05	0	20
694	ACAGCATCTACAGCTTTT	6	0	3.09701e-05	0	18
695	GCAGCAAAGTTCTATTT	0	6	0	4.02877e-05	17
696	ATAGTGATAACTCATAGTTCA	6	0	3.09701e-05	0	21
697	CGTGATAACTCACTAGTACA	0	6	0	4.02877e-05	20
698	ATAGTGATAACTCACTAGTAGA	6	0	3.09701e-05	0	22
699	TCCAAATACAGTGACTATAGAA	0	6	0	4.02877e-05	22
700	CTAGTGATAACTCACTAGTCCA	0	6	0	4.02877e-05	22
701	AGGACATAAGGGAGTATTTAAT	0	6	0	4.02877e-05	22
702	ATAGTGATACCACTAGTACA	6	0	3.09701e-05	0	20
703	ATTTGATAACTCACTAGTACA	6	0	3.09701e-05	0	21
704	CTAGTGATAACTGACTAGTACA	0	6	0	4.02877e-05	22
705	ACCCACCTGAATGATCTTGAAA	6	0	3.09701e-05	0	22
706	CTCTGAGGAAGTTAATGTTAAT	6	0	3.09701e-05	0	22
707	GCCAAATACACTTTGGAGATAA	0	6	0	4.02877e-05	22
708	CCGAGATGGACTCATCCCAGAA	0	6	0	4.02877e-05	22
709	ATAGTATAACTCACTAGTAC	6	0	3.09701e-05	0	20
710	GCAGCAAAGTTCACAGCTTTT	0	6	0	4.02877e-05	21
711	AGCAATAATTCTGACTCATTAA	0	6	0	4.02877e-05	22
712	GCAGCAAAGTTCTACAGCTTTA	0	6	0	4.02877e-05	22
713	TGGTCTGAGGCTTTCTTCTATA	0	6	0	4.02877e-05	22
714	ACCAGTTAAATGGAATGGTCTT	6	0	3.09701e-05	0	22
715	ATATGATAACCACTAGTACA	6	0	3.09701e-05	0	20
716	CGGTTAGTGAATGATGATTTAA	6	0	3.09701e-05	0	22
717	CGGTCACTGATGCCAACGATAA	6	0	3.09701e-05	0	22
718	CTATATAACTCACTAGTACA	0	6	0	4.02877e-05	20
719	ACCACGTTGTGGTTGAAGTTAT	6	0	3.09701e-05	0	22
720	CTAGTGTAATCACTAGTACA	0	6	0	4.02877e-05	20
721	ATAGTTATAACTCATAGTACA	6	0	3.09701e-05	0	21
722	ACAGCGTTCTACAGCTTTT	6	0	3.09701e-05	0	19
723	AGCAGATGCATTGAAACGCAAT	6	0	3.09701e-05	0	22
724	CTAGGATAACTCACTAGTAA	0	6	0	4.02877e-05	20
725	CGGACGCTCCAAACTCAT	6	0	3.09701e-05	0	18
726	CGCAAAGATGGAGGCATTTAAA	6	0	3.09701e-05	0	22
727	AACAGGTACATTGAGGTGTTTA	6	0	3.09701e-05	0	22
728	TGGAGACCAAATTCATCAGTTA	0	6	0	4.02877e-05	22
729	CTAGTGATAACTCATAGAACA	0	6	0	4.02877e-05	21
730	ATAGTGAAAACTCACTAGTACA	6	0	3.09701e-05	0	22
731	TAGGGTTTCTACAGCAACTATA	0	6	0	4.02877e-05	22
732	CGCAGGAAGTAGAGAAGGTTAA	6	0	3.09701e-05	0	22
733	AGATTCATCATGTTGTGATGAA	0	6	0	4.02877e-05	22
734	CGCAGAAGCTTGGACAGCTAT	6	0	3.09701e-05	0	21
735	CTAGTGATAACTCAAAGTACA	0	6	0	4.02877e-05	21
736	ATAGTGTAACTCACTATTACA	6	0	3.09701e-05	0	21
737	ACAGCAAAGTAGCTTTT	6	0	3.09701e-05	0	17
738	AGGAGCTATGATTACAGATTAA	0	6	0	4.02877e-05	22
739	ATAGTTTAACTCACTAGTACA	6	0	3.09701e-05	0	21
740	ACAGGCAAAGTTCTACAGCTTTT	6	0	3.09701e-05	0	23
741	AACAGTATAGAGGATGAAGTAA	6	0	3.09701e-05	0	22
742	TGCTGGTTCTCTCAGAGATGAA	0	6	0	4.02877e-05	22
743	GGCCGACGAAGTGATCACTTTA	0	6	0	4.02877e-05	22
744	CTAGTGATACTACTAGTACA	0	6	0	4.02877e-05	20
745	GCCCATTGATATAACTGTCAA	0	6	0	4.02877e-05	21
746	ATAGTGTTAACTCATAGTACA	6	0	3.09701e-05	0	21
747	ACCATCCCACATGTGAGGGAAA	6	0	3.09701e-05	0	22
748	GCAGCACTACAGCTTTT	0	6	0	4.02877e-05	17
749	AGGAGCTTTCTCTCTGTCTAAT	6	0	3.09701e-05	0	22
750	ATTGTGATAACTCACTATACA	6	0	3.09701e-05	0	21
751	ATATGATAACTCACAAGTACA	6	0	3.09701e-05	0	21
752	ATAGTGATAATCACTAGACA	6	0	3.09701e-05	0	20
753	CGCACTTAACAGCATAGCTATA	6	0	3.09701e-05	0	22
754	CGATAACTCACTAGTACA	0	6	0	4.02877e-05	18
755	ACCTTGATTGGTTTGAAGGAAA	0	6	0	4.02877e-05	22
756	CTAGTGATAATCACTAGTCA	0	6	0	4.02877e-05	20
757	ACAGCAAGTCTACAGCTTTT	5	0	2.58084e-05	0	20
758	CCCTGGAACCAACAACTGATAA	0	5	0	3.3573e-05	22
759	ACAAGCAGTACTTGGTTAAAA	5	0	2.58084e-05	0	21
760	GAGTTCAGGACGCTTTGGAAAT	0	5	0	3.3573e-05	22
761	ATAGTGTTACTCACTAGTACA	5	0	2.58084e-05	0	21
762	CGCAGTGTCTCTGGGTCCCTAA	5	0	2.58084e-05	0	22
763	AGCTTACAAGATGGCCATGGAT	0	5	0	3.3573e-05	22
764	CGGGTTTACTGATATTGATATA	5	0	2.58084e-05	0	22
765	ACAGCAAAGTTCTACACTTT	5	0	2.58084e-05	0	20
766	ATAGTGTAACTAACTAGTACA	5	0	2.58084e-05	0	21
767	CTATGATAACTAACTAGTACA	0	5	0	3.3573e-05	21
768	ATAGTGATAATCTCTAGTACA	5	0	2.58084e-05	0	21
769	CTAGTGATAACTCACTAGAA	0	5	0	3.3573e-05	20
770	ATATGATAACTCACTAGTTCA	5	0	2.58084e-05	0	21
771	GGGACAGTACTTCAGGGTAAAT	0	5	0	3.3573e-05	22
772	CGAACGCTACGCTTTCTTATAT	5	0	2.58084e-05	0	22
773	CCCTAGATTGAACTCTGATTAT	0	5	0	3.3573e-05	22
774	CTAGTGTAACTCACTATACA	0	5	0	3.3573e-05	20
775	CGGATTCAAGACTGAAGAATAT	5	0	2.58084e-05	0	22
776	AGGTCAGAGACAGATTTGATAT	0	5	0	3.3573e-05	22
777	ATATGATTACTCACTAGTACA	5	0	2.58084e-05	0	21
778	ATAGTGATAACTCACGAGTACA	5	0	2.58084e-05	0	22
779	TCGTGTCAACCTCCAACCAGAT	0	5	0	3.3573e-05	22
780	GCCGGCCTTAACCAGCTTATAT	0	5	0	3.3573e-05	22
781	AGCATGCCTTTCTGTAACCAAA	5	0	2.58084e-05	0	22
782	ACCCATGATATAACTGTCAAA	5	0	2.58084e-05	0	21
783	AGCTCTTCAGAAGGTTTCATAT	0	5	0	3.3573e-05	22
784	ATATGATATCTCACTAGTACA	5	0	2.58084e-05	0	21
785	ACCTCCCAGACTCATCTATAAA	5	0	2.58084e-05	0	22
786	CAGGTTTCTGATTGGTATTTCA	0	5	0	3.3573e-05	22
787	GCAGCAAAGTTCTACAGCTTAT	0	5	0	3.3573e-05	22
788	ATATTGATAATCACTAGTACA	5	0	2.58084e-05	0	21
789	TGCAGAGAGTGTTATATTGCAT	0	5	0	3.3573e-05	22
790	ATAGTGATAAGTCACTAGTACA	5	0	2.58084e-05	0	22
791	CTAGTGATAACTAATAGTACA	0	5	0	3.3573e-05	21
792	CAGACAGGATCCGTCATTGGAT	5	0	2.58084e-05	0	22
793	TAGTGATAACTCACTAGTCA	5	0	2.58084e-05	0	20
794	GTAGCAAAGTTCTACAGCTTTT	0	5	0	3.3573e-05	22
795	TAGTGAAACTCACTAGTACA	2	3	1.03234e-05	2.01438e-05	20
796	TCCAGGCTGTTCCTAGGGAAAT	0	5	0	3.3573e-05	22
797	ACAGCAAAGTTCTACAACTTTT	5	0	2.58084e-05	0	22
798	ATAGTGATACTCTAGTACA	5	0	2.58084e-05	0	19
799	GTCCGAAAGCCGCGTACGATCT	0	5	0	3.3573e-05	22
800	TCCACAGCGCTTCCCAGGTTAT	0	5	0	3.3573e-05	22
801	TGGAAATTCCCATGTTCCAAAT	0	5	0	3.3573e-05	22
802	GCAGCTAAGTTCTACAGCTTTT	0	5	0	3.3573e-05	22
803	CAGTCTGAAGAGACTTTATTAT	5	0	2.58084e-05	0	22
804	CGCAGCTAAACTCAACCAGAAA	5	0	2.58084e-05	0	22
805	GGCTACTCAGAAGTTCACATAT	0	5	0	3.3573e-05	22
806	ACACAAAGTTTACAGCTTTT	5	0	2.58084e-05	0	20
807	AAGATCCAATGCATATACGTAA	5	0	2.58084e-05	0	22
808	TGGACCTACTATGTCTCCTATG	0	5	0	3.3573e-05	22
809	ACAGTAAAGTTCTACAGCTTTT	5	0	2.58084e-05	0	22
810	AACCAACCAAGTCTTTCCAGAA	5	0	2.58084e-05	0	22
811	CGCATAAGTGCACAAAGAATAA	5	0	2.58084e-05	0	22
812	CCCATAAATTGCCATTTCAAAT	5	0	2.58084e-05	0	22
813	ATAGTGTTAATCACTAGTACA	5	0	2.58084e-05	0	21
814	TGGATTCGAGACTGAAGAATAT	0	5	0	3.3573e-05	22
815	GGGCTTTGATCCGAGTCCGAA	0	5	0	3.3573e-05	21
816	CTAGTGATAACTACTATACA	0	5	0	3.3573e-05	20
817	CTAGTGATAACCACTATACA	0	5	0	3.3573e-05	20
818	CTAGTGATAATCACTAGTAAA	0	5	0	3.3573e-05	21
819	GCACAAAGTTCTAAGCTTTT	0	5	0	3.3573e-05	20
820	CCCAGGTCATCACTTCCTACAA	0	5	0	3.3573e-05	22
821	CTATGATAACTCACTAGACA	0	5	0	3.3573e-05	20
822	AGGAGATCGTGGACTTCGCTAA	0	5	0	3.3573e-05	22
823	GCAGCCAAAGTTCTACAGCTTTT	0	5	0	3.3573e-05	23
824	ACAGCCAAAGTTCTACAGCTTTT	5	0	2.58084e-05	0	23
825	ATAGTGATAATCACTAGTAA	5	0	2.58084e-05	0	20
826	ACAGCAAAGTTCAACAGCTTTT	5	0	2.58084e-05	0	22
827	CCGACATTTGGACATTATCCAA	5	0	2.58084e-05	0	22
828	AGGAATGAGGATCTGAATGGAA	0	5	0	3.3573e-05	22
829	CGGGAGATATTGTTTACATTTA	5	0	2.58084e-05	0	22
830	GCAGCAAAGTTGCTTTT	0	5	0	3.3573e-05	17
831	ATGAGTCTAATGGTTGAATAAA	5	0	2.58084e-05	0	22
832	CCGCCAATGATTGCCTTTCAAA	5	0	2.58084e-05	0	22
833	CTAGATAACTCACTATACA	0	5	0	3.3573e-05	19
834	ACAGCAAAGGTTCTACAGCTTTT	5	0	2.58084e-05	0	23
835	ATAGTGTAACTCTCTAGTACA	5	0	2.58084e-05	0	21
836	CCCAAATGTTCGTCGATCTAAT	5	0	2.58084e-05	0	22
837	TAGTGATAATCATAGTACA	3	2	1.54851e-05	1.34292e-05	19
838	GGCGGCTAGAGCATCACCTCTT	0	5	0	3.3573e-05	22
839	GCAGCAAAGTTCTACAGTT	0	5	0	3.3573e-05	19
840	CGCCTTCAAAGTCGAATATAAA	5	0	2.58084e-05	0	22
841	GCAGCAAAGTTCTACAGATTTT	0	5	0	3.3573e-05	22
842	ATAGGATAATCACTAGTACA	5	0	2.58084e-05	0	20
843	CGCAACTAGCAAGGAACTACAA	5	0	2.58084e-05	0	22
844	GCCAACAAGTTTCCAGACTTAA	0	5	0	3.3573e-05	22
845	ATAGTGATAACTCATTACA	5	0	2.58084e-05	0	19
846	TCCAGTCTCCCAACATCAATAAT	0	5	0	3.3573e-05	23
847	CGGAGAAGATCGCATGGCAGAA	5	0	2.58084e-05	0	22
848	GCAGCAGAGTTCTACAGCTTTT	0	5	0	3.3573e-05	22
849	ACAGCAAAACAGCTTTT	5	0	2.58084e-05	0	17
850	ATAGTGATAACTCATTGTACA	5	0	2.58084e-05	0	21
851	ATTGTGATAATCACTAGTACA	5	0	2.58084e-05	0	21
852	CCGAGCTGTCAACCAAGATAAA	5	0	2.58084e-05	0	22
853	ACCTGGGTCTGTATCCCAGAAT	0	5	0	3.3573e-05	22
854	GCAGCAAAGTTCTACAGTTTTT	0	5	0	3.3573e-05	22
855	CGGTGACAAGATTATTTATCAA	5	0	2.58084e-05	0	22
856	TGCAGGTAGCTCCTACGCTCTA	0	5	0	3.3573e-05	22
857	ACCTATTAAGTAGATGTGATAT	5	0	2.58084e-05	0	22
858	GCAGCAAAGTCAGCTTTT	0	5	0	3.3573e-05	18
859	ACAGCAAAGTTCTCAGTTTT	5	0	2.58084e-05	0	20
860	GCCCATTAATATTTCCTGTAAA	0	5	0	3.3573e-05	22
861	CTAGTGATAATCACTAGAACA	0	5	0	3.3573e-05	21
862	CGCAGCATAGATTCCAACATTA	5	0	2.58084e-05	0	22
863	CTAGTGAATCACTAGTACA	0	5	0	3.3573e-05	19
864	ATAGTGATTATCACTAGTACA	5	0	2.58084e-05	0	21
865	CGGCTCTTACCTGATGCTGAT	5	0	2.58084e-05	0	21
866	ATAGTATAACTCACTATACA	5	0	2.58084e-05	0	20
867	GCAGCAAAGTTCAGCTTTT	0	5	0	3.3573e-05	19
868	TAGTGATAACCACTAGTACA	5	0	2.58084e-05	0	20
869	CGCTGTTGATTGTAAGCAATAA	5	0	2.58084e-05	0	22
870	CGCCGTTATCCTGCTATCAATT	5	0	2.58084e-05	0	22
871	ACCCTGGAGATCTTCTTCCAAA	5	0	2.58084e-05	0	22
872	TCCTAGGGTCTTGTTCCTTGTT	0	5	0	3.3573e-05	22
873	TGGATATCAAGCCTGCCAATAT	0	5	0	3.3573e-05	22
874	CCCACAACAACTAATAACAATA	5	0	2.58084e-05	0	22
875	ATAGTGAAATCACTAGTACA	5	0	2.58084e-05	0	20
876	AGGACAAGACTCTGGACATTAA	5	0	2.58084e-05	0	22
877	AGGGCATGTGATGATAAATTAA	5	0	2.58084e-05	0	22
878	TTGTCTTACTCTTCAACAACAT	0	5	0	3.3573e-05	22
879	ACCACAGATACTGGAAAGGAAA	5	0	2.58084e-05	0	22
880	ATAGTGTAACACTAGTACA	5	0	2.58084e-05	0	19
881	CTAGTGATACTCACTGTACA	0	5	0	3.3573e-05	20
882	CTGTGATAATCACTAGTACA	0	5	0	3.3573e-05	20
883	ATAGTGATAACCACTAGTAC	5	0	2.58084e-05	0	20
884	CCCATAACATGTGTGACATCTT	5	0	2.58084e-05	0	22
885	CGCAATTAATGGGATATTGATT	5	0	2.58084e-05	0	22
886	ATAGTGATAATCACTGTACA	5	0	2.58084e-05	0	20
887	GCCACAAGACAAGACATAATAA	0	5	0	3.3573e-05	22
888	ATAGTGATAATACTAGTACA	5	0	2.58084e-05	0	20
889	GCAGTTCTACAGCTTTT	0	5	0	3.3573e-05	17
890	ACCAGAACATCTCTTGTGTCAT	0	5	0	3.3573e-05	22
891	CCGTCGTCAGTTTGAAGAAGAA	5	0	2.58084e-05	0	22
892	ACCAGAAACGTTCCCTTACCAA	5	0	2.58084e-05	0	22
893	GCAGCAAAGTTCTACAGCTT	0	5	0	3.3573e-05	20
894	GCAGCAAAGTTCTACCTTTT	0	5	0	3.3573e-05	20
895	ATGTGATAACTCATAGTACA	5	0	2.58084e-05	0	20
896	CTAGTGATAATACTAGTACA	0	5	0	3.3573e-05	20
897	CACCCATCAAACGTTACCAGAA	5	0	2.58084e-05	0	22
898	ACCAGGCAAATTTCTGTGATTA	4	0	2.06468e-05	0	22
899	ACAGCAAAAGTTCTACAGCTTT	4	0	2.06468e-05	0	22
900	GGCTCTCCAGGCTTTCAGAATA	0	4	0	2.68584e-05	22
901	GGGCCACACTGAGGATATGAAA	0	4	0	2.68584e-05	22
902	CTATGATAACTCACAGTACA	0	4	0	2.68584e-05	20
903	AGCCAGCAGACTATTTATTCAT	4	0	2.06468e-05	0	22
904	AGGCACAACTTACATCAAATAA	0	4	0	2.68584e-05	22
905	TGCTCTACTACTGATGACATTA	0	4	0	2.68584e-05	22
906	TGCCTATGATGGCCCATGATTA	0	4	0	2.68584e-05	22
907	ACGTTGGCATCTTGGTAAATAA	0	4	0	2.68584e-05	22
908	ATAGTGATAACTCATGTACA	4	0	2.06468e-05	0	20
909	ATATGTTAACTCACTAGTACA	4	0	2.06468e-05	0	21
910	AGCAAGAACTAAACCATCTTTA	0	4	0	2.68584e-05	22
911	CACTGGCAGTTTGGCCCATTAA	0	4	0	2.68584e-05	22
912	ACCCATTGATATAACTTCAAA	4	0	2.06468e-05	0	21
913	ACACAAAGTTCTACAGCTTT	4	0	2.06468e-05	0	20
914	AGCAATGAATTTCGAAGGCAAT	4	0	2.06468e-05	0	22
915	GCCTGCGTTGTTTGTAGGCAAA	0	4	0	2.68584e-05	22
916	GAAGCAAAGTTCTACAGCTTTT	0	4	0	2.68584e-05	22
917	CCGCTTTAATTGGTGTTAATAT	4	0	2.06468e-05	0	22
918	GCCGTCCGTGGTCAAGGACAAT	0	4	0	2.68584e-05	22
919	ATAGTGACTCACTATACA	4	0	2.06468e-05	0	18
920	GCGTAACAGACTCTGCTCATAT	0	4	0	2.68584e-05	22
921	AAAGTTCTACAGCTTTT	3	1	1.54851e-05	6.71461e-06	17
922	CGGCAATATTCTCTATAAGCAA	4	0	2.06468e-05	0	22
923	CGACCACAAATTTAAAGCAGAA	4	0	2.06468e-05	0	22
924	ACGCGCGTAAGGCTGTGACATT	4	0	2.06468e-05	0	22
925	CGGAAATGAATTATTCTAT	4	0	2.06468e-05	0	19
926	CTAGTGAAACTCACAAGTACA	0	4	0	2.68584e-05	21
927	GCAGCGAAGTTCTACAGCTTTT	0	4	0	2.68584e-05	22
928	GCAGCAAAGTTCTACAGCTATT	0	4	0	2.68584e-05	22
929	CTGTCCGGACCTGACCAGGAAT	0	4	0	2.68584e-05	22
930	CGCCTAAGATCCAAGACAGAAT	4	0	2.06468e-05	0	22
931	ACCTGGACAAGGTAGAGAACAT	0	4	0	2.68584e-05	22
932	ACAGCAAAGTTCTGCTTTT	4	0	2.06468e-05	0	19
933	AACCTAGTAATTTATTAAACTA	4	0	2.06468e-05	0	22
934	ATAGTTATAATCACTAGTACA	4	0	2.06468e-05	0	21
935	TCCAGGATCACACTATATTAAA	0	4	0	2.68584e-05	22
936	CTAGTGATAACTACTAGTAA	0	4	0	2.68584e-05	20
937	CTAGTGATATCACTATACA	0	4	0	2.68584e-05	19
938	AGCAAATGATATATATGCAAAA	4	0	2.06468e-05	0	22
939	CTAGTGAAACTCACTAGAACA	0	4	0	2.68584e-05	21
940	ATAGTGATAACTCTTAGTACA	4	0	2.06468e-05	0	21
941	GCAGAGATGCCTGTGAGATATT	0	4	0	2.68584e-05	22
942	ACCAGATACTCAGACAGAGAAA	4	0	2.06468e-05	0	22
943	CTAGTGATAACTCACAAGTAA	0	4	0	2.68584e-05	21
944	ATAGTGATAACTCACTTTACA	4	0	2.06468e-05	0	21
945	AGGAGTACCGCTCCAAACTCAT	0	4	0	2.68584e-05	22
946	ATAATGATAATCACTAGTACA	4	0	2.06468e-05	0	21
947	ACCTGCAACGAATTCAACAAAC	0	4	0	2.68584e-05	22
948	AAGTAACACTTTCATGGAGAAA	4	0	2.06468e-05	0	22
949	CCACCAGACAGTTGATGTCTAG	4	0	2.06468e-05	0	22
950	ACAGCTCTACAGCTTTT	4	0	2.06468e-05	0	17
951	GCAGCATAGTTCTACAGCTTTT	0	4	0	2.68584e-05	22
952	CGGAGCACTAAGGAGGACATAA	4	0	2.06468e-05	0	22
953	CCGACTATGTGACCTCTTTATA	4	0	2.06468e-05	0	22
954	AGGGACAATACAGATCATCAAA	0	4	0	2.68584e-05	22
955	ACCAGTTGTCCTCAAGGTTTAT	4	0	2.06468e-05	0	22
956	CTAGTGATAACTCACCA	0	4	0	2.68584e-05	17
957	TCCACATAAAGGCTGCTATCTA	0	4	0	2.68584e-05	22
958	CGCTTTAGAGTGCAGTTGCAAA	4	0	2.06468e-05	0	22
959	CGCTGATATTGGCCATTCATAT	4	0	2.06468e-05	0	22
960	CTAGTGATAACACACTATACA	0	4	0	2.68584e-05	21
961	ATAGTGATAACTCTCTATACA	4	0	2.06468e-05	0	21
962	CTAGTATAATCACTAGTACA	0	4	0	2.68584e-05	20
963	ATAGTTAACTCATAGTACA	4	0	2.06468e-05	0	19
964	ACCCATTGATTAACTGTCAAA	4	0	2.06468e-05	0	21
965	GCCAGTTAAATGGAAGGTCTC	0	4	0	2.68584e-05	21
966	CCCAACACTGTGGCAATATAT	4	0	2.06468e-05	0	21
967	ACAGCAAAGTTCTACAAGCTTTT	4	0	2.06468e-05	0	23
968	ATAGTGATAACTCACTATAAA	4	0	2.06468e-05	0	21
969	ACGGCTGTGGGAATTAATTAAA	4	0	2.06468e-05	0	22
970	ACCTGACTGTGTCTGAGAAGTT	0	4	0	2.68584e-05	22
971	GCAGCAAAGTTCTACAGTTT	0	4	0	2.68584e-05	20
972	GCCAAGCTGTTATTGTAAGCAATAA	0	4	0	2.68584e-05	25
973	ACCGAGGATTATCTATTTCAAT	0	4	0	2.68584e-05	22
974	CTAGTGAAACTACTAGTACA	0	4	0	2.68584e-05	20
975	TTAGCTGCTTATTGTCTTTAAA	0	4	0	2.68584e-05	22
976	ATCTGTATAACTTGACTGTAAT	4	0	2.06468e-05	0	22
977	ATAGTGATTACTCACTATACA	4	0	2.06468e-05	0	21
978	ACGTCCTGCTGCTTTAGCAATA	0	4	0	2.68584e-05	22
979	CGCACATAAGAAATTAACAAA	4	0	2.06468e-05	0	21
980	GTCTAAATCTCCTGCCTAAA	4	0	2.06468e-05	0	20
981	CGGTAATCCTTTTAGGCATAAT	0	4	0	2.68584e-05	22
982	ATAGTGATAATCACTAGTA	4	0	2.06468e-05	0	19
983	ACCCTTGATATAACTGTCAAA	4	0	2.06468e-05	0	21
984	AGCACAAGTACCTGTAGGGAAA	4	0	2.06468e-05	0	22
985	CGGCCACCCTCTGTTTACAGTA	4	0	2.06468e-05	0	22
986	ATAGTGATAATCCCTAGTACA	4	0	2.06468e-05	0	21
987	CCCTGCATTCTAGCTGGAATAA	4	0	2.06468e-05	0	22
988	CCCGAAGTCTTGAATCCATTAA	0	4	0	2.68584e-05	22
989	ATAGTGTAACACACTAGTACA	4	0	2.06468e-05	0	21
990	CGGTCCATGGATTCCCTGTAAA	4	0	2.06468e-05	0	22
991	CTAGTGAAACTCACTAGTATA	0	4	0	2.68584e-05	21
992	CGCCTCTACTGTCTCAATATTA	4	0	2.06468e-05	0	22
993	AGGCTCTCCATGCTTATTCATT	4	0	2.06468e-05	0	22
994	GGCGCCTGTTGAAGGGATAAAT	0	4	0	2.68584e-05	22
995	ACCTTAGATAATATTTCTGAAA	0	4	0	2.68584e-05	22
996	ACCAGGATATATGTGAAGGAAT	4	0	2.06468e-05	0	22
997	CGCTTTCCAGGTTATTTCTCAT	4	0	2.06468e-05	0	22
998	GCAGCAAAGTTAGCTTTT	0	4	0	2.68584e-05	18
999	CCCTGGATCTGTCATCCAATAA	4	0	2.06468e-05	0	22
1000	AGCCAGGAAATTGAGAGGCTTA	4	0	2.06468e-05	0	22
1001	ACGACTCTGAAGCGGCAAGAAA	4	0	2.06468e-05	0	22
1002	GACATCCATTTCTCTTGCTCAT	0	4	0	2.68584e-05	22
1003	CGGTAGTGGAATTATTTGAATT	4	0	2.06468e-05	0	22
1004	GCCTTACAAGAAGAGAAGTTAA	0	4	0	2.68584e-05	22
1005	ACCCTAGAAGAGGCCAACACAA	4	0	2.06468e-05	0	22
1006	CTATGATAACTCACAAGTACA	0	4	0	2.68584e-05	21
1007	TGCATGTCCATCCGTATAAGAA	0	4	0	2.68584e-05	22
1008	ATAGTGATAACTAACTATACA	4	0	2.06468e-05	0	21
1009	ATAGTATAATCACTAGTACA	4	0	2.06468e-05	0	20
1010	ATAGTGATAACCTCTAGTACA	4	0	2.06468e-05	0	21
1011	CACTGCTCATTCAATGACTAAT	4	0	2.06468e-05	0	22
1012	ACAGCAAAGTTCTATTT	4	0	2.06468e-05	0	17
1013	ATTGTGATAACTCATAGTACA	4	0	2.06468e-05	0	21
1014	GCAGCAAAGTTTTACAGCTTTT	0	4	0	2.68584e-05	22
1015	CTAGTGCTAACTCACTAGTACA	0	4	0	2.68584e-05	22
1016	ACAGCAAAGTTCTAAAGCTTTT	4	0	2.06468e-05	0	22
1017	ACCGGCCAGTCTTATTCCCTAA	0	4	0	2.68584e-05	22
1018	CTAGTGATAACGCACTAGTACA	0	4	0	2.68584e-05	22
1019	CACGGCTTCTAAAGTCAT	4	0	2.06468e-05	0	18
1020	GCAGCAAAGTTCTACAGT	0	4	0	2.68584e-05	18
1021	ATAGTAATAACTCATAGTACA	4	0	2.06468e-05	0	21
1022	ACGACTTACTTCTATACAGATA	0	4	0	2.68584e-05	22
1023	CTATGATAATCACTATACA	0	4	0	2.68584e-05	19
1024	TTCCCTTAAGCAAATGGAACAT	0	4	0	2.68584e-05	22
1025	ACGAGTTTGAAAGAAATCATAA	4	0	2.06468e-05	0	22
1026	CGGAACTTATCTTCATTAAATT	4	0	2.06468e-05	0	22
1027	GGGATTTGAACTAGGAGGTAAA	0	4	0	2.68584e-05	22
1028	GCCTATTGTCTTAGAGGAATAT	0	4	0	2.68584e-05	22
1029	CTAGAGATAACTCATAGTACA	0	4	0	2.68584e-05	21
1030	CTAGTGATAACTCACTAGGACA	0	4	0	2.68584e-05	22
1031	CGGAGTCTGGGGACCTCAAAT	4	0	2.06468e-05	0	21
1032	ATGGGTAAACACCAAGAATAT	4	0	2.06468e-05	0	21
1033	CTCTCCGTCACATATACCCAAT	4	0	2.06468e-05	0	22
1034	AGCTGACATCGTTCTTAGTAAA	0	4	0	2.68584e-05	22
1035	ATATGATAACTAACTAGTACA	4	0	2.06468e-05	0	21
1036	ATAGTGATAACTCACATACA	4	0	2.06468e-05	0	20
1037	CCCACTCATTTGCAACTTATAT	4	0	2.06468e-05	0	22
1038	GAGCTATTCAGGAGACCGTAAA	0	4	0	2.68584e-05	22
1039	ACCAGATTCCCTTGCAATCGAT	0	4	0	2.68584e-05	22
1040	ATAGTGATAACTCATAGTAA	4	0	2.06468e-05	0	20
1041	CTAGTGATAATCACAGTACA	0	4	0	2.68584e-05	20
1042	ACCTCACCTTCACATTGCCTAT	4	0	2.06468e-05	0	22
1043	ACACGGCTTGGTCGTCAGGTAG	4	0	2.06468e-05	0	22
1044	TGGACTCCACTGTTGGAATTAA	0	4	0	2.68584e-05	22
1045	ACCTGTCAAATAGGAAGTTAAA	0	4	0	2.68584e-05	22
1046	CTAGTGATACCCACTAGTACA	0	4	0	2.68584e-05	21
1047	GCAGCAAATACAGCTTTT	0	4	0	2.68584e-05	18
1048	ATAGTGATAACTCACTATAA	4	0	2.06468e-05	0	20
1049	ACGCTATTATGTCTTAATTAAA	4	0	2.06468e-05	0	22
1050	TGCTGAGTCAGCCTGGAAGAAA	0	4	0	2.68584e-05	22
1051	ACCGCCGCTACCGCGGCGACTT	4	0	2.06468e-05	0	22
1052	CCCTCCTGATGTTATCTCATTA	4	0	2.06468e-05	0	22
1053	CCAACTCAAGTCGAAATTAA	4	0	2.06468e-05	0	20
1054	CCCTGATGGACACAAGCAGAAT	4	0	2.06468e-05	0	22
1055	CGCCCTCAAGATGAACAAGAAT	0	4	0	2.68584e-05	22
1056	CAGGAATATCATGGGACCAAAT	4	0	2.06468e-05	0	22
1057	AGCTTGAAACACATTCAGAAT	0	4	0	2.68584e-05	21
1058	CTAGTGATAACTCACTAA	0	4	0	2.68584e-05	18
1059	ATAGTATAACTCATAGTACA	4	0	2.06468e-05	0	20
1060	CGGATACTCAATTTCTAAGTAT	4	0	2.06468e-05	0	22
1061	ATGCAAGCACATGTAACTAGAT	4	0	2.06468e-05	0	22
1062	CCCAGCCCAGCAGCTCTTTGAA	0	4	0	2.68584e-05	22
1063	GCAGCATTCTACAGCTTTT	0	4	0	2.68584e-05	19
1064	ACCTGATCCTCTGCATCAGTTA	4	0	2.06468e-05	0	22
1065	GGGAAACTTAGTTACTGAGAT	0	4	0	2.68584e-05	21
1066	CTAGATAACTCATAGTACA	0	4	0	2.68584e-05	19
1067	CCCTAAATGCACTCTTTCGAAA	4	0	2.06468e-05	0	22
1068	AGGATATATTTGGCAACCAAAT	4	0	2.06468e-05	0	22
1069	CTAGTGATAACCACTAGTAA	0	4	0	2.68584e-05	20
1070	ACATCAAAGTTCTACAGCTTTT	4	0	2.06468e-05	0	22
1071	GGCAGCAGCTGGATATCATAAA	0	4	0	2.68584e-05	22
1072	ATAGTGTAACTACTAGTACA	4	0	2.06468e-05	0	20
1073	CCCATATTCACTGAGGTCTAAA	4	0	2.06468e-05	0	22
1074	GCAGCAAATTCTAAGCTTTT	0	4	0	2.68584e-05	20
1075	CTATGATAACTCACTAGTAAA	0	4	0	2.68584e-05	21
1076	TTGTCAGTATTTGTTGCTGAAA	0	4	0	2.68584e-05	22
1077	CCCTTAATCACTGACCATTTAA	0	4	0	2.68584e-05	22
1078	CCCTGCACATGGGCTATTATAA	0	4	0	2.68584e-05	22
1079	CGCAACAATTAGAACACATTA	4	0	2.06468e-05	0	21
1080	AGCTTTGGAAGGAGAAGCAATA	0	4	0	2.68584e-05	22
1081	CAAGTGATAACTCATAGTACA	0	4	0	2.68584e-05	21
1082	AGCTTCTATCGCTATGGGATAA	4	0	2.06468e-05	0	22
1083	AGCGGTCAACCAGAAAGGAATT	4	0	2.06468e-05	0	22
1084	GACAATGTAGAGAGAAGAATTA	0	4	0	2.68584e-05	22
1085	TGGCAAGTTTGTTACTGTTAAA	0	4	0	2.68584e-05	22
1086	TGGGCTTCGTGTTGTACACATT	0	4	0	2.68584e-05	22
1087	ATAGTGATAACTAATAGTACA	4	0	2.06468e-05	0	21
1088	TAGTGACTCACTAGTACA	2	2	1.03234e-05	1.34292e-05	18
1089	ACAGCAAAGTTCTACAGTTTTT	4	0	2.06468e-05	0	22
1090	GGCAAAGAAACGTTTAAGGATT	0	4	0	2.68584e-05	22
1091	AACAATGTAGAGAGAAGAATTA	4	0	2.06468e-05	0	22
1092	CTAGTGATAACTCACAATACA	0	4	0	2.68584e-05	21
1093	GCAGCAAAGTTCTTACAGCTTTT	0	4	0	2.68584e-05	23
1094	CGCTGATGAGTGGATCAAGATA	4	0	2.06468e-05	0	22
1095	GCGAAGGCAACAGCTTCCATAA	0	4	0	2.68584e-05	22
1096	CGCAAAGACCCTTCCTGGATTA	4	0	2.06468e-05	0	22
1097	ATAGTGATAACTCTATACA	4	0	2.06468e-05	0	19
1098	ATTGTGTAACTCACTAGTACA	4	0	2.06468e-05	0	21
1099	GCCCTTATACTCATCATAATAT	0	4	0	2.68584e-05	22
1100	ATATGATAACTCTCTAGTACA	4	0	2.06468e-05	0	21
1101	ATAGTGATAATCTAGTACA	4	0	2.06468e-05	0	19
1102	CACGCTCCAGGAGATATATAAT	0	4	0	2.68584e-05	22
1103	TTAGTGATAACTCACTATACA	4	0	2.06468e-05	0	21
1104	CCCGCCGTAGGGCGACTT	0	4	0	2.68584e-05	18
1105	GGGAAGCTACCATTTCTTATAT	0	3	0	2.01438e-05	22
1106	ACCTTTCTTGTTGTCAGAATAA	0	3	0	2.01438e-05	22
1107	CGCCAGGGAACGGTAGATTTAT	3	0	1.54851e-05	0	22
1108	ACCACTTCTCATGTGTCACTAT	3	0	1.54851e-05	0	22
1109	GCCTTGATTCTCCCAGTTTAT	0	3	0	2.01438e-05	21
1110	AGCAGCTATAAAGTTTCTCATG	0	3	0	2.01438e-05	22
1111	TTGCAGTGCTGCCAATCAACAA	0	3	0	2.01438e-05	22
1112	ATAGTATAACTCTAGTACA	3	0	1.54851e-05	0	19
1113	CTAGTGATAATCATTAGTACA	0	3	0	2.01438e-05	21
1114	AGCACAGAAACTAGTTATAGAT	0	3	0	2.01438e-05	22
1115	AGCATCTTTAAGGAGGAGAAAT	3	0	1.54851e-05	0	22
1116	GGGACCTCCGGAGCATTTATAA	0	3	0	2.01438e-05	22
1117	GCAAGCAAAGTTCTACAGCTTTT	0	3	0	2.01438e-05	23
1118	CTAGTTGAATTTCCTTATTAAA	3	0	1.54851e-05	0	22
1119	CGGCATTTGATGTTTAGCAATA	0	3	0	2.01438e-05	22
1120	TGCTTGCTACCTTCCTAGTAAA	0	3	0	2.01438e-05	22
1121	CCTTGGAGCTGGGCTCGGTAAA	3	0	1.54851e-05	0	22
1122	ATATGATAACTCACTAGAACA	3	0	1.54851e-05	0	21
1123	CTGTAACTATTGCCATATAAA	0	3	0	2.01438e-05	21
1124	TCCTCCTTCATGAATCTTAA	0	3	0	2.01438e-05	20
1125	CTAGAGAAACTCACTAGTACA	0	3	0	2.01438e-05	21
1126	GTGCTACATCATCCATCAACAA	0	3	0	2.01438e-05	22
1127	ACCCATTGATATAACTGTCAA	3	0	1.54851e-05	0	21
1128	ATAGTGATAACTCACTATTCA	3	0	1.54851e-05	0	21
1129	AGCGTCCTGGCTCCAGTTGGAA	0	3	0	2.01438e-05	22
1130	CGCATGTTTCTTCTGTAAATAT	3	0	1.54851e-05	0	22
1131	CCGCTCAATAGGTGGTAATTAA	3	0	1.54851e-05	0	22
1132	GCAGCAAAGTTATACAGCTTTT	0	3	0	2.01438e-05	22
1133	AGCAAACTGAGTCACAAATTAA	0	3	0	2.01438e-05	22
1134	CTGTGATAACTCATAGTACA	0	3	0	2.01438e-05	20
1135	ATGCAGCACAGTCAATGGTAAA	3	0	1.54851e-05	0	22
1136	CTAGTAAACTCACTAGTACA	0	3	0	2.01438e-05	20
1137	TTGTCTTACTCTTCAATAACAT	0	3	0	2.01438e-05	22
1138	CGCTTCTATCCTGTTCTCATGA	3	0	1.54851e-05	0	22
1139	AGCCTCTTCCCTGAATCAGCTT	3	0	1.54851e-05	0	22
1140	TAGTGATATCACTAGTACA	3	0	1.54851e-05	0	19
1141	CGCAGTTATTTGAGTGTATGAA	3	0	1.54851e-05	0	22
1142	CGCACTTGGACCTGTCATTTAA	3	0	1.54851e-05	0	22
1143	CTAGTTCGATCCCTTTACTTAT	3	0	1.54851e-05	0	22
1144	AGGAGCTATGATTACAGATCAA	0	3	0	2.01438e-05	22
1145	TCGGCCCTTGTGGTAAATACAA	0	3	0	2.01438e-05	22
1146	ACCACTTAAACAATTGTGGAAA	3	0	1.54851e-05	0	22
1147	CTAGTGAACTCACTATACA	0	3	0	2.01438e-05	19
1148	CTTGTGATAACTCATAGTACA	0	3	0	2.01438e-05	21
1149	CGCAGTGAGGCAGATGTATAAT	3	0	1.54851e-05	0	22
1150	ATATGATAACTCACTATTACA	3	0	1.54851e-05	0	21
1151	CCCTACCAGAGCCAGTAATTTA	3	0	1.54851e-05	0	22
1152	CTACTGATAACTCACTAGTACA	0	3	0	2.01438e-05	22
1153	ACGTGTGTAATTGTTTGATTTA	3	0	1.54851e-05	0	22
1154	AGCTTAACAAGGTTTCAATTAA	0	3	0	2.01438e-05	22
1155	CCGAAGTAATCCTTTACCATAT	3	0	1.54851e-05	0	22
1156	CTAGTGATAACCATAGTACA	0	3	0	2.01438e-05	20
1157	ATATTAACTCACTAGTACA	3	0	1.54851e-05	0	19
1158	ACAGCAAAGTTCTACAGCCTTT	3	0	1.54851e-05	0	22
1159	GTGATAATCACTAGTACA	2	1	1.03234e-05	6.71461e-06	18
1160	ACGAGTTAGCAATGTTACAATT	0	3	0	2.01438e-05	22
1161	TGCTCAGCGAGTACATGAATAA	0	3	0	2.01438e-05	22
1162	CCCTCATCCTCAGAAATCCTAT	0	3	0	2.01438e-05	22
1163	CTAGTGTTAACTCACTATACA	0	3	0	2.01438e-05	21
1164	CACTGGTAGTGGTATATAGAAT	3	0	1.54851e-05	0	22
1165	CGCCAAGATGGATGTCATCAAA	3	0	1.54851e-05	0	22
1166	CCCTAAGAAGCGGGTCCGTATT	0	3	0	2.01438e-05	22
1167	CTAGTGAAAACTCACTATACA	0	3	0	2.01438e-05	21
1168	ATAGTATAAACTCACTAGTACA	3	0	1.54851e-05	0	22
1169	CGCTGATCGAGACATCACAGAA	3	0	1.54851e-05	0	22
1170	CCCTAGTGTTCTAGTTCATACA	3	0	1.54851e-05	0	22
1171	CTAGTGATACTCTAGTACA	0	3	0	2.01438e-05	19
1172	CTAGTGATAACTCACTATAAA	0	3	0	2.01438e-05	21
1173	AGCATGTTTGGTTAACAAAGAA	3	0	1.54851e-05	0	22
1174	AGCGAAAGGATTGTAAGCAGAA	3	0	1.54851e-05	0	22
1175	CGGATAGTCAGTGACAATAGAA	3	0	1.54851e-05	0	22
1176	AGATCAGCAACTGGAGCCTAAA	0	3	0	2.01438e-05	22
1177	TGCCTGCAGGTGGCATTTCGAA	0	3	0	2.01438e-05	22
1178	CGGAAGCATAGCCACTCAGTAT	0	3	0	2.01438e-05	22
1179	ATATGATAACTCACTAGACA	3	0	1.54851e-05	0	20
1180	CTAGTGATACTCACTAGAACA	0	3	0	2.01438e-05	21
1181	TCCAACCCGTGTTGTTTCCAAT	0	3	0	2.01438e-05	22
1182	CTAGTGAAACTCCTAGTACA	0	3	0	2.01438e-05	20
1183	CTAGTGATACTAACTAGTACA	0	3	0	2.01438e-05	21
1184	TCCTTTCACTGCTGTTTATAAA	0	3	0	2.01438e-05	22
1185	GCCGAAGAAGCCTGGGAATCAA	0	3	0	2.01438e-05	22
1186	CTCCCAAGGTCTTATCATAA	3	0	1.54851e-05	0	20
1187	ATACTTTAACTTCATTGTTAAA	0	3	0	2.01438e-05	22
1188	CTAGATAATCACTAGTACA	0	3	0	2.01438e-05	19
1189	CGCAAATGGTCGGCTTTATGAT	3	0	1.54851e-05	0	22
1190	TGCCGTGAAACGTATATGGAAT	0	3	0	2.01438e-05	22
1191	CACGTACAATTTCTAATCCATA	0	3	0	2.01438e-05	22
1192	CTGCCACATGAACAAATTAATT	3	0	1.54851e-05	0	22
1193	ATAGTGATAACACAAGTACA	3	0	1.54851e-05	0	20
1194	CGGCAGCAGACACAGCAGAATA	3	0	1.54851e-05	0	22
1195	ACCGTCTACCATGCAGAAGAAA	0	3	0	2.01438e-05	22
1196	CGGTATTTCAGAGAGGGCCAAA	3	0	1.54851e-05	0	22
1197	AGGACAGGAGTTTACAGCATAA	0	3	0	2.01438e-05	22
1198	AGCTAGAAATGGATAGGTAAAT	3	0	1.54851e-05	0	22
1199	CAGAGTGAAGAGCATACTGTTA	0	3	0	2.01438e-05	22
1200	CACTGATGGTGAAGATCATGAA	3	0	1.54851e-05	0	22
1201	ACCGGAGTTTCAGTTAAAGGAA	3	0	1.54851e-05	0	22
1202	GCGCCACTATTATAAGCTTAA	0	3	0	2.01438e-05	21
1203	ATATGGATAACTCACTAGTACA	3	0	1.54851e-05	0	22
1204	CTAGTGATAATCACGTACA	0	3	0	2.01438e-05	19
1205	TTGTCTCATTCTTTAATAACAT	0	3	0	2.01438e-05	22
1206	CCCAGAACAAATTATGCAAGAA	3	0	1.54851e-05	0	22
1207	GAAAGTTCTACAGCTTTT	0	3	0	2.01438e-05	18
1208	TGCAATTAGCCTCATAGTTATT	0	3	0	2.01438e-05	22
1209	AAGTCCCTCACCAACATCTTCA	3	0	1.54851e-05	0	22
1210	AGGTCACTGATGCCAACGATAA	0	3	0	2.01438e-05	22
1211	AGGCCAGGATAAGTTCAGCAAA	3	0	1.54851e-05	0	22
1212	CCCACACAAACTTAGTTCATAT	3	0	1.54851e-05	0	22
1213	CGCTGAAACTAGCAAGATGAAA	0	3	0	2.01438e-05	22
1214	GCTGCAAAGTTCTACAGCTTTT	0	3	0	2.01438e-05	22
1215	ATAGATAACTCATAGTACA	3	0	1.54851e-05	0	19
1216	TGGAGTCAGTTGTCTAACAATA	0	3	0	2.01438e-05	22
1217	ATAGTGATAACTCAAAGTACA	3	0	1.54851e-05	0	21
1218	TCGCAATAAAGGCCTTAAAGAA	0	3	0	2.01438e-05	22
1219	CTGGGAAAGTCTTTCATCAATT	3	0	1.54851e-05	0	22
1220	ATAGTGATAACTCCTGTACA	3	0	1.54851e-05	0	20
1221	TAGTGATAACACTAGTACA	3	0	1.54851e-05	0	19
1222	ATAGTGATAACTCACTAGTACC	3	0	1.54851e-05	0	22
1223	CGGCACATGGACTTTATTAAA	3	0	1.54851e-05	0	21
1224	CCTAGTGATAATCACTAGTACA	0	3	0	2.01438e-05	22
1225	ACCAGCTCCCAGAGACAAACAA	3	0	1.54851e-05	0	22
1226	AGGACAATGTCTATGAAGATAT	0	3	0	2.01438e-05	22
1227	TGCAGATCCATGTGATTATTAA	0	3	0	2.01438e-05	22
1228	ACCTCGTGTTTCTATTCTGATA	3	0	1.54851e-05	0	22
1229	TTAGTGTAACTCACTAGTACA	3	0	1.54851e-05	0	21
1230	TAGTGATAACTCTAGTACA	1	2	5.16169e-06	1.34292e-05	19
1231	CTAGTGATAACTCGTAGTACA	0	3	0	2.01438e-05	21
1232	CTATGATAACTCACTAATACA	0	3	0	2.01438e-05	21
1233	CTGATACTCACTAGTACA	0	3	0	2.01438e-05	18
1234	CTAGTGATTAACTCATAGTACA	0	3	0	2.01438e-05	22
1235	CGGAGTTCTACTGAAACTGTAA	3	0	1.54851e-05	0	22
1236	ATAGTGTAAATCACTAGTACA	3	0	1.54851e-05	0	21
1237	CCCATAGGTACTTAGAGGATAT	3	0	1.54851e-05	0	22
1238	CTAGTGAAACTCACTAGTCA	0	3	0	2.01438e-05	20
1239	CTATGATAACTCTCTAGTACA	0	3	0	2.01438e-05	21
1240	CGGGAATGCTGAACTAATGAGA	0	3	0	2.01438e-05	22
1241	GGGCCGCAAGAAGAGAAGAGAA	0	3	0	2.01438e-05	22
1242	ATAGTGTTAACTCACTATACA	3	0	1.54851e-05	0	21
1243	CAGACGGCGATTCACAGAACAA	3	0	1.54851e-05	0	22
1244	AGGAACAAACCTTTAAATGGTA	0	3	0	2.01438e-05	22
1245	CTAGTGATAATCAAGTACA	0	3	0	2.01438e-05	19
1246	AGAGGATTGAATTAAAGGGAAA	3	0	1.54851e-05	0	22
1247	ACAGCAAAGTTCTAACAGCTTTT	3	0	1.54851e-05	0	23
1248	CGAACTCCTTCACCTCACATTC	3	0	1.54851e-05	0	22
1249	AATGATAACTCACTAGTACA	3	0	1.54851e-05	0	20
1250	CTCCCTTAAACAAATGGAACGT	3	0	1.54851e-05	0	22
1251	CTAGTGAAACTCAGTACA	0	3	0	2.01438e-05	18
1252	ACAGAGTTCTACAGCTTTT	3	0	1.54851e-05	0	19
1253	CTAGTGAAACCTCACTAGTACA	0	3	0	2.01438e-05	22
1254	AAACATCAAATTCTTTATTCAA	3	0	1.54851e-05	0	22
1255	TGGATTCCATTTAAAGAGATAA	0	3	0	2.01438e-05	22
1256	ACGGGAACCCACGACCATTATA	0	3	0	2.01438e-05	22
1257	TGCTGGGAAATTCTCTGAGTAT	0	3	0	2.01438e-05	22
1258	GCAGCAAAGTACTACAGCTTTT	0	3	0	2.01438e-05	22
1259	ATAGTTATACTCACTAGTACA	3	0	1.54851e-05	0	21
1260	GCCCAGTAACAGGCTACATCTT	0	3	0	2.01438e-05	22
1261	ACCAGTAGAGCTTCTATGTGAT	0	3	0	2.01438e-05	22
1262	ACCAGATGTACCAGTAGATGTA	3	0	1.54851e-05	0	22
1263	GGGTTAGATTTATCAATACATT	0	3	0	2.01438e-05	22
1264	GCGCTAATGATGCACAGGCTAA	0	3	0	2.01438e-05	22
1265	ATAGTGATAAACTCACTATACA	3	0	1.54851e-05	0	22
1266	ACCGAAGTATATACCTCTGTAT	0	3	0	2.01438e-05	22
1267	CGGCCTGTCATCCCTTCATCAA	3	0	1.54851e-05	0	22
1268	CGCATTTCAGCAAATGTAGAAA	3	0	1.54851e-05	0	22
1269	TAGTGATAACTACTAGTACA	3	0	1.54851e-05	0	20
1270	CGGTGTTTCAGAAATATTTCAA	3	0	1.54851e-05	0	22
1271	CGCTCAGCACTTTAGCTGTTAA	3	0	1.54851e-05	0	22
1272	ATAGTGATAACACACTAGTAA	3	0	1.54851e-05	0	21
1273	ATAGTGATTACTCATAGTACA	3	0	1.54851e-05	0	21
1274	CGCACTTAAAGGAACACTCAAA	3	0	1.54851e-05	0	22
1275	CCCACATTGTGTGACATACGAA	3	0	1.54851e-05	0	22
1276	AGCAAATGGAATCTTTATGAAA	3	0	1.54851e-05	0	22
1277	TCCGAAGAGCATCAATAACAAA	0	3	0	2.01438e-05	22
1278	ATAGTGATAACTCATATTACA	3	0	1.54851e-05	0	21
1279	ATAGTGTAACTCACTAGAACA	3	0	1.54851e-05	0	21
1280	TGACCATTTCGTCATATTTAAA	0	3	0	2.01438e-05	22
1281	CTAGTGATAATCCTAGTACA	0	3	0	2.01438e-05	20
1282	GCCCATGATATAACTGTCAAA	0	3	0	2.01438e-05	21
1283	AGCAAACCAACACATACATTAT	0	3	0	2.01438e-05	22
1284	CTAGTGATATCTCACTATACA	0	3	0	2.01438e-05	21
1285	CGGGGAAAGAATGTGGGAAAT	3	0	1.54851e-05	0	21
1286	ATAGTGATAATCACTATTACA	3	0	1.54851e-05	0	21
1287	GCCACTGAAACAATTGTGGAAA	0	3	0	2.01438e-05	22
1288	TCCATTCATACTGGGAACACTT	0	3	0	2.01438e-05	22
1289	CGGATGCAAAGTGCAATAGAAA	3	0	1.54851e-05	0	22
1290	CGCAGAGTTGTTCCAGATTAAA	3	0	1.54851e-05	0	22
1291	ATAGTGTAACTCACTAGCACA	3	0	1.54851e-05	0	21
1292	CGCAAACTATCTTCTGGAAGAA	3	0	1.54851e-05	0	22
1293	ACCTGAACAATACAGACTAGAT	3	0	1.54851e-05	0	22
1294	TCCTATTGACTGCATCTCACAA	0	3	0	2.01438e-05	22
1295	GCCTGTGAGTAAAGTGGAGAAT	0	3	0	2.01438e-05	22
1296	ACAGCAAATTCTACACTTT	3	0	1.54851e-05	0	19
1297	ATGGATAATATGGAAGAAGAAA	3	0	1.54851e-05	0	22
1298	ATGATCTACCTTCACATTCTCA	3	0	1.54851e-05	0	22
1299	TAGTGATAATCACTAGTAC	1	2	5.16169e-06	1.34292e-05	19
1300	AGGCCACCTTCCTAATTCCTTA	3	0	1.54851e-05	0	22
1301	GCCACTGTTCTTGTTCCTTCAA	0	3	0	2.01438e-05	22
1302	CAAGTGATAATCACTAGTACA	0	3	0	2.01438e-05	21
1303	ATATGATAACTCTAGTACA	3	0	1.54851e-05	0	19
1304	TAGTGATAACTCACTAGACA	3	0	1.54851e-05	0	20
1305	ATAGTGATAACTCTAGTAC	3	0	1.54851e-05	0	19
1306	CGCCTTGGAGGAGATAAACCAA	3	0	1.54851e-05	0	22
1307	ACAGCAAAGTTCTACAGCTTTA	3	0	1.54851e-05	0	22
1308	ACAAGCAAAGTTCTACAGCTTTT	3	0	1.54851e-05	0	23
1309	TGGTAACATCCTTTCTATTGAA	0	3	0	2.01438e-05	22
1310	CTAGTGATAACTCAATATACA	0	3	0	2.01438e-05	21
1311	CAATGTGTATATTGTACTGAAT	3	0	1.54851e-05	0	22
1312	CCGGCAGCCTGATGTTTCTCAT	3	0	1.54851e-05	0	22
1313	ATAGTGATAACTCATAG	3	0	1.54851e-05	0	17
1314	CTAGTGATAACTAAGTACA	0	3	0	2.01438e-05	19
1315	AGGAGCTCCACTTCAATGAGAA	0	3	0	2.01438e-05	22
1316	ACAGCAAAGTTCTACAGC	3	0	1.54851e-05	0	18
1317	GTCAGGTGATCAGAACATTAAA	0	3	0	2.01438e-05	22
1318	ACACAAAGTCTACAGCTTTT	3	0	1.54851e-05	0	20
1319	GGCCAGACCTGTTGGAGTCAAA	0	3	0	2.01438e-05	22
1320	AACACATGGCTTCTAAAGTCAT	0	3	0	2.01438e-05	22
1321	TGGAGACCCTAACGAATCCTAT	0	3	0	2.01438e-05	22
1322	ATCCCTATGACTCAAGACTTAA	3	0	1.54851e-05	0	22
1323	GCGCTATTGTGTCTTAATTAAA	0	3	0	2.01438e-05	22
1324	ACGGCTTCATCATGCACAATAA	0	3	0	2.01438e-05	22
1325	CTGTCTCAAGCTGATACAGTAA	3	0	1.54851e-05	0	22
1326	CGCTGAGGAAGTTCCAAAGTAA	3	0	1.54851e-05	0	22
1327	ACCACTGTCCTGTGACCACAAT	3	0	1.54851e-05	0	22
1328	GCAGCAAAGTAGCTTTT	0	3	0	2.01438e-05	17
1329	ACAGCAAAGTTTCTACAGCTTTT	3	0	1.54851e-05	0	23
1330	AGGCTGCTCCATTTCAGGTAAA	0	3	0	2.01438e-05	22
1331	ATTGATAACTCATAGTACA	3	0	1.54851e-05	0	19
1332	CCCAAAGGATGTCTTTGTATTA	0	3	0	2.01438e-05	22
1333	ACCCCAAGAGGGTCTGGTAATA	0	3	0	2.01438e-05	22
1334	ACCGTAAGGTATTGCGTGACAA	0	3	0	2.01438e-05	22
1335	ACCTTATGGCATTACCTCCCAC	0	3	0	2.01438e-05	22
1336	TGCAGTGAACGCTGAGATGAAG	0	3	0	2.01438e-05	22
1337	CTAGTATAACTCACTAGTAA	0	3	0	2.01438e-05	20
1338	ATATGATAACCCACTAGTACA	3	0	1.54851e-05	0	21
1339	ATAGTGATAACTCCTAGACA	3	0	1.54851e-05	0	20
1340	ATAGTGTTAACTCCTAGTACA	3	0	1.54851e-05	0	21
1341	TGGCTTTGACCTCCAATAGTAA	0	3	0	2.01438e-05	22
1342	AGGCAGTTTCTGTATCAGGAAA	3	0	1.54851e-05	0	22
1343	AGCGCAGAGGACTGTTCTATAA	0	3	0	2.01438e-05	22
1344	ACAGCAAGTTTACAGCTTTT	3	0	1.54851e-05	0	20
1345	ACGACGCCGGCAGCTACAGCAA	3	0	1.54851e-05	0	22
1346	GCCAGCTATAATCCATCGAAAT	0	3	0	2.01438e-05	22
1347	CGGAAACTTAGTTTGCGCTTTA	3	0	1.54851e-05	0	22
1348	CTAGTGAACTCACTAGTAA	0	3	0	2.01438e-05	19
1349	CGCTCAGATTCTGAAAGTCATT	3	0	1.54851e-05	0	22
1350	CTAGTGATAACTCCTAGACA	0	3	0	2.01438e-05	20
1351	CGGTCTCCCTAATTCACTTAAT	3	0	1.54851e-05	0	22
1352	CTATGATAACTCCTAGTACA	0	3	0	2.01438e-05	20
1353	CTGTGACTTATAAATATCAAA	3	0	1.54851e-05	0	21
1354	CGGGAGATGTAGCCAGAATAA	3	0	1.54851e-05	0	21
1355	ATCCTTGCAAGCTGACAGTTAA	3	0	1.54851e-05	0	22
1356	GCAGCAAAGTTCTAACAGCTTTT	0	3	0	2.01438e-05	23
1357	CGATGGAATCTGGTTATTATG	3	0	1.54851e-05	0	21
1358	CCCATTTACTCCAGAAAGGAAA	0	3	0	2.01438e-05	22
1359	CTAGTGAGAACTCACTAGTACA	0	3	0	2.01438e-05	22
1360	CGAACTCGATGCCATTTACATA	3	0	1.54851e-05	0	22
1361	CGGAAGATGTTGGATGTTAGA	3	0	1.54851e-05	0	21
1362	ACCAAGGGAAGGTTGTAGACAT	3	0	1.54851e-05	0	22
1363	CCCTATCATTGTCAATACAGAT	3	0	1.54851e-05	0	22
1364	ATAGTGATAACTCATAGTTACA	3	0	1.54851e-05	0	22
1365	CGATTGCAGTCAGCTAAGCTAA	3	0	1.54851e-05	0	22
1366	AGCACAGGATTCCAGAAATGGA	0	3	0	2.01438e-05	22
1367	CGCACTCTCAGTTCCGAAGAAA	3	0	1.54851e-05	0	22
1368	TGGTCCTAACCAGATCTGAGAA	0	3	0	2.01438e-05	22
1369	AAGTGATAACTCACTAGTAC	3	0	1.54851e-05	0	20
1370	ATAGTGATAACACATAGTACA	3	0	1.54851e-05	0	21
1371	ACAGCAAAGCTCTACAGCTTTT	3	0	1.54851e-05	0	22
1372	ATAGTGATAACTCCTAGTCA	3	0	1.54851e-05	0	20
1373	CGGACTGTCCTTCCTGATCATT	3	0	1.54851e-05	0	22
1374	ATGTGATAATCACTAGTACA	3	0	1.54851e-05	0	20
1375	CGGCTTTAACATCACTTTCTAA	3	0	1.54851e-05	0	22
1376	AGGTGAATATGGTGACTCTGTA	3	0	1.54851e-05	0	22
1377	CCCTCCTTTCTCTATACAATAA	3	0	1.54851e-05	0	22
1378	CTAGTGACTCACTAGAACA	0	3	0	2.01438e-05	19
1379	CAGTGATAATCACTAGTACA	0	3	0	2.01438e-05	20
1380	CGCTGGTAGCTGCCTAGGATTA	3	0	1.54851e-05	0	22
1381	AAGATAATCTTCCTTTAACTAA	3	0	1.54851e-05	0	22
1382	TCCATAAGTACTCAAAGGATAC	0	3	0	2.01438e-05	22
1383	ATAATGTAACTCACTAGTACA	3	0	1.54851e-05	0	21
1384	CGCACAGGAGCTAAATACTTTG	3	0	1.54851e-05	0	22
1385	TAGATAACTCACTAGTACA	2	1	1.03234e-05	6.71461e-06	19
1386	CCATCTCCCAGGGATTAGAGAA	3	0	1.54851e-05	0	22
1387	CTACTTTAACTTCATTGTTAAA	3	0	1.54851e-05	0	22
1388	AGAAGTTTGTATCAGCAAGAAA	0	3	0	2.01438e-05	22
1389	TGGCAGCATGGACTTTGTTAAA	0	3	0	2.01438e-05	22
1390	CAGTAACTCGGGTCCACGCAAA	3	0	1.54851e-05	0	22
1391	ACAGCGAAGTTCTACAGCTTTT	3	0	1.54851e-05	0	22
1392	ATAGTGTAACTCACTATAC	3	0	1.54851e-05	0	19
1393	CCGAGACCATGCCTAATCTTAA	3	0	1.54851e-05	0	22
1394	TGCTGTCTCCCATCAGCACTGA	0	3	0	2.01438e-05	22
1395	ATAGTGATAAATCACTATACA	3	0	1.54851e-05	0	21
1396	CCCTTGTGGTATTGCCTCCTAT	3	0	1.54851e-05	0	22
1397	ATAGGATACTCACTAGTACA	3	0	1.54851e-05	0	20
1398	TCGCTGGCAAGTGCTTTCTGTA	0	3	0	2.01438e-05	22
1399	ATAGTGATAACTATAGTACA	3	0	1.54851e-05	0	20
1400	CTAGTGATAACTTACTGTACA	0	3	0	2.01438e-05	21
1401	CGCATCAGCTCCCTCAAGCTTA	3	0	1.54851e-05	0	22
1402	ATAGTGATACTCACTGTACA	3	0	1.54851e-05	0	20
1403	CGCTGCGTTAATGTTTGCAAAT	3	0	1.54851e-05	0	22
1404	AAACCATTTAGTTCACCTTCAA	3	0	1.54851e-05	0	22
1405	CTAGTGATAACTCTCTATACA	0	3	0	2.01438e-05	21
1406	GAGAAAGATAGGGATAAGGAAA	0	3	0	2.01438e-05	22
1407	AGGAAATTCAGAATAAGCTTAA	3	0	1.54851e-05	0	22
1408	GCAGCAAAGTTCCTTTT	0	3	0	2.01438e-05	17
1409	ACAGAAAAGTTCTACAGCTTTT	3	0	1.54851e-05	0	22
1410	CGGTGACAAACATTCAGAGTAC	3	0	1.54851e-05	0	22
1411	CTAGTGTAACTCACTAGACA	0	3	0	2.01438e-05	20
1412	CTAGTGATACTCATTAGTACA	0	3	0	2.01438e-05	21
1413	GCAGCAAAGTTCTGCTTTT	0	3	0	2.01438e-05	19
1414	CGGCCTGTGAATCTGTGATGTAAA	3	0	1.54851e-05	0	24
1415	GGGAGACAATAAACAGAACAAA	0	3	0	2.01438e-05	22
1416	ATAGTGATAACTCACTATCA	3	0	1.54851e-05	0	20
1417	AGCAATGTATCTGCTGAGCAAA	3	0	1.54851e-05	0	22
1418	CCGAGATTCTCTGTTGGAATAA	3	0	1.54851e-05	0	22
1419	AGGACATGAAGTTGCTATTAAA	0	3	0	2.01438e-05	22
1420	AACCTCCAATGCATGTACAGAA	0	3	0	2.01438e-05	22
1421	CGCTTGTTATAGCCATAATGAT	3	0	1.54851e-05	0	22
1422	ATAGTGATAACTCACTATTCCA	3	0	1.54851e-05	0	22
1423	ATAGTGATAACTATACA	3	0	1.54851e-05	0	17
1424	CGGGAATTATTCCTCAGAAGAG	3	0	1.54851e-05	0	22
1425	AAGTGTAACTCACTAGTACA	3	0	1.54851e-05	0	20
1426	ACCATTACATTTGAGGAGAAAT	3	0	1.54851e-05	0	22
1427	CCGTCCTCCGAGCCTACATCAA	3	0	1.54851e-05	0	22
1428	ATAGTGATAACTAGTAC	3	0	1.54851e-05	0	17
1429	AGCCCTGTAAATAATTGTTAAA	3	0	1.54851e-05	0	22
1430	CGCCAAGGAGTCCTGGCAGAAA	3	0	1.54851e-05	0	22
1431	CGCTCTGACACACATTCAGAAT	3	0	1.54851e-05	0	22
1432	CTCTCCTACAGTGAAATTTCAA	3	0	1.54851e-05	0	22
1433	AGGCCTTCCAGAAATAAGACAA	3	0	1.54851e-05	0	22
1434	ATGTATTTAATTTGCTTTCAAA	3	0	1.54851e-05	0	22
1435	AGGGACAATGCAGATCATCAAA	0	3	0	2.01438e-05	22
1436	ATGAAACCTTGTGAACAGTCTA	3	0	1.54851e-05	0	22
1437	ACCTACCTGGTTTATATTCTAA	0	3	0	2.01438e-05	22
1438	CTTGTGATACTCACTAGTACA	0	3	0	2.01438e-05	21
1439	CCCGCTACCACTTCCTCCTCTA	0	3	0	2.01438e-05	22
1440	AGCCCTGCCTAGCTTAAAGTAT	3	0	1.54851e-05	0	22
1441	CTAGTGATAATCAATAGTACA	0	3	0	2.01438e-05	21
1442	ATAGTGATACTCACTAGTCA	3	0	1.54851e-05	0	20
1443	AGAAATGAGTGTTCAACCATAA	3	0	1.54851e-05	0	22
1444	CGACCAATAAATGGCATGGTAA	3	0	1.54851e-05	0	22
1445	CGCTACCTATTGGTCCTGTGAA	3	0	1.54851e-05	0	22
1446	ACAGCAAAGTTCTACAGCTTTC	3	0	1.54851e-05	0	22
1447	CGGACTCACTGACTCCAGTTAA	3	0	1.54851e-05	0	22
1448	CTGCTTGCAAGTCTTAGAGGAA	0	3	0	2.01438e-05	22
1449	CTAGTGATAACACTATACA	0	3	0	2.01438e-05	19
1450	TGGAAACAAGTGCATAAAGAAA	0	3	0	2.01438e-05	22
1451	CCCTAAGAAGATTAGCTTTAAA	3	0	1.54851e-05	0	22
1452	GGGATAGAAATTGATCATTTAA	0	3	0	2.01438e-05	22
1453	ACCAATCAACCCTACAAGCTAT	3	0	1.54851e-05	0	22
1454	ATAGTGTAAACTCACTAGTACA	3	0	1.54851e-05	0	22
1455	CGGATATTTGTTCATTGGTTTA	3	0	1.54851e-05	0	22
1456	CTATGATAACTCACTAGTTCA	0	3	0	2.01438e-05	21
1457	ATATGAATAACTCACTAGTACA	3	0	1.54851e-05	0	22
1458	AGCGCTTTGAATATGAAATCAT	0	3	0	2.01438e-05	22
1459	GCGAGATGGTGATGTACTCTTA	0	3	0	2.01438e-05	22
1460	CACATTAGTTACTCAAATACAA	0	3	0	2.01438e-05	22
1461	ATATGTGAATGTTTATGATAAA	3	0	1.54851e-05	0	22
1462	AGCCCATCCTAGAGAAGCTTAA	3	0	1.54851e-05	0	22
1463	ATAGTGTAACTCACTTGTACA	3	0	1.54851e-05	0	21
1464	CGGGTTTAAATGTCAGATTTAT	3	0	1.54851e-05	0	22
1465	CCGGCATCCATCAAATGTGAAA	3	0	1.54851e-05	0	22
1466	CGGACATGATTTGTATGTTATT	3	0	1.54851e-05	0	22
1467	CTAGTGGTAACTCATAGTACA	0	3	0	2.01438e-05	21
1468	TGGCGTTGATGACATTTCCATA	0	3	0	2.01438e-05	22
1469	CCCTGCCAGCCAGCAAATTCAA	3	0	1.54851e-05	0	22
1470	CGCTGTTTCTACAATATGAGAT	3	0	1.54851e-05	0	22
1471	AGCAGAGAGAAGAACTTGATAA	3	0	1.54851e-05	0	22
1472	TCCTATAAATCTAATGACATTC	0	3	0	2.01438e-05	22
1473	ACGAACTCAAGTCCGAAATTAA	0	3	0	2.01438e-05	22
1474	AGCAGTATATTCCAAAGATAAT	0	3	0	2.01438e-05	22
1475	ATATAATCACTAGTACA	3	0	1.54851e-05	0	17
1476	ATATGATAACTCACTGTACA	3	0	1.54851e-05	0	20
1477	ATAGTGATAACCTATACA	3	0	1.54851e-05	0	18
1478	GCCTTACTATTTCAAAGTAAAT	0	3	0	2.01438e-05	22
1479	ACAGCAAAGTTCCACAGCTTTT	3	0	1.54851e-05	0	22
1480	GCCTATTTATGTGAAAGAAGAT	0	3	0	2.01438e-05	22
1481	TCCAAAGTGGCTGAAAGTTTAA	0	3	0	2.01438e-05	22
1482	CAAGTGATAACTCACTATACA	0	3	0	2.01438e-05	21
1483	ATAGTGATCTCACTATACA	3	0	1.54851e-05	0	19
1484	ACCAAGTATTAATAGCATAATA	3	0	1.54851e-05	0	22
1485	CAGCCATGGACGGATACTTCAA	3	0	1.54851e-05	0	22
1486	CTAGTGATAACTAACTATACA	0	3	0	2.01438e-05	21
1487	AACTCTGAAGATGATCAGACAA	3	0	1.54851e-05	0	22
1488	ATCCCATCTCATTACTATTTAA	0	3	0	2.01438e-05	22
1489	ACAATTAGCGTCCCACTTAC	0	3	0	2.01438e-05	20
1490	CTAGTGATACTCCTAGTACA	0	3	0	2.01438e-05	20
1491	ACCGAAACCGTTTAATTTCCAA	0	3	0	2.01438e-05	22
1492	ATAGTGATCACTCACTCGTACA	3	0	1.54851e-05	0	22
1493	TCGCAGCAAGACAGTAGAAATA	0	3	0	2.01438e-05	22
1494	AGAGTGATAACTCACTAGTACA	3	0	1.54851e-05	0	22
1495	AGGCACAAATGTCTGGCTTATT	0	3	0	2.01438e-05	22
1496	CTAGTGATAACTCAATACA	0	3	0	2.01438e-05	19
1497	ATAGTGATACTCCTAGTACA	3	0	1.54851e-05	0	20
1498	ATAGTTATAACTCACTATACA	3	0	1.54851e-05	0	21
1499	CGAACCTGAAGCCATTTCCCTT	2	0	1.03234e-05	0	22
1500	CGGGCGGTAGTTCTTTATCTTC	2	0	1.03234e-05	0	22
1501	TACCATCAACCTAGGCTACATA	0	2	0	1.34292e-05	22
1502	ACCTTATCAGATTAATGTATTA	2	0	1.03234e-05	0	22
1503	AGGTATCAACTACCTCAGCAAA	2	0	1.03234e-05	0	22
1504	CGGAACATTACCCTGAAGAATT	2	0	1.03234e-05	0	22
1505	GGGTTGATATGCAAAAAAATTTATAA	0	2	0	1.34292e-05	26
1506	CTAGTGAAACACTAGTACA	0	2	0	1.34292e-05	19
1507	CGGTGTGAGTGGGAAAGGTGAG	2	0	1.03234e-05	0	22
1508	ACCAACGAAATACATCAAGAAA	2	0	1.03234e-05	0	22
1509	AACGAACATTACTTCAATCAAT	2	0	1.03234e-05	0	22
1510	ATTGATAACTCACTATACA	2	0	1.03234e-05	0	19
1511	ATAGTGTAACTCACAGTACA	2	0	1.03234e-05	0	20
1512	GGCAGCTATGATTTAACATAAA	0	2	0	1.34292e-05	22
1513	CTAGGAACTCACTAGTACA	0	2	0	1.34292e-05	19
1514	CTAGTGATAACTTCACTATACA	0	2	0	1.34292e-05	22
1515	CTAGTGAAACCCACTAGTACA	0	2	0	1.34292e-05	21
1516	TAGTGATAACTCACTTGTACA	2	0	1.03234e-05	0	21
1517	CGCAATGTACCTTTGCAGATAA	2	0	1.03234e-05	0	22
1518	ACAGCAAAGTCTTCAGCTTTT	2	0	1.03234e-05	0	21
1519	ACACCAAAGTTCTACAGCTTTT	2	0	1.03234e-05	0	22
1520	CCCTGTCAGAGTCAACATGTAA	2	0	1.03234e-05	0	22
1521	CGGGAATACAGAGTAGAGAGAA	2	0	1.03234e-05	0	22
1522	CGAAGATGATGTCTTATTTATT	2	0	1.03234e-05	0	22
1523	AGGATTTATAATTTCATTGAAA	0	2	0	1.34292e-05	22
1524	AGGTTTGAAGAGAAAGCCAAA	2	0	1.03234e-05	0	21
1525	CCCTATCAGATCTGTCAGTGAA	2	0	1.03234e-05	0	22
1526	TTCCCAAGGTCTCCTATCATAA	0	2	0	1.34292e-05	22
1527	AGGCAGTAACGTGCGAAAGAAA	0	2	0	1.34292e-05	22
1528	AGCCATGCATCATCACCAAAT	0	2	0	1.34292e-05	21
1529	GCAGCAAGTTCTACTGCTTTT	0	2	0	1.34292e-05	21
1530	CCCATGTCATTTGTTTCCAGAA	0	2	0	1.34292e-05	22
1531	TGGCGAAATCCACTAAATTTAT	0	2	0	1.34292e-05	22
1532	ATAGTGATAACAACTCACTAGTACA	2	0	1.03234e-05	0	25
1533	CCCAGCATGTTGGTCAAGTAAA	2	0	1.03234e-05	0	22
1534	ATTGATAATCACTAGTACA	2	0	1.03234e-05	0	19
1535	AGTAAGTTACTCAGAAAGAAAC	2	0	1.03234e-05	0	22
1536	AGCCACTGAAACGAACAAGCAA	0	2	0	1.34292e-05	22
1537	ATAGTGAATACTCACTAGTACA	2	0	1.03234e-05	0	22
1538	TAGTGATAACTCACACA	2	0	1.03234e-05	0	17
1539	CTAGGACTCACTAGTACA	0	2	0	1.34292e-05	18
1540	AAGAGGAAATTGCTACATGGAT	2	0	1.03234e-05	0	22
1541	ATAGTGATAACTTCTAGTACA	2	0	1.03234e-05	0	21
1542	ATAGTGATATCACTATACA	2	0	1.03234e-05	0	19
1543	CTAGTGGATAACTCACTATACA	0	2	0	1.34292e-05	22
1544	AGCTTAAATTTGCCAAGGATAA	2	0	1.03234e-05	0	22
1545	CGCAGTGCTCAATCACAAGAAA	2	0	1.03234e-05	0	22
1546	ATAGTGAACTCACTAGTA	2	0	1.03234e-05	0	18
1547	TAGTGATAACTAGTACA	2	0	1.03234e-05	0	17
1548	AACCGGTATTACCAGTTTATTA	2	0	1.03234e-05	0	22
1549	ACCTCATACTTCTCTGATTGTT	2	0	1.03234e-05	0	22
1550	GGGTTTTAGTTTAGTCCCAGAA	0	2	0	1.34292e-05	22
1551	CAAGTGATACTCACTAGTACA	0	2	0	1.34292e-05	21
1552	AGGATCTTTACAGTATCAGGAA	2	0	1.03234e-05	0	22
1553	AGGAGCATTACCCTGAAGAATT	0	2	0	1.34292e-05	22
1554	CTAGTGATAACCAAGTACA	0	2	0	1.34292e-05	19
1555	GGCTGCTCCTACCTGCTGAATA	0	2	0	1.34292e-05	22
1556	CGGCCAAAGACTTCTTTGATAT	2	0	1.03234e-05	0	22
1557	ACGAGCTGCCAGTCACAGAGAA	2	0	1.03234e-05	0	22
1558	AGCTACCTTCAGGCTAGAATTA	0	2	0	1.34292e-05	22
1559	ACCAGCTCTTGCTATAGACAAA	2	0	1.03234e-05	0	22
1560	ACCAAGTACTTCATACGGTTTA	2	0	1.03234e-05	0	22
1561	ATAGTGTAATCATAGTACA	2	0	1.03234e-05	0	19
1562	CGCTCATTGACTTGAGCCTTTC	0	2	0	1.34292e-05	22
1563	GGGTCTCAAGGCCTTATTCTTA	0	2	0	1.34292e-05	22
1564	ACCCTAGAAACAATTCATCATT	2	0	1.03234e-05	0	22
1565	TCCAGAATACAAGCTGTTTA	0	2	0	1.34292e-05	20
1566	CGCTGTCTCTCTAACTAACAAA	2	0	1.03234e-05	0	22
1567	CCTCACCAGAGCACCAT	0	2	0	1.34292e-05	17
1568	AGCTCATACTTATAAGCACTT	2	0	1.03234e-05	0	21
1569	AGCTCAGAAGCTTTGAAGGAAT	2	0	1.03234e-05	0	22
1570	AGGCCAGGTCAAGCTCACCAAA	2	0	1.03234e-05	0	22
1571	ATAGTGATCCTAGTACA	2	0	1.03234e-05	0	17
1572	ACCATTTGCCTTGGAAGTCAAT	2	0	1.03234e-05	0	22
1573	ATAGTGATAACTCACAATACA	2	0	1.03234e-05	0	21
1574	CGGCCTGTGAATCTGTGATGTA	2	0	1.03234e-05	0	22
1575	GGGAATGAATCCATTATTCTAT	0	2	0	1.34292e-05	22
1576	AACTGCTCATTCAACGATTAAT	0	2	0	1.34292e-05	22
1577	AGCGGATAATTCCAGATGAAAT	2	0	1.03234e-05	0	22
1578	ATAGTGATAACTTATACA	2	0	1.03234e-05	0	18
1579	AGGAATAAACTATTCACAAT	0	2	0	1.34292e-05	20
1580	ATATAACTCTCTAGTACA	2	0	1.03234e-05	0	18
1581	ACCGGGCAAGGTGTTACAATAT	0	2	0	1.34292e-05	22
1582	GCCCAATAGGGTACACGCTCTA	0	2	0	1.34292e-05	22
1583	CCCAGAATACATCAGCTGTTTA	2	0	1.03234e-05	0	22
1584	CGGAGGAGCTGTTCTGGAGATA	2	0	1.03234e-05	0	22
1585	AGCAAGGATTCAGCCATAGAAT	2	0	1.03234e-05	0	22
1586	CCCGCCCAGATGCTTGAATTA	2	0	1.03234e-05	0	21
1587	AGCCCTCAAATTTATCAAGAAA	2	0	1.03234e-05	0	22
1588	GCCAGATTGTGGATTGCTAATT	0	2	0	1.34292e-05	22
1589	TAGTGATAACTCATACA	1	1	5.16169e-06	6.71461e-06	17
1590	CCCTATGCATTTGATATTATAA	2	0	1.03234e-05	0	22
1591	AGCAGTTCAAAGGATTGCAGA	2	0	1.03234e-05	0	21
1592	ACAGCAAAGTTCACAGCTTT	2	0	1.03234e-05	0	20
1593	GGGCTCTGTTTGTAGAGAGAAA	0	2	0	1.34292e-05	22
1594	ACCAAGCCAAGTTCCTTACATT	2	0	1.03234e-05	0	22
1595	AGGCATCCATCCTGAAATGTAA	0	2	0	1.34292e-05	22
1596	GACATCCATTTCTCCTGCTCAT	0	2	0	1.34292e-05	22
1597	GGCAGCTTTATCGGAACCTAAA	0	2	0	1.34292e-05	22
1598	CAGCAAATTCTACAGCTTTT	0	2	0	1.34292e-05	20
1599	ACCTATATTTCCTGGGAAACAA	2	0	1.03234e-05	0	22
1600	GGCAGTGTGATGTGTTCTGAAA	0	2	0	1.34292e-05	22
1601	ATAGTGATAACTCACTAACACA	2	0	1.03234e-05	0	22
1602	GCAGCAAAGTTCTTTTT	0	2	0	1.34292e-05	17
1603	CCCTCCTCCTGTGATGGGTACA	2	0	1.03234e-05	0	22
1604	CCCTCATATCCCATCTCTGTTA	2	0	1.03234e-05	0	22
1605	CCCACATGAATCTCGCCGAGAA	2	0	1.03234e-05	0	22
1606	CTAGTGAAACTAACTAGTACA	0	2	0	1.34292e-05	21
1607	ACAGCAAGTTCTACAGCTTT	2	0	1.03234e-05	0	20
1608	GTGAATACTTTAAAGGTCTAA	0	2	0	1.34292e-05	21
1609	ATATGATAACACTAGTACA	2	0	1.03234e-05	0	19
1610	CTCGATAACTGTTATAGATAAA	2	0	1.03234e-05	0	22
1611	TCCAAATATTCTCAAGGTGAAA	0	2	0	1.34292e-05	22
1612	CGCGACAAGTGCCTCATTTAAT	2	0	1.03234e-05	0	22
1613	GCAGCAAGTTCTACAGTT	0	2	0	1.34292e-05	18
1614	AAGGTAGATCATTATTACAGTA	0	2	0	1.34292e-05	22
1615	TGCCTCCCAGACCAAGTGTAAA	0	2	0	1.34292e-05	22
1616	GCCCATTGATATAACTGTAAA	0	2	0	1.34292e-05	21
1617	CACATTGACATTCATCCCTATT	2	0	1.03234e-05	0	22
1618	ACCAGGGAGAAAGCACCATTAA	2	0	1.03234e-05	0	22
1619	CTAGTGATAACTCATAGTTCA	0	2	0	1.34292e-05	21
1620	TGGAAGCAGGCTCCTTTCTGAA	0	2	0	1.34292e-05	22
1621	GCAGAAATTCTACAGCTTTT	0	2	0	1.34292e-05	20
1622	AACAGTTTAGTTGTAGAATAAA	0	2	0	1.34292e-05	22
1623	GCCCATGTTTCTGTGAAGTAAT	0	2	0	1.34292e-05	22
1624	CTAGTGATAACTTACTATACA	0	2	0	1.34292e-05	21
1625	CGGAAACAGCCTTGTAACACTA	2	0	1.03234e-05	0	22
1626	TTGATAACTCACTAGTACA	1	1	5.16169e-06	6.71461e-06	19
1627	CCGCGCGTCCCAGTTGGAA	2	0	1.03234e-05	0	19
1628	AACATATTAACTCTTACCTGAA	2	0	1.03234e-05	0	22
1629	AGGCAATCCTGTGTTACAGAAA	2	0	1.03234e-05	0	22
1630	ATATGACTCACTAGTACA	2	0	1.03234e-05	0	18
1631	CCCGAGGAATATTCTTGTTATT	0	2	0	1.34292e-05	22
1632	CTAGTGATAACTACAAGTACA	0	2	0	1.34292e-05	21
1633	ATTGTGATAACTCACTAGTCA	2	0	1.03234e-05	0	21
1634	AGCACAGAGGCAAAGAAGCATT	2	0	1.03234e-05	0	22
1635	AGGAAATCCTGAAAGGATAAA	0	2	0	1.34292e-05	21
1636	AAGGGCAAATAATATTCTCTAA	2	0	1.03234e-05	0	22
1637	ACGCCACATCATCCACCAACAA	2	0	1.03234e-05	0	22
1638	CGCTATTTCTATGTCCTGTATA	2	0	1.03234e-05	0	22
1639	ACGTGAATCTGAATGAAGAAAT	2	0	1.03234e-05	0	22
1640	CTATGATAACTCAACTAGTACA	0	2	0	1.34292e-05	22
1641	TGCTAAGATGAACATCCTCTTA	0	2	0	1.34292e-05	22
1642	CCCAAAGAATCTCAAATGTAAA	2	0	1.03234e-05	0	22
1643	CTAGTGATAACTCACTACTACA	0	2	0	1.34292e-05	22
1644	ATAGTTAACTCCTAGTACA	2	0	1.03234e-05	0	19
1645	GGGTTCTACAGGGCATTCATTA	0	2	0	1.34292e-05	22
1646	ATCATCATATTTGTTGTTGTAA	2	0	1.03234e-05	0	22
1647	ACAGCAAAGTTTACGCTTTT	2	0	1.03234e-05	0	20
1648	ATATAACTCACTAGTAC	2	0	1.03234e-05	0	17
1649	CAGTGATAACTCACTATACA	0	2	0	1.34292e-05	20
1650	AGGGAAAGTAGAAATATTCTAA	0	2	0	1.34292e-05	22
1651	CCCGGCTACACTCAGTAAAGAG	0	2	0	1.34292e-05	22
1652	TCCAGAAATGCTGTTAATATAT	0	2	0	1.34292e-05	22
1653	ATAGTGATAACTCATAGAACA	2	0	1.03234e-05	0	21
1654	CGCTGTATCTCCTATTATAGAA	2	0	1.03234e-05	0	22
1655	AGGCGACAAGCTTATTTATAAA	0	2	0	1.34292e-05	22
1656	CTAGTGATAAATAGTACA	0	2	0	1.34292e-05	18
1657	CCCTGAAGGTGTGACAGTGATT	2	0	1.03234e-05	0	22
1658	ATAGCTACACATCAGTGTTTAA	2	0	1.03234e-05	0	22
1659	CTGTGACTATATAAATATCAA	2	0	1.03234e-05	0	21
1660	CCAGTGGTGAGCTGATAGTAAA	0	2	0	1.34292e-05	22
1661	TTGGAGGATGAAGGAATTGAAA	0	2	0	1.34292e-05	22
1662	CTAGTGTAACTCACAGTACA	0	2	0	1.34292e-05	20
1663	ACCTGAAAGGATGGAGGCTAAA	2	0	1.03234e-05	0	22
1664	CGGATATTTCACTGTCACCTTA	2	0	1.03234e-05	0	22
1665	AAGTGATAATCACTAGTACA	2	0	1.03234e-05	0	20
1666	ATAGTGATAACTCACTGTAC	2	0	1.03234e-05	0	20
1667	ACCTCACACAGTAGTCACATTA	0	2	0	1.34292e-05	22
1668	ATAGTGATTCACTATACA	2	0	1.03234e-05	0	18
1669	ACTATGTTATTGCTTATGGCTT	2	0	1.03234e-05	0	22
1670	AGGTGGATAATTTATGGTTTAT	0	2	0	1.34292e-05	22
1671	ATAGTGATATTCACTAGTACA	2	0	1.03234e-05	0	21
1672	CTGTATTTACTCCTGAATTAAT	2	0	1.03234e-05	0	22
1673	CGGGAGCCTTGTTAATAATCAT	2	0	1.03234e-05	0	22
1674	TGGCATATTTCTCCCTCCTAAT	0	2	0	1.34292e-05	22
1675	GGGTCAGGTTCTGCTCCTT	0	2	0	1.34292e-05	19
1676	GCAGCAAATTCTACAGCTTAT	0	2	0	1.34292e-05	21
1677	CCCACATCTTCATTTGAATATT	2	0	1.03234e-05	0	22
1678	AGCTCTTATTCCTTTACTTGAT	2	0	1.03234e-05	0	22
1679	ATAGTTACTCACTAGTACA	2	0	1.03234e-05	0	19
1680	ATAGTGTAACTCACTAGTATA	2	0	1.03234e-05	0	21
1681	CCATGTGCAACGCTTCCAGAAA	2	0	1.03234e-05	0	22
1682	CTAGTGATACTCAATAGTACA	0	2	0	1.34292e-05	21
1683	ATAGTGTAACTCACTACA	2	0	1.03234e-05	0	18
1684	CTAGTGATAACTCACTGACA	0	2	0	1.34292e-05	20
1685	CTAGTGCTCACTATACA	0	2	0	1.34292e-05	17
1686	GAAGTTCTACAGCTTTT	0	2	0	1.34292e-05	17
1687	CCAGACTAGAATGGTTGAATAA	2	0	1.03234e-05	0	22
1688	ACAGCAAAGTTCTACAT	2	0	1.03234e-05	0	17
1689	ACCATTATTATGTCTGAGATAT	2	0	1.03234e-05	0	22
1690	CTAGTGATATCTCATAGTACA	0	2	0	1.34292e-05	21
1691	AGCAGATGTTACGTGTTTAGAA	0	2	0	1.34292e-05	22
1692	AACCCTATGTGTGTGATGAATA	0	2	0	1.34292e-05	22
1693	GGCAAATGGAATCTTTATGAAA	0	2	0	1.34292e-05	22
1694	CGCATATGACTTTAGGGCAGAT	2	0	1.03234e-05	0	22
1695	CTAGTGATAACTCATAGTCA	0	2	0	1.34292e-05	20
1696	GGGTACTTCTTTGGAAATGAAA	0	2	0	1.34292e-05	22
1697	CTAATACTCACTAGTACA	0	2	0	1.34292e-05	18
1698	CTTAGTGATACTCACTAGTACA	0	2	0	1.34292e-05	22
1699	ATAGTGATAATCACTTGTACA	2	0	1.03234e-05	0	21
1700	AGGAAAGATCTTTCTTGCCAAT	2	0	1.03234e-05	0	22
1701	ATAGTGATAACTCACTTAC	2	0	1.03234e-05	0	19
1702	CTAGTGATAATTAACTAGTACA	0	2	0	1.34292e-05	22
1703	AGCACAGTATTTACTGTCTAA	0	2	0	1.34292e-05	21
1704	ATAGTAAACTCACTAGTACA	2	0	1.03234e-05	0	20
1705	ATAGTGATAAACTACTAGTACA	2	0	1.03234e-05	0	22
1706	ACCTGGATGTGAAGGTCTGAAA	2	0	1.03234e-05	0	22
1707	ACCAAGTCCATTGATAATGGTA	2	0	1.03234e-05	0	22
1708	ACAGCAAAGTTCTCTTT	2	0	1.03234e-05	0	17
1709	AAGGGCCATTTGCTTCATCAT	2	0	1.03234e-05	0	21
1710	CAGAACCTCCCTTATGGAATAT	2	0	1.03234e-05	0	22
1711	CTAGTATAACTAACTAGTACA	0	2	0	1.34292e-05	21
1712	ATAGTGTATCACTAGTACA	2	0	1.03234e-05	0	19
1713	ATCATATACGATCATGAAACAT	2	0	1.03234e-05	0	22
1714	CTAGTAACTACTAGTACA	0	2	0	1.34292e-05	18
1715	ATGGTTAACACTAATTACAGAA	2	0	1.03234e-05	0	22
1716	ACAGCAAATCTACATTTT	2	0	1.03234e-05	0	18
1717	ATAGTGTAACTCAAGTACA	2	0	1.03234e-05	0	19
1718	TGCTGATGGTGTCACATGTTAA	0	2	0	1.34292e-05	22
1719	AGGAAACTCTTATCACTACTAT	0	2	0	1.34292e-05	22
1720	AGCTAATAACCTGCAGCAGAAA	2	0	1.03234e-05	0	22
1721	ACCTCCTCAGTCCTTCATATAA	2	0	1.03234e-05	0	22
1722	TGGGTTATGTGATTTATAAGAAA	0	2	0	1.34292e-05	23
1723	CTAGTGATAACTCATAGTA	0	2	0	1.34292e-05	19
1724	CTAGTGATAACACATAGTACA	0	2	0	1.34292e-05	21
1725	ACCAATGATCCTTTCAAAATTAT	0	2	0	1.34292e-05	23
1726	GGCCTCATGTCTTGATAAGTTA	0	2	0	1.34292e-05	22
1727	GCGGCACAGAATGTTCTCTTAT	0	2	0	1.34292e-05	22
1728	TAGTTAACTCACTAGTACA	1	1	5.16169e-06	6.71461e-06	19
1729	CTAGTGTAACTACTAGTACA	0	2	0	1.34292e-05	20
1730	GCCGCAATTAGTCCTTTGATGC	0	2	0	1.34292e-05	22
1731	GCAGCAAAGTTCTACAT	0	2	0	1.34292e-05	17
1732	ACCTTTGTCTCTAATTCCAAAT	2	0	1.03234e-05	0	22
1733	ATATTGATAACTCACTATACA	2	0	1.03234e-05	0	21
1734	CGGATATGAACACTTACAGCAA	0	2	0	1.34292e-05	22
1735	ATAGTGATAATTAGTACA	2	0	1.03234e-05	0	18
1736	TATGATAATCACTAGTACA	1	1	5.16169e-06	6.71461e-06	19
1737	ATAGAGATAACTCATAGTACA	2	0	1.03234e-05	0	21
1738	ATAGTGATACCTAGTACA	2	0	1.03234e-05	0	18
1739	CTAGTATAACTCATAGTACA	0	2	0	1.34292e-05	20
1740	ATAGTGTAACTCACTAGTTCA	2	0	1.03234e-05	0	21
1741	ATATGATAACTCACTAATACA	2	0	1.03234e-05	0	21
1742	CTAGTGATAACTCACCTATACA	0	2	0	1.34292e-05	22
1743	GGCACACAATGACATGCATACA	0	2	0	1.34292e-05	22
1744	CCCAACCAACGTATTAGAAATG	2	0	1.03234e-05	0	22
1745	GCGTTGGAAAGACATCTTTGAT	0	2	0	1.34292e-05	22
1746	ATATGAACTCACTAGTACA	2	0	1.03234e-05	0	19
1747	CTCAGAGTCTCCCATTAGAATA	2	0	1.03234e-05	0	22
1748	CGGTTGATAATTTATGGTTTAT	2	0	1.03234e-05	0	22
1749	CTAGTGATAACTCACTAGTAGA	0	2	0	1.34292e-05	22
1750	CTAGTAATAATCACTAGTACA	0	2	0	1.34292e-05	21
1751	CTAGTGATTACTCACTATACA	0	2	0	1.34292e-05	21
1752	AGCCCTGAGTCTGGCCTATGAC	2	0	1.03234e-05	0	22
1753	GCAGCAAAGTTCTACAG	0	2	0	1.34292e-05	17
1754	CCCAGAGCCCAAGACACAAGAT	0	2	0	1.34292e-05	22
1755	ATAGTGATAATCACTAGTACC	2	0	1.03234e-05	0	21
1756	CGCTTCTCTGGACCTAAAGTAT	2	0	1.03234e-05	0	22
1757	AACCTATTTACCTAGTGGTAAA	2	0	1.03234e-05	0	22
1758	ATAGTGTAACTTACTAGTACA	2	0	1.03234e-05	0	21
1759	CTAGTGATAACTACTAGACA	0	2	0	1.34292e-05	20
1760	TTGACATGGAATCAAGTTTATT	0	2	0	1.34292e-05	22
1761	AGCACGTGTAATGACAAATAAA	0	2	0	1.34292e-05	22
1762	CTATGATAACTCACCTAGTACA	0	2	0	1.34292e-05	22
1763	GGGCAATCTTGTGTTACAGAAA	0	2	0	1.34292e-05	22
1764	GCAAAAGTTCTACAGCTTTT	0	2	0	1.34292e-05	20
1765	CAGCATGTCAATTGTTATGAAA	0	2	0	1.34292e-05	22
1766	CTAATAACTCACTATACA	0	2	0	1.34292e-05	18
1767	ACGAGATTGAACTTCTCTATAA	2	0	1.03234e-05	0	22
1768	CGCATTGAATATTTACATGGAG	0	2	0	1.34292e-05	22
1769	GCGTGTTAGCAGTCCCTCAGAA	0	2	0	1.34292e-05	22
1770	ACAGCAAAGTTGCTTTT	2	0	1.03234e-05	0	17
1771	AGCTATGCAGGTAATTTGAGTT	2	0	1.03234e-05	0	22
1772	CACTCTTGTACCTAAAGAGAAA	0	2	0	1.34292e-05	22
1773	CCCTCCACTCTTTCTTTCAATA	0	2	0	1.34292e-05	22
1774	CCTGACAATCTCTAGTCTAAA	0	2	0	1.34292e-05	21
1775	AGCCTGGAACTTGTTTAAAGTG	2	0	1.03234e-05	0	22
1776	ACACATGGACCCCATGCAACCA	0	2	0	1.34292e-05	22
1777	TGGTAATTAGGTCATGACGAAA	0	2	0	1.34292e-05	22
1778	ATATTGATAACTCATAGTACA	2	0	1.03234e-05	0	21
1779	CTAGTTAATCACTAGTACA	0	2	0	1.34292e-05	19
1780	ATAGTGTAACTCACTAATACA	2	0	1.03234e-05	0	21
1781	AAGGTAGAATACTTTCATTATT	2	0	1.03234e-05	0	22
1782	ACGGCAAAGTTCTACAGCTTTT	2	0	1.03234e-05	0	22
1783	ACCATGCAGGATGAAACATTAA	0	2	0	1.34292e-05	22
1784	ATAGTGATAATCACTAAGTACA	2	0	1.03234e-05	0	22
1785	ATAGTGATAATCACAGTACA	2	0	1.03234e-05	0	20
1786	ACAGCAAAGTTCTACATCTTTT	2	0	1.03234e-05	0	22
1787	CGACCATACTGTTTCATTTAAT	2	0	1.03234e-05	0	22
1788	TAGTAACTCACTAGTACA	1	1	5.16169e-06	6.71461e-06	18
1789	GCGGCAAAGTTCTACAGCTTTT	0	2	0	1.34292e-05	22
1790	CTAGTGATACTCACAAGTACA	0	2	0	1.34292e-05	21
1791	CGCAGTACATTCATGAACATAA	2	0	1.03234e-05	0	22
1792	ATCTATGCATTCTGTTATTTAA	2	0	1.03234e-05	0	22
1793	AGCGTCCAGAAGAGCATATAA	2	0	1.03234e-05	0	21
1794	TGCTACTTATCTACGGGATTAT	0	2	0	1.34292e-05	22
1795	ATAGTGTACTCACTATACA	2	0	1.03234e-05	0	19
1796	CGGAAACGATTATCTGAAGAAT	2	0	1.03234e-05	0	22
1797	CTAGTGATAACTCACTAGAAA	0	2	0	1.34292e-05	21
1798	CGCCGCCTCTTCGATCAAGCTT	2	0	1.03234e-05	0	22
1799	GGAGCTGAAGTGCCTCCTCTT	0	2	0	1.34292e-05	21
1800	GCCCTACCAAGACAGACAGAAA	0	2	0	1.34292e-05	22
1801	CTAGCTATGTTTGTTATTTAAA	2	0	1.03234e-05	0	22
1802	GCGGAGTCAACTTAAAGTGAAA	0	2	0	1.34292e-05	22
1803	ATAGTGTAACTCACTAGTACAA	2	0	1.03234e-05	0	22
1804	TAGTGATAACTCACTATAC	2	0	1.03234e-05	0	19
1805	CGAGGATAATCCGTGGAAT	0	2	0	1.34292e-05	19
1806	CCAACTGTTCTGACCATTAAA	2	0	1.03234e-05	0	21
1807	AACTTGCAATTGATAGAATAAT	2	0	1.03234e-05	0	22
1808	CTATGAACTCACTAGTACA	0	2	0	1.34292e-05	19
1809	CAGCTGGAAAGTATTATCTAAT	0	2	0	1.34292e-05	22
1810	TAGTGATAATCACTATACA	1	1	5.16169e-06	6.71461e-06	19
1811	CGCTCTTAATCCATTAAGGAAA	2	0	1.03234e-05	0	22
1812	AGGTTAGAAGGAGAAAGCAGAA	0	2	0	1.34292e-05	22
1813	TGCTGCGTCTGGCAGACTTCAT	0	2	0	1.34292e-05	22
1814	AACAGTGTCTCTTAATTCTTAT	2	0	1.03234e-05	0	22
1815	GAGATGTTAGACCACTCAGAAT	0	2	0	1.34292e-05	22
1816	CGGAGAAGAAGGTCCTTCTAT	2	0	1.03234e-05	0	21
1817	ATAGTGCAACTCACTAGTACA	2	0	1.03234e-05	0	21
1818	CTAGTCATAACTCATAGTACA	0	2	0	1.34292e-05	21
1819	CAGCAAAGTTCTAAGCTTTT	0	2	0	1.34292e-05	20
1820	ACCGAATTGTGTGACATATGAA	0	2	0	1.34292e-05	22
1821	GGCTCAAGAAGACTGGTGGAA	0	2	0	1.34292e-05	21
1822	CCCTCTTTCTTCCTCCTCTATT	2	0	1.03234e-05	0	22
1823	ACCTCTTTATTCTCTTGTTAAA	2	0	1.03234e-05	0	22
1824	CTAGTGTAACCCACTAGTACA	0	2	0	1.34292e-05	21
1825	CCGCCCAGATCTGCATAGACAA	0	2	0	1.34292e-05	22
1826	ATAGTATACTCACTAGTACA	2	0	1.03234e-05	0	20
1827	CTAGTGAAACTCACCAGTACA	0	2	0	1.34292e-05	21
1828	ACCACATATCCTAACTGTGTAA	2	0	1.03234e-05	0	22
1829	CTAGTATAACCACTAGTACA	0	2	0	1.34292e-05	20
1830	CTAGGATAACTCACTAACA	0	2	0	1.34292e-05	19
1831	ACCAGGATGGGTGGTAATTAAT	2	0	1.03234e-05	0	22
1832	AGCAGCAAAGTTCTACAGCTTTT	0	2	0	1.34292e-05	23
1833	AGCAGGCAGAGACTTTAACAAA	2	0	1.03234e-05	0	22
1834	TGCAGAGCAATGCAACCTTTAT	0	2	0	1.34292e-05	22
1835	ATATGATAACTCACTTACA	2	0	1.03234e-05	0	19
1836	TTAGTGATAATCACTAGTACA	2	0	1.03234e-05	0	21
1837	GCCAGTGTACTCAGAAAGGGAA	0	2	0	1.34292e-05	22
1838	ACCTCATGGACTGCATGAACAA	2	0	1.03234e-05	0	22
1839	TGGCCTGTAGTCTGTGATGTA	0	2	0	1.34292e-05	21
1840	CTAGGATAACTGACTAGTACA	0	2	0	1.34292e-05	21
1841	ATAGTGATAACTACTAGTACT	2	0	1.03234e-05	0	21
1842	GTATATCCAGCTGTTAATCGAT	0	2	0	1.34292e-05	22
1843	GACAGTAGAGGATGAAGTAA	0	2	0	1.34292e-05	20
1844	AGCATCTCTGGACCTAAAGTAT	0	2	0	1.34292e-05	22
1845	AGGAGAGTTGATTTATAAGAAA	2	0	1.03234e-05	0	22
1846	AGCCAGCTATGCCCTGGAGAAT	2	0	1.03234e-05	0	22
1847	AGGTGCTTAGAGGCCTCTATAA	2	0	1.03234e-05	0	22
1848	AAAGCACACATTGAGAATCCAA	2	0	1.03234e-05	0	22
1849	CTAGGATAACTCACTAGTAAA	0	2	0	1.34292e-05	21
1850	AAGAGCCACCCTTTGTTAATCCTT	2	0	1.03234e-05	0	24
1851	CCCTTACAAGGTGCTGACCAAA	2	0	1.03234e-05	0	22
1852	CTAGCTACACCTTGTACCTAAA	2	0	1.03234e-05	0	22
1853	ATAGTGATAATCACTAGTAAA	2	0	1.03234e-05	0	21
1854	TAGAACTCACTAGTACA	1	1	5.16169e-06	6.71461e-06	17
1855	AACTCAGGCTGATTAGAATAAA	0	2	0	1.34292e-05	22
1856	TCGCAGTATTACCGAGCATTAA	0	2	0	1.34292e-05	22
1857	ATAGTGATAACTCCTTACA	2	0	1.03234e-05	0	19
1858	GCCTCCTTTGTGCAAATTAAAT	0	2	0	1.34292e-05	22
1859	CGCTGTTTAAATTGACCAATAA	2	0	1.03234e-05	0	22
1860	ATAGTGATAACTCAGTAC	2	0	1.03234e-05	0	18
1861	ACGGGAATATTGCCAGAGTTAA	2	0	1.03234e-05	0	22
1862	ACAGCAAAGTTCTACAGGCTTTT	2	0	1.03234e-05	0	23
1863	CACCCTGCACATCATCCGTTAA	0	2	0	1.34292e-05	22
1864	ATAGTGATAACTCACTAGGACA	2	0	1.03234e-05	0	22
1865	GCCATTATATTCGAGGAGAAAT	0	2	0	1.34292e-05	22
1866	ATCTGTGGGACAGATTAATGAA	0	2	0	1.34292e-05	22
1867	CTAGTATAACTCACTTGTACA	0	2	0	1.34292e-05	21
1868	CTAGTATAACTCACTAGTCA	0	2	0	1.34292e-05	20
1869	CTAGTGATAACTCATAGTACT	0	2	0	1.34292e-05	21
1870	ATAGTGATAACTCACTAC	2	0	1.03234e-05	0	18
1871	ACCCATTATATAACTGTCAAA	2	0	1.03234e-05	0	21
1872	AGATGGAACTCTGGTTACTATG	0	2	0	1.34292e-05	22
1873	ATAGTGATAACTCATCA	2	0	1.03234e-05	0	17
1874	CGGGAATGTAAACCCACGTAAA	2	0	1.03234e-05	0	22
1875	CCGCGCATCTTACATCGGAT	2	0	1.03234e-05	0	20
1876	AGGATGAGGTATTAACAAGTAA	0	2	0	1.34292e-05	22
1877	TGGAGAAAGAAGTGTGGGAAAT	0	2	0	1.34292e-05	22
1878	ATAGTGATAACTTCATAGTACA	2	0	1.03234e-05	0	22
1879	AAGTTGGGTATTGATATGTTAT	2	0	1.03234e-05	0	22
1880	ATAGTGATAACTCCTAGTA	2	0	1.03234e-05	0	19
1881	TCGCTGGTTTATTTAACTCGAA	0	2	0	1.34292e-05	22
1882	ATAGTGATAACCACTAGACA	2	0	1.03234e-05	0	20
1883	ATAGTGTAACTCACTAGTAA	2	0	1.03234e-05	0	20
1884	ACCCGAAACTATAACCAA	2	0	1.03234e-05	0	18
1885	CACCTGACATGCCATTCTCAAA	2	0	1.03234e-05	0	22
1886	ATACCTTCAAATCCATCGTGAA	2	0	1.03234e-05	0	22
1887	CTAGTGATAACATAGTACA	0	2	0	1.34292e-05	19
1888	GCAGCAAAGTTCCAGCTTTT	0	2	0	1.34292e-05	20
1889	ATAGTGATAACTCACTATTAC	2	0	1.03234e-05	0	21
1890	TCCTGAAACTCATATGTGATAT	0	2	0	1.34292e-05	22
1891	CAAGAATTAAGTCTCCGATTAT	2	0	1.03234e-05	0	22
1892	CGGAATCAGAATCACTGGCTAA	2	0	1.03234e-05	0	22
1893	ATAGTGATAACTCATAGTA	2	0	1.03234e-05	0	19
1894	TCCTGATGAGCACAGGAATAAT	0	2	0	1.34292e-05	22
1895	GCAGCAAGGTTCTACAGCTTTT	0	2	0	1.34292e-05	22
1896	GCAGCAAAGTTCTACAGCCTTTT	0	2	0	1.34292e-05	23
1897	CAGTTGGGTATTGATATGTTAT	0	2	0	1.34292e-05	22
1898	CGCAGTTGAACTCATGGAGCTA	2	0	1.03234e-05	0	22
1899	ACAGCAAATCTACAGCTTT	2	0	1.03234e-05	0	19
1900	AGCCTAATGGAAGTAAATCTAA	0	2	0	1.34292e-05	22
1901	CTAGTGATAATCACTTGTACA	0	2	0	1.34292e-05	21
1902	ATAGTGATAACTAGTTCA	2	0	1.03234e-05	0	18
1903	ATATGATAACTAGTACA	2	0	1.03234e-05	0	17
1904	CTAGTGATAATCACTACA	0	2	0	1.34292e-05	18
1905	ATATGATAACTCACTACA	2	0	1.03234e-05	0	18
1906	CCAGCAGCAAGTCGTACAACAA	2	0	1.03234e-05	0	22
1907	ATAGTGATTACTCACTAGTACT	2	0	1.03234e-05	0	22
1908	CCCTCCACAACTGAATATTTTAT	2	0	1.03234e-05	0	23
1909	CTAGTGATAATCACTAGTGCA	0	2	0	1.34292e-05	21
1910	CCCTGGTGCCAGGAAAGAGAAA	2	0	1.03234e-05	0	22
1911	CTGTGATACTCACTAGTACA	0	2	0	1.34292e-05	20
1912	AAGAGTAAAGAGCATACTGTTA	2	0	1.03234e-05	0	22
1913	TGCCATTGAAGCATGAATATAT	0	2	0	1.34292e-05	22
1914	GCAGCATGTTCTACAGCTTTT	0	2	0	1.34292e-05	21
1915	GCGAGAAGTGCTGAAGTCTAAA	0	2	0	1.34292e-05	22
1916	CGGGAAGTATGGCTTTGTAATT	2	0	1.03234e-05	0	22
1917	ACCCATTGATATAACTGTAAA	2	0	1.03234e-05	0	21
1918	CGCAAGGCCTTTAATTAAATAA	2	0	1.03234e-05	0	22
1919	CGGATCTGTACCCAGTAATCTA	2	0	1.03234e-05	0	22
1920	CACAGTCTGAGTCAACTAGAAT	2	0	1.03234e-05	0	22
1921	ATAGGAAACTCACTAGTACA	2	0	1.03234e-05	0	20
1922	AGCTCATTAACCTGTTAATCTA	2	0	1.03234e-05	0	22
1923	ACAGCAAGTTCTACAGCTT	2	0	1.03234e-05	0	19
1924	CGGTTGTGAAGAGAAAGCCAAA	0	2	0	1.34292e-05	22
1925	GCAGCAAAGTTCTACTT	0	2	0	1.34292e-05	17
1926	ACCAATCAGATAATTCTGAAAT	2	0	1.03234e-05	0	22
1927	TCCAGAAGAACTACATCTTTAT	0	2	0	1.34292e-05	22
1928	GGGACCTGACAGCCAAGAGATT	0	2	0	1.34292e-05	22
1929	ATAGTGATATCACTAGTAC	2	0	1.03234e-05	0	19
1930	ACAGCAAAGTTCTACAGCTTTTT	2	0	1.03234e-05	0	23
1931	GACTTGCACTTTCCTACAGAGA	0	2	0	1.34292e-05	22
1932	CTAGTGATTACTCATAGTACA	0	2	0	1.34292e-05	21
1933	ACCAGAACTTCTGCTTCCAAAT	2	0	1.03234e-05	0	22
1934	CTACTTCTCTCTTATACACTTA	2	0	1.03234e-05	0	22
1935	ATAGTGATAACTCACGA	2	0	1.03234e-05	0	17
1936	AGCGCCTCAGACGTTTAATCAT	2	0	1.03234e-05	0	22
1937	CCCATATAGTCTGTTCTATAAA	0	2	0	1.34292e-05	22
1938	CGGTCCTTTAATATATTCCTAA	2	0	1.03234e-05	0	22
1939	TCGATTCTGGATGACCACATTA	0	2	0	1.34292e-05	22
1940	ATGTCTCTGCAGCCTAGCGATA	2	0	1.03234e-05	0	22
1941	ACAGAAAGTTCTACAGCTTT	2	0	1.03234e-05	0	20
1942	GCAGCAAAGTTCCTACAGCTTTT	0	2	0	1.34292e-05	23
1943	CTAGTGTTAATCACTAGTACA	0	2	0	1.34292e-05	21
1944	ACCACCACCGCCCATCACCTAT	2	0	1.03234e-05	0	22
1945	GGAAAGAAGTCTGATCAGTCAG	0	2	0	1.34292e-05	22
1946	AGCAGGTCATATAAAGAAGCAA	2	0	1.03234e-05	0	22
1947	ATATGATAACACACTAGTACA	2	0	1.03234e-05	0	21
1948	AGCATGGATGGATCAACAGATT	0	2	0	1.34292e-05	22
1949	AGCTGTGTAGATCTAGACAAAT	0	2	0	1.34292e-05	22
1950	CCCTGAATATTAGCTTTGCAAA	2	0	1.03234e-05	0	22
1951	CCCACTCAATATTGTATTTGAT	2	0	1.03234e-05	0	22
1952	ATGTTATGATCATTACTTTAA	2	0	1.03234e-05	0	21
1953	ACATCACTCCAAGCATTACTAA	2	0	1.03234e-05	0	22
1954	ATAGTGATCTCATAGTACA	2	0	1.03234e-05	0	19
1955	CACAGAGACAGTGCTGTGTGAT	0	2	0	1.34292e-05	22
1956	GCAGCAAAGCTCTACAGCTTTT	0	2	0	1.34292e-05	22
1957	ATAGTGATATCTCATAGTACA	2	0	1.03234e-05	0	21
1958	CGCAACAAAAGCAGAATGCAAA	2	0	1.03234e-05	0	22
1959	AGGACAGTGTCTGAAGAGGAAA	0	2	0	1.34292e-05	22
1960	GCACAAATTCTACAGCTTTT	0	2	0	1.34292e-05	20
1961	AACCAACAGTAGGTTTCATGAT	2	0	1.03234e-05	0	22
1962	ATGTGATAACTCCTAGTACA	2	0	1.03234e-05	0	20
1963	CGCTGCGGATCCAGAAGGACAT	2	0	1.03234e-05	0	22
1964	ACAGGTTCTACAGCTTTT	2	0	1.03234e-05	0	18
1965	CTAGTGATCACTATACA	0	2	0	1.34292e-05	17
1966	CTAGTGAAACTCTCTAGTACA	0	2	0	1.34292e-05	21
1967	GCAGCAAAGTTCTACAGCT	0	2	0	1.34292e-05	19
1968	TCAGGTTGAATATGAAGCTTTG	0	2	0	1.34292e-05	22
1969	CTATGATAAACTAGTACA	0	2	0	1.34292e-05	18
1970	ATATATCCAGCTAGCTGTTAATCGAT	2	0	1.03234e-05	0	26
1971	ATAGTGATAACACTATACA	2	0	1.03234e-05	0	19
1972	AGCAGAAATGAGGATACAGAAA	2	0	1.03234e-05	0	22
1973	TGCAATGTTGAAATTCGTAAT	0	2	0	1.34292e-05	21
1974	TGGGCCTATTGTTCAGCACATA	0	2	0	1.34292e-05	22
1975	CCAATTTAGCGTCTCCACTTAC	2	0	1.03234e-05	0	22
1976	AAAGCAAAGTTCTACAGCTTTT	2	0	1.03234e-05	0	22
1977	CCCTATAAAGCTCATCTCCATA	2	0	1.03234e-05	0	22
1978	AACTGTGAATATGTCCACTAAT	0	2	0	1.34292e-05	22
1979	ACCCTTGAAGCTGATGGTGAAT	2	0	1.03234e-05	0	22
1980	TGTGATAACTCACTAGTACA	2	0	1.03234e-05	0	20
1981	ACGCCTGGGCATCTTCTACTAA	2	0	1.03234e-05	0	22
1982	TACTACTATGGTTCATAACA	0	2	0	1.34292e-05	20
1983	ATAGTGATTACTCACTAGTAC	2	0	1.03234e-05	0	21
1984	ACCAGGACAGGTGTAAAGTGAA	2	0	1.03234e-05	0	22
1985	ACCATGTTTGGCTTCGATAATA	0	2	0	1.34292e-05	22
1986	CGCATAACCAGTCATGAGATAA	2	0	1.03234e-05	0	22
1987	CCTAGTGATAACTCACTATACA	0	2	0	1.34292e-05	22
1988	ATAGTGTAACTCCTAGTAC	2	0	1.03234e-05	0	19
1989	AGGACCTTGATTCCCTAGTATT	0	2	0	1.34292e-05	22
1990	ATAGTGATAACACTAGTAC	2	0	1.03234e-05	0	19
1991	AGCTATGATGCCAGACAGCTAA	2	0	1.03234e-05	0	22
1992	AAAGGCTAGATGCATCAGTAAT	2	0	1.03234e-05	0	22
1993	GCAGAAAGTTCTAAGCTTTT	0	2	0	1.34292e-05	20
1994	CTAGTGATTCACTAGTAAA	0	2	0	1.34292e-05	19
1995	ATATTGTAACTCACTAGTACA	2	0	1.03234e-05	0	21
1996	ACCTTGTAGGATGAGGAGATAA	0	2	0	1.34292e-05	22
1997	CCCATGTTATTGCTTATGGCTT	0	2	0	1.34292e-05	22
1998	AGCGAAATAGATCAACAGATAA	0	2	0	1.34292e-05	22
1999	ATAGTGATAACTCACTAGAC	2	0	1.03234e-05	0	20
[truncated: 4,884 more rows]

## Sheet: MiaPACA2_S11
rank	amiRNA_sequence	num_forward	num_reverse	fraction_forward	fraction_reverse	length
1	CTGTCTTATTCTTTAATAACAT	116625	1	0.422631	4.70471e-06	22
2	ATAGTGATAACTCACTAGTACA	109630	6	0.397282	2.82283e-05	22
3	CTAGTGATAACTCACTAGTACA	28	79777	0.000101468	0.375328	22
4	TTGTCTTATTCTTCAACAACAT	0	56604	0	0.266305	22
5	TTGTCTTACTCTTCAATAACAT	0	11157	0	0.0524904	22
6	TTGTCTTATTCTTCAATAACAT	0	9711	0	0.0456874	22
7	TTGTCTTATTCTTTAATAACAT	5	9410	1.81192e-05	0.0442713	22
8	ACAGCAAAGTTCTACAGCTTTT	5556	0	0.0201341	0	22
9	GCAGCAAAGTTCTACAGCTTTT	0	5154	0	0.0242481	22
10	TTGTCTTATTCTTTAACAACAT	0	4129	0	0.0194257	22
11	ATATGATAACTCACTAGTACA	3327	0	0.0120565	0	21
12	ATAGTGATAACTCACTATACA	2860	0	0.0103642	0	21
13	ATAGTGATAACTCATAGTACA	2852	0	0.0103352	0	21
14	ATAGTGTAACTCACTAGTACA	2694	0	0.00976264	0	21
15	ATAGTGATAATCACTAGTACA	2676	1	0.00969741	4.70471e-06	21
16	CTAGTGATAATCACTAGTACA	2	2561	7.24769e-06	0.0120488	21
17	ACCAACATGTCTCTTCTCCTAT	2048	0	0.00742163	0	22
18	CTATGATAACTCACTAGTACA	0	1897	0	0.00892483	21
19	CTAGTGATAACTCATAGTACA	1	1868	3.62384e-06	0.0087884	21
20	CTAGTGATAACTCACTATACA	0	1726	0	0.00812033	21
21	CTAGTGATACTCACTAGTACA	0	1254	0	0.00589971	21
22	TTGTCTTATTCTCTAATAACAT	0	1250	0	0.00588089	22
23	TTGTCCCATTCTCCAACAACAT	0	1138	0	0.00535396	22
24	CTAGTGAAACTCACTAGTACA	0	1056	0	0.00496817	21
25	TTGTCTTACTCTTCAACAACAT	0	959	0	0.00451182	22
26	CTAGTGATAACTCACTAGTAA	0	943	0	0.00443654	21
27	ATAGTGATACTCACTAGTACA	802	0	0.00290632	0	21
28	CTGTCTTGTTCTTTAATAACAT	762	0	0.00276137	0	22
29	TTGTCTTATTCTCCAATAACAT	0	735	0	0.00345796	22
30	ATAGTGATAACTCACTAGTAC	706	0	0.00255843	0	21
31	GCCAACATGTCTCTTCTCCTAT	0	695	0	0.00326977	22
32	TAGTGATAACTCACTAGTACA	504	131	0.00182642	0.000616317	21
33	ACCAGCATGTCTCTTCTCCTAT	570	0	0.00206559	0	22
34	ATAGTATAACTCACTAGTACA	568	0	0.00205834	0	21
35	ATAGTGATAACTCCTAGTACA	500	0	0.00181192	0	21
36	CCCAGTGGCCGTAGGTGGAAAT	492	0	0.00178293	0	22
37	ACCGTCATGTCTGTTACGTTAA	445	0	0.00161261	0	22
38	CTAGGATAACTCACTAGTACA	1	438	3.62384e-06	0.00206066	21
39	ACAGCAAATTCTACAGCTTTT	429	0	0.00155463	0	21
40	ATAGTGATAACTACTAGTACA	421	0	0.00152564	0	21
41	GCCAACATGTCTCCTCTCCCAT	0	410	0	0.00192893	22
42	ATAGTGATAACTAGTACA	374	0	0.00135532	0	18
43	CTAGTGATAACTAGTACA	0	371	0	0.00174545	18
44	CTAGTATAACTCACTAGTACA	0	365	0	0.00171722	21
45	ATAGTGATAACCACTAGTACA	362	0	0.00131183	0	21
46	ATAGTGATAACTCTAGTACA	357	0	0.00129371	0	20
47	CTAGTGTAACTCACTAGTACA	1	330	3.62384e-06	0.00155255	21
48	GCCAACATGTCTCTTCTCCCAT	0	330	0	0.00155255	22
49	ATAGTGAAACTCACTAGTACA	326	1	0.00118137	4.70471e-06	21
50	ACCAGTGGCCATAGGTGGAAAT	0	324	0	0.00152433	22
51	ATAGTGATAACACTAGTACA	317	0	0.00114876	0	20
52	CTAGTGATAACTACTAGTACA	0	301	0	0.00141612	21
53	CTAGTGAACTCACTAGTACA	0	297	0	0.0013973	20
54	ATAGTGACTCACTAGTACA	293	0	0.00106179	0	19
55	ATAGTTAACTCACTAGTACA	291	0	0.00105454	0	20
56	CTAGTGATAACTCACTAGACA	0	282	0	0.00132673	21
57	GCCAACATGTCTCCTCTCCTAT	0	279	0	0.00131261	22
58	ATAGTGATAACTCACTAGTCA	278	0	0.00100743	0	21
59	ACAGCAAAGTTTACAGCTTTT	274	0	0.000992934	0	21
60	ATAGTGATCACTAGTACA	272	0	0.000985686	0	18
61	GCCGCCATGTCTGTTACGTTAA	0	266	0	0.00125145	22
62	CTAGTGACTCACTAGTACA	0	246	0	0.00115736	19
63	ATAGTGAACTCACTAGTACA	244	0	0.000884218	0	20
64	ATAGTGATACACTAGTACA	242	0	0.00087697	0	19
65	ATAGTAACTCACTAGTACA	236	0	0.000855227	0	19
66	ACAGCAAAGTTCTACAGTTTT	230	0	0.000833484	0	21
67	TTGTCTTATTCCTTAATAACAT	0	225	0	0.00105856	22
68	CTAGTGATATCACTAGTACA	0	224	0	0.00105385	20
69	CTAGTGATAAACTAGTACA	0	222	0	0.00104445	19
70	ATAGTGATAACTCACTACA	221	0	0.00080087	0	19
71	ATAGGATAACTCACTAGTACA	220	0	0.000797246	0	21
72	ATAGTGATAACCTAGTACA	217	0	0.000786374	0	19
73	TTGTCTTATTCTTTAATAACAC	0	217	0	0.00102092	22
74	CTAGTGATAACACTAGTACA	0	216	0	0.00101622	20
75	ACAGCAAAGTCTACAGCTTTT	214	0	0.000775503	0	21
76	CGCAGAGAGTGTTATATTGCAT	213	0	0.000771879	0	22
77	CTAGTAACTCACTAGTACA	0	212	0	0.000997398	19
78	ATAGTGATCTCACTAGTACA	212	0	0.000768255	0	20
79	CTAGTGATCACTAGTACA	0	205	0	0.000964465	18
80	ACAGCAAAGTTCTACAGCTTT	203	0	0.000735641	0	21
81	ATAGTGATAACTCACTAGTAA	202	0	0.000732017	0	21
82	TTGTCTCATTCTTTAATAACAT	0	202	0	0.000950351	22
83	ATAGTGATAACTCACTAGACA	198	0	0.000717521	0	21
84	GCAGCAAGTTCTACAGCTTTT	0	197	0	0.000926828	21
85	ATAGTGATATCACTAGTACA	186	0	0.000674035	0	20
86	CTAGATAACTCACTAGTACA	0	183	0	0.000860962	20
87	GCAGCAAATTCTACAGCTTTT	0	175	0	0.000823324	21
88	ATAGTGATAACTTAGTACA	173	0	0.000626925	0	19
89	ATAGTGATACTAGTACA	168	0	0.000608806	0	17
90	CTGTCTTATTCTTTTATAACAT	165	0	0.000597934	0	22
91	CTGTCTTATTCTTTGATAACAT	164	0	0.000594311	0	22
92	CTAGTGATAACTCAGTACA	0	162	0	0.000762163	19
93	CTAGTGATACTAGTACA	0	162	0	0.000762163	17
94	CTGTCTTATCCTTTAATAACAT	160	0	0.000579815	0	22
95	GCAGCAAAGTTCTACACTTTT	0	159	0	0.000748049	21
96	CTAGAACTCACTAGTACA	0	158	0	0.000743344	18
97	ATAGATAACTCACTAGTACA	157	0	0.000568944	0	20
98	ATAGTGATAACTCACTAGTTCA	156	0	0.00056532	0	22
99	CTAGTGATAACTCTAGTACA	0	153	0	0.00071982	20
100	CTGTCTTATTCCTTAATAACAT	146	0	0.000529081	0	22
101	CTAGTGCTCACTAGTACA	0	145	0	0.000682183	18
102	GCAGCAAAGTTCTAAGCTTTT	0	140	0	0.000658659	21
103	CTAGTGATAACCACTAGTACA	0	139	0	0.000653955	21
104	ATATAACTCACTAGTACA	137	0	0.000496467	0	18
105	ATAGTGATAACTCACAGTACA	136	0	0.000492843	0	21
106	ACCCATTGATATAACTGTCAAA	136	0	0.000492843	0	22
107	ATAGTGATAACTCTCTAGTACA	135	0	0.000489219	0	22
108	ATAGTGCTCACTAGTACA	133	0	0.000481971	0	18
109	CTAGTGATAACTTAGTACA	0	132	0	0.000621022	19
110	ATTGTGATAACTCACTAGTACA	131	0	0.000474724	0	22
111	CTAGTGATAACTCAAGTACA	0	130	0	0.000611612	20
112	ATAGTGATTCACTAGTACA	130	0	0.0004711	0	19
113	CTAGTGATAATAGTACA	0	130	0	0.000611612	17
114	ATAGTGATAACTCACTTACA	130	0	0.0004711	0	20
115	GCACAAAGTTCTACAGCTTTT	0	130	0	0.000611612	21
116	ATAGTGATAACTCACTGTACA	129	0	0.000467476	0	21
117	CTAGTGATACACTAGTACA	0	128	0	0.000602203	19
118	CTTTCTTATTCTTTAATAACAT	127	0	0.000460228	0	22
119	ATAGTGTTAACTCACTAGTACA	127	0	0.000460228	0	22
120	TTGTCTTATTCTTTAACAACAC	0	125	0	0.000588089	22
121	ATAGTGATAAACTAGTACA	124	0	0.000449357	0	19
122	ATAGTGATAACTCAGTACA	124	0	0.000449357	0	19
123	ATAGTTATAACTCACTAGTACA	123	0	0.000445733	0	22
124	ATAATGATAACTCACTAGTACA	122	0	0.000442109	0	22
125	ATAGTGATTACTCACTAGTACA	122	0	0.000442109	0	22
126	CTGTCTTATTCTTTATTAACAT	122	0	0.000442109	0	22
127	ATAGTGATAACTCACTTGTACA	122	0	0.000442109	0	22
128	CTAGTGTCACTAGTACA	0	118	0	0.000555156	17
129	ATAGTAATAACTCACTAGTACA	117	0	0.00042399	0	22
130	ATAGTGATAACTCATACA	117	0	0.00042399	0	18
131	CTAGTGATAACTCACTAGAACA	0	116	0	0.000545746	22
132	CTGTCTTATTCTTTAATTACAT	116	0	0.000420366	0	22
133	CTAGTGATAACTCCTAGTACA	0	115	0	0.000541042	21
134	CTAGTGATAACTAACTAGTACA	0	115	0	0.000541042	22
135	CTAGTGATAACTCACAAGTACA	0	114	0	0.000536337	22
136	CTAGTGATTCACTAGTACA	0	112	0	0.000526927	19
137	CTAGTTAACTCACTAGTACA	1	111	3.62384e-06	0.000522223	20
138	ATAGTGATAACTCAAGTACA	110	1	0.000398623	4.70471e-06	20
139	ATAGTGACACTAGTACA	110	0	0.000398623	0	17
140	CTAGTGATAACTCACTGTACA	0	108	0	0.000508109	21
141	ATAGTGATAAACTCACTAGTACA	107	0	0.000387751	0	23
142	ATAGTCTCACTAGTACA	106	0	0.000384128	0	17
143	TTGTCTAATTCTTCAACAACAT	0	105	0	0.000493994	22
144	ATGTGATAACTCACTAGTACA	105	0	0.000380504	0	21
145	CTGTCTTTTCTTTAATAACAT	105	0	0.000380504	0	21
146	TTAGTGATAACTCACTAGTACA	85	17	0.000308027	7.99801e-05	22
147	GCCCATTGATATAACTGTCAAA	0	101	0	0.000475176	22
148	TTGTCTTATTCTCCAACAACAT	0	100	0	0.000470471	22
149	ATAGTGATAACTCACTAATACA	99	0	0.000358761	0	22
150	ATAGTGATAACTCACTAACA	99	0	0.000358761	0	20
151	ATAGTGTAACTCACTATACA	98	0	0.000355137	0	20
152	CTGTCTTATTCTTTAATAGCAT	97	0	0.000351513	0	22
153	ATAGTGTCACTAGTACA	96	0	0.000347889	0	17
154	CTAGTGATAACTCACTAGTAAA	0	94	0	0.000442243	22
155	CTAGTGATAACTTACTAGTACA	0	94	0	0.000442243	22
156	ATAGTGATATCTCACTAGTACA	92	0	0.000333394	0	22
157	ACAGCAAAGTTCTACACTTTT	92	0	0.000333394	0	21
158	ATAATAACTCACTAGTACA	91	0	0.00032977	0	19
159	ATTGATAACTCACTAGTACA	91	0	0.00032977	0	20
160	CTAGTGATAACTCACTAGTCA	0	90	0	0.000423424	21
161	CTGTGATAACTCACTAGTACA	0	90	0	0.000423424	21
162	GCCAACATGTCTCCTCTCCCAC	0	90	0	0.000423424	22
163	TTGTCCTATTCTTCAACAACAT	0	90	0	0.000423424	22
164	CTAGTGATAATCACTATACA	0	89	0	0.000418719	20
165	CTAGTGATAATCATAGTACA	0	88	0	0.000414014	20
166	ATAGTGATAACTCACTAGCA	88	0	0.000318898	0	20
167	CTAGACTCACTAGTACA	0	87	0	0.00040931	17
168	CTAATAACTCACTAGTACA	0	86	0	0.000404605	19
169	CTATAACTCACTAGTACA	0	86	0	0.000404605	18
170	CTAGTGATAACACACTAGTACA	0	84	0	0.000395196	22
171	TTGTCTTATTCTTCAACAACAC	0	84	0	0.000395196	22
172	CTAGTGATAACTCATTAGTACA	0	84	0	0.000395196	22
173	CAAGTGATAACTCACTAGTACA	0	83	0	0.000390491	22
174	CTAGTGATCTCACTAGTACA	0	82	0	0.000385786	20
175	CTGTCTTATTCTTTAATATCAT	81	0	0.000293531	0	22
176	CTAGTGATAATTCACTAGTACA	0	81	0	0.000381081	22
177	TTGTCTTACTCTTTAATAACAT	0	79	0	0.000371672	22
178	ATAGTACTCACTAGTACA	78	0	0.00028266	0	18
179	CTATGATAATCACTAGTACA	0	77	0	0.000362263	20
180	ATAGTGATAACTCACTATTACA	77	0	0.000279036	0	22
181	CTAGTGATAACTCACAGTACA	0	76	0	0.000357558	21
182	ATATGTAACTCACTAGTACA	76	0	0.000275412	0	20
183	ACAGCAAGTTCTACAGCTTTT	75	0	0.000271788	0	21
184	ATAGTGATAACTCATATACA	75	0	0.000271788	0	20
185	ATAGTGTAACTCATAGTACA	75	0	0.000271788	0	20
186	ATAGTGATAATCACTATACA	74	0	0.000268165	0	20
187	ATAGTGATAACTCACTAGTA	74	0	0.000268165	0	20
188	ACACAAAGTTCTACAGCTTTT	74	0	0.000268165	0	21
189	CTAGTACTCACTAGTACA	0	73	0	0.000343444	18
190	CTAGTGATAACTCATACA	0	73	0	0.000343444	18
191	ATAGTGATAACTAACTAGTACA	73	0	0.000264541	0	22
192	ATAGTGATAACTCTACA	73	0	0.000264541	0	17
193	ATAGTGATAACTCACTCA	72	0	0.000260917	0	18
194	CTAGTGATAACTCACTAACA	0	71	0	0.000334034	20
195	AAGTGATAACTCACTAGTACA	70	1	0.000253669	4.70471e-06	21
196	ATAGTGTAATCACTAGTACA	70	0	0.000253669	0	20
197	CTAGTGACACTAGTACA	0	69	0	0.000324625	17
198	ATAGTGATAATCATAGTACA	68	0	0.000246421	0	20
199	ATAGTGATAACTCACTAGTACT	68	0	0.000246421	0	22
200	CTGTCTAATTCTTTAATAACAT	67	0	0.000242798	0	22
201	CTAGTGATAATCACTAGTAA	0	67	0	0.000315215	20
202	TTGTCTTATTCTACAACAACAT	0	66	0	0.000310511	22
203	ATAGAACTCACTAGTACA	66	0	0.000239174	0	18
204	ATATGATAATCACTAGTACA	66	0	0.000239174	0	20
205	ATATGATAACTCATAGTACA	66	0	0.000239174	0	20
206	ATGATAACTCACTAGTACA	64	0	0.000231926	0	19
207	CTAAACTCACTAGTACA	0	64	0	0.000301101	17
208	ATAGTGATAACTCACTAGAACA	64	0	0.000231926	0	22
209	CTAGTGAAACTCATAGTACA	0	62	0	0.000291692	20
210	ATAGTGAATAACTCACTAGTACA	62	0	0.000224678	0	23
211	CTGTCTTATTCTTAATAACAT	62	0	0.000224678	0	21
212	CTAGAGATAACTCACTAGTACA	0	62	0	0.000291692	22
213	CTAGTGATAACTCAACA	0	61	0	0.000286987	17
214	CTGTCTTATTCTTTAGTAACAT	61	0	0.000221055	0	22
215	ATAGTGATAATAGTACA	60	0	0.000217431	0	17
216	CTGTCTTATTCTTTAATAAAAT	59	0	0.000213807	0	22
217	TTGTCTTATTCTTAACAACAT	0	59	0	0.000277578	21
218	ATAGTGATAACTCACCA	58	0	0.000210183	0	17
219	CTGTCTCATTCTTTAATAACAT	58	0	0.000210183	0	22
220	ATATGATAACTCACTATACA	58	0	0.000210183	0	20
221	GCAGAAAGTTCTACAGCTTTT	0	57	0	0.000268168	21
222	CTAGTGATAACTCATATACA	0	57	0	0.000268168	20
223	TTGTCTTACTCTTTAACAACAT	0	56	0	0.000263464	22
224	ATAGTGATAACTCACTAGTAAA	56	0	0.000202935	0	22
225	TTGTCTTATTCTCTAACAACAT	0	56	0	0.000263464	22
226	CTAGTGATAACTGTACA	0	55	0	0.000258759	17
227	CTATGATACTCACTAGTACA	0	54	0	0.000254054	20
228	CTAGTGATAACTCACTTACA	0	54	0	0.000254054	20
229	CTATGATAACTCACTATACA	0	54	0	0.000254054	20
230	CTGTCTTATTCTTTAATGACAT	53	0	0.000192064	0	22
231	ATAGTGATAACTCAACTAGTACA	53	0	0.000192064	0	23
232	TAGTCTTATTCTTCAACAACAT	0	53	0	0.00024935	22
233	ATATTGATAACTCACTAGTACA	52	0	0.00018844	0	22
234	CTAGTGATACTCACTATACA	0	51	0	0.00023994	20
235	CTAGTGATAACTCATAGTAA	0	51	0	0.00023994	20
236	TGCAGAGAGTGTTACACTGCAT	0	51	0	0.00023994	22
237	CTAGTGATACTCATAGTACA	0	50	0	0.000235235	20
238	TTGTCTTATTCTTCAATAACAC	0	50	0	0.000235235	22
239	CTAGTTGATAACTCACTAGTACA	0	50	0	0.000235235	23
240	ATAGTGGATAACTCACTAGTACA	50	0	0.000181192	0	23
241	CGGAGTTAAGGTAGGGGTTATA	50	0	0.000181192	0	22
242	CTTGTGATAACTCACTAGTACA	0	50	0	0.000235235	22
243	CTATGATAACTCATAGTACA	0	49	0	0.000230531	20
244	CTAGTGATAACTCACTAGTATA	0	49	0	0.000230531	22
245	CTAGTGATAACCTAGTACA	0	49	0	0.000230531	19
246	TTGTCTTATTCATCAACAACAT	0	48	0	0.000225826	22
247	TTGTCTTATTCTTCAAAACAT	0	48	0	0.000225826	21
248	ACAGAAAGTTCTACAGCTTTT	48	0	0.000173945	0	21
249	ATAGTGATAACTCACAAGTACA	47	0	0.000170321	0	22
250	ATAGTGATAATCACTAGTAC	47	0	0.000170321	0	20
251	CAGTGATAACTCACTAGTACA	0	47	0	0.000221121	21
252	CTGTCTTATACTTTAATAACAT	47	0	0.000170321	0	22
253	CTGCCTTATTCTTTAATAACAT	47	0	0.000170321	0	22
254	ATAGCGATAACTCACTAGTACA	46	0	0.000166697	0	22
255	CTAGTGATAACTCACTACA	0	46	0	0.000216417	19
256	ATAGTGATAACTCACTA	46	0	0.000166697	0	17
257	ATAGTGATAACTCATAGTAC	45	0	0.000163073	0	20
258	ATAGTGATAACACACTAGTACA	45	0	0.000163073	0	22
259	ATTAACTCACTAGTACA	45	0	0.000163073	0	17
260	CTAGTGATAACTCTCTAGTACA	0	45	0	0.000211712	22
261	TTGTCTTATTCTTCAGCAACAT	0	45	0	0.000211712	22
262	CTAGTGAAACTCACTATACA	0	44	0	0.000207007	20
263	TAGTGATAATCACTAGTACA	34	9	0.000123211	4.23424e-05	20
264	CTGTCTTATTCTTTAATCACAT	43	0	0.000155825	0	22
265	CTGTCTTATTCTTTAATAACGT	43	0	0.000155825	0	22
266	GCAGCAAAGTTCTACAGTTTT	0	42	0	0.000197598	21
267	ATATGATAACTCACTAGTAC	42	0	0.000152201	0	20
268	CTAGTTATAACTCACTAGTACA	0	42	0	0.000197598	22
269	CTAGTGATAACTCACTAGTTCA	0	41	0	0.000192893	22
270	ATAGTGATAACTCACTCGTACA	41	0	0.000148578	0	22
271	CTAGTGATAACTCACTTGTACA	0	41	0	0.000192893	22
272	TTGTCATATTCTTCAACAACAT	0	40	0	0.000188188	22
273	ATAGTGATAACTCAACA	40	0	0.000144954	0	17
274	TTGTCTTATTCTTCAACAACAA	0	40	0	0.000188188	22
275	CTTGATAACTCACTAGTACA	0	39	0	0.000183484	20
276	CTGTCTTATTCTTTAAAACAT	39	0	0.00014133	0	21
277	TGCAGAGAGTGTTACATTGCAT	0	39	0	0.000183484	22
278	CTAGTGAAATCACTAGTACA	0	39	0	0.000183484	20
279	CTGTCTTACTCTTTAATAACAT	38	0	0.000137706	0	22
280	CTAGTGATAACTCACTAGCA	0	38	0	0.000178779	20
281	TTGTCTTATACTTCAACAACAT	0	38	0	0.000178779	22
282	ACAGCAAATCTACAGCTTTT	37	0	0.000134082	0	20
283	TTGTCTTAATCTTCAACAACAT	0	37	0	0.000174074	22
284	ATAGTGATAACTCACTAA	37	0	0.000134082	0	18
285	CTAGTGTTAACTCACTAGTACA	0	37	0	0.000174074	22
286	CTAGTGATTAACTCACTAGTACA	0	37	0	0.000174074	23
287	ATAGACTCACTAGTACA	36	0	0.000130458	0	17
288	CTAGTGATAACTCCACTAGTACA	0	36	0	0.00016937	23
289	CTAGTGATAACTCACTAGTA	0	36	0	0.00016937	20
290	CTGTCTTATTCTCTAATAACAT	36	0	0.000130458	0	22
291	CTAGTGATAACTCGTACA	0	36	0	0.00016937	18
292	ACAGCACTACAGCTTTT	36	0	0.000130458	0	17
293	ATAGGTGATAACTCACTAGTACA	36	0	0.000130458	0	23
294	ATAGTGATAACTCACTAAGTACA	36	0	0.000130458	0	23
295	ATAGTGATAACAGTACA	35	0	0.000126835	0	17
296	ATAGTTGATAACTCACTAGTACA	35	0	0.000126835	0	23
297	AGGAATTAAGGTAGAGGTCATA	0	35	0	0.000164665	22
298	ATAGTGATAACTCACTAGTAACA	35	0	0.000126835	0	23
299	CTGTCCTATTCTTTAATAACAT	35	0	0.000126835	0	22
300	ATAGTGATAACTCACTAGTATA	34	0	0.000123211	0	22
301	CTAGTCTCACTAGTACA	0	34	0	0.00015996	17
302	AAGTTTCCAGCTTACTTGTAAA	34	0	0.000123211	0	22
303	TATGATAACTCACTAGTACA	28	6	0.000101468	2.82283e-05	20
304	TAGTGTAACTCACTAGTACA	32	1	0.000115963	4.70471e-06	20
305	ATAGTGATAACTCGTACA	33	0	0.000119587	0	18
306	ACAGCAAAGTTCAGCTTTT	33	0	0.000119587	0	19
307	CTAGTGATAACTTCACTAGTACA	0	33	0	0.000155255	23
308	TAGTGATAACTCATAGTACA	28	5	0.000101468	2.35235e-05	20
309	CTAGTGATAAATCACTAGTACA	0	33	0	0.000155255	22
310	ACAGCAAATTCTACAGCTTT	33	0	0.000119587	0	20
311	ACAGCAAAGTTCTACTTTT	33	0	0.000119587	0	19
312	ATAAACTCACTAGTACA	33	0	0.000119587	0	17
313	CTGTCATATTCTTTAATAACAT	32	0	0.000115963	0	22
314	ATAGTGATAACTGTACA	32	0	0.000115963	0	17
315	CTGATAACTCACTAGTACA	0	32	0	0.000150551	19
316	GCAGCAAAGTCTACAGCTTTT	0	32	0	0.000150551	21
317	ATAGTGATTAACTCACTAGTACA	31	0	0.000112339	0	23
318	ACAGCAATTCTACAGCTTTT	31	0	0.000112339	0	20
319	ATAGTGTAACTCACTAGTAC	31	0	0.000112339	0	20
320	ATAGTGATAACTCACACA	31	0	0.000112339	0	18
321	CTGTCTTATTCTTTAATAACAA	31	0	0.000112339	0	22
322	TAGTGATAACTCACTATACA	21	10	7.61007e-05	4.70471e-05	20
323	ACAGCAACTACAGCTTTT	31	0	0.000112339	0	18
324	TTGTCTTATTCTTCAACAAAAT	0	31	0	0.000145846	22
325	ATAGTGATAAATCACTAGTACA	30	0	0.000108715	0	22
326	ATAAGTGATAACTCACTAGTACA	30	0	0.000108715	0	23
327	CTATCTTATTCTTTAATAACAT	30	0	0.000108715	0	22
328	ACAGCAAAGTTACAGCTTTT	30	0	0.000108715	0	20
329	CTAGTGATAACAGTACA	0	30	0	0.000141141	17
330	CTAGTGAAACTCACTAGTAA	0	30	0	0.000141141	20
331	CTGTCTTATTCTTTAATAACTT	30	0	0.000108715	0	22
332	GCAGCAAAGTTTACAGCTTTT	0	29	0	0.000136437	21
333	ATAGTGATAATTCACTAGTACA	29	0	0.000105092	0	22
334	ACAGCAAAGTTCTAAGCTTTT	29	0	0.000105092	0	21
335	CTAGTGGATAACTCACTAGTACA	0	29	0	0.000136437	23
336	CTAGTGATAGCTCACTAGTACA	0	29	0	0.000136437	22
337	CTCAATAACTGTTATAGATAAA	29	0	0.000105092	0	22
338	CTAGTGATACTCACTAGTAA	0	29	0	0.000136437	20
339	ATAGTGATAACCCACTAGTACA	28	0	0.000101468	0	22
340	ATGTCTTATTCTTCAACAACAT	0	28	0	0.000131732	22
341	ATAGTGACAACTCACTAGTACA	28	0	0.000101468	0	22
342	CTAGTGATGACTCACTAGTACA	0	28	0	0.000131732	22
343	TTGACTTATTCTTCAACAACAT	0	28	0	0.000131732	22
344	ACAGCAAAGTACAGCTTTT	28	0	0.000101468	0	19
345	ACAGCAAAGTTCTCAGCTTTT	28	0	0.000101468	0	21
346	CTAGTGATATCTCACTAGTACA	0	27	0	0.000127027	22
347	CTAGTGATAACTCACTAGTTACA	0	27	0	0.000127027	23
348	CTATGAAACTCACTAGTACA	0	27	0	0.000127027	20
349	CTAGTGATAATCACTAGACA	0	27	0	0.000127027	20
350	ATACTGATAACTCACTAGTACA	27	0	9.78438e-05	0	22
351	ACAGCAAACTACAGCTTTT	27	0	9.78438e-05	0	19
352	CTAGTGATAAACTCACTAGTACA	0	27	0	0.000127027	23
353	ATAGTGATAACCTCACTAGTACA	26	0	9.422e-05	0	23
354	TTGTCTTATTCATTAATAACAT	0	26	0	0.000122322	22
355	ACAGCAATACAGCTTTT	26	0	9.422e-05	0	17
356	CTAGTGATAACTCACCTAGTACA	0	26	0	0.000122322	23
357	CTAGTGATAACTCTACA	0	26	0	0.000122322	17
358	ATATGATACTCACTAGTACA	26	0	9.422e-05	0	20
359	CTTAGTGATAACTCACTAGTACA	0	26	0	0.000122322	23
360	CTATGATAACTCACTAGTAA	0	26	0	0.000122322	20
361	CTGACTTATTCTTTAATAACAT	26	0	9.422e-05	0	22
362	ATAGTGATAACTTCACTAGTACA	26	0	9.422e-05	0	23
363	CTGTCTTAATCTTTAATAACAT	26	0	9.422e-05	0	22
364	TTGTCTCATTCTTTAACAACAT	0	26	0	0.000122322	22
365	CCAGTTTACTAATAAAGTTAAG	26	0	9.422e-05	0	22
366	TTGTCTTATGCTTTAATAACAT	0	25	0	0.000117618	22
367	TGATAACTCACTAGTACA	13	12	4.711e-05	5.64565e-05	18
368	CTAGTGATAACTCACTAGTAC	0	25	0	0.000117618	21
369	CTGTCTTATTCTATAATAACAT	25	0	9.05961e-05	0	22
370	CTAGTGATAACTCACTTAGTACA	0	25	0	0.000117618	23
371	CTAGTGATAACTCACTGGTACA	0	25	0	0.000117618	22
372	ACAGCAAAGCAGCTTTT	25	0	9.05961e-05	0	17
373	CCGTCTTATTCTTTAATAACAT	25	0	9.05961e-05	0	22
374	ATAGTGATAACTCACTATAC	25	0	9.05961e-05	0	20
375	ACAGCATTCTACAGCTTTT	25	0	9.05961e-05	0	19
376	GATAGTGATAACTCACTAGTACA	24	0	8.69723e-05	0	23
377	ATAGTGCTAACTCACTAGTACA	24	0	8.69723e-05	0	22
378	GCAGCAAAGTACAGCTTTT	0	24	0	0.000112913	19
379	ACAGCAAAGCTACAGCTTTT	24	0	8.69723e-05	0	20
380	CTAGTGATAACTCAATAGTACA	0	24	0	0.000112913	22
381	ACAGCAAAGTTCTACATTTT	24	0	8.69723e-05	0	20
382	AGTGATAACTCACTAGTACA	13	11	4.711e-05	5.17518e-05	20
383	ACAGCAAATACAGCTTTT	24	0	8.69723e-05	0	18
384	TTGTCTTATTCTTCAACAACTT	0	24	0	0.000112913	22
385	CTGTCTTATTCTTTAATAACAC	23	1	8.33484e-05	4.70471e-06	22
386	ATAGTGATAACTCACTAGA	24	0	8.69723e-05	0	19
387	CTAGTGATAACTCACTAATACA	0	24	0	0.000112913	22
388	CTAGTGATTACTCACTAGTACA	0	23	0	0.000108208	22
389	ATAGTGATAACTCACTAGCACA	23	0	8.33484e-05	0	22
390	ATAGTGATAACTCACTAGGTACA	23	0	8.33484e-05	0	23
391	ATAGTGTACTCACTAGTACA	23	0	8.33484e-05	0	20
392	ATAGTGATAACTCCTATACA	22	0	7.97246e-05	0	20
393	CCGAGAGAGGAGCAGTTACCTT	22	0	7.97246e-05	0	22
394	AATAACTCACTAGTACA	22	0	7.97246e-05	0	17
395	CTAGTGGTAACTCACTAGTACA	0	22	0	0.000103504	22
396	TTGTCTTATTCTTCATCAACAT	0	22	0	0.000103504	22
397	AATAGTGATAACTCACTAGTACA	22	0	7.97246e-05	0	23
398	CTAGTGATAACTCACGTACA	0	22	0	0.000103504	20
399	ATAGTGATAACTCACTTAGTACA	22	0	7.97246e-05	0	23
400	ATAGTGATAACTCACTAG	22	0	7.97246e-05	0	18
401	ACAGTTTACCAATAAAGTTAAG	0	21	0	9.87989e-05	22
402	CTGTCTTATTATTTAATAACAT	21	0	7.61007e-05	0	22
403	CTGTCTTATTCTTTAACAACAT	19	2	6.88531e-05	9.40942e-06	22
404	TTTCTTATTCTTCAACAACAT	0	21	0	9.87989e-05	21
405	ATAGTGATAACTTACTAGTACA	21	0	7.61007e-05	0	22
406	CTGTCTTATTCTTCAATAACAT	19	2	6.88531e-05	9.40942e-06	22
407	ATAGTGATACTCACTATACA	21	0	7.61007e-05	0	20
408	CTGTCTTATTCTTTAATAATAT	21	0	7.61007e-05	0	22
409	ACAGCAATCTACAGCTTTT	21	0	7.61007e-05	0	19
410	CTGTCTTATTCTTTATAACAT	21	0	7.61007e-05	0	21
411	ATGTGACTATATAAATATCAAA	0	21	0	9.87989e-05	22
412	ATAGTGTAACTCCTAGTACA	21	0	7.61007e-05	0	20
413	ACAGCAAAGTTTACAGCTTT	21	0	7.61007e-05	0	20
414	CTAGTGAATAACTCACTAGTACA	0	20	0	9.40942e-05	23
415	TTGTCTTATTCCTCAACAACAT	0	20	0	9.40942e-05	22
416	ATAGTGATAACTCACTAGTACAA	20	0	7.24769e-05	0	23
417	GCAGCAAAGTTACAGCTTTT	0	20	0	9.40942e-05	20
418	ATAGTGATAACTCAATAGTACA	20	0	7.24769e-05	0	22
419	CTAATGATAACTCACTAGTACA	0	20	0	9.40942e-05	22
420	ATATGATAACTCACTAGTCA	20	0	7.24769e-05	0	20
421	ACAGCAAATTTACAGCTTTT	20	0	7.24769e-05	0	20
422	TTGTCCTATTCTTTAATAACAT	0	20	0	9.40942e-05	22
423	GCAGCAAATCTACAGCTTTT	0	20	0	9.40942e-05	20
424	CAGTCTTATTCTTTAATAACAT	20	0	7.24769e-05	0	22
425	CTGGTGATAACTCACTAGTACA	0	20	0	9.40942e-05	22
426	ATAGTGATAACTCCCTAGTACA	20	0	7.24769e-05	0	22
427	ACAGCATCTACAGCTTTT	20	0	7.24769e-05	0	18
428	CTGTCTTATTCTAATAACAT	20	0	7.24769e-05	0	20
429	CTAGGTGATAACTCACTAGTACA	0	20	0	9.40942e-05	23
430	CTAGGATAATCACTAGTACA	0	20	0	9.40942e-05	20
431	ATAGTGATAACTCACGTACA	20	0	7.24769e-05	0	20
432	AGATAACTCACTAGTACA	19	0	6.88531e-05	0	18
433	ATAGTGATAACTCACTAGT	19	0	6.88531e-05	0	19
434	CTTAACTCACTAGTACA	0	19	0	8.93895e-05	17
435	CTGTGACTATATAAATATCAAA	19	0	6.88531e-05	0	22
436	ACCAGTGGCCATAGGTGGAAAC	0	19	0	8.93895e-05	22
437	TTGTCCCATTCTTTAACAACAT	0	19	0	8.93895e-05	22
438	TTGTCTTATTCTTAATAACAT	0	19	0	8.93895e-05	21
439	ATAGTGATAACTCATTAGTACA	19	0	6.88531e-05	0	22
440	GCAGCAATACAGCTTTT	0	19	0	8.93895e-05	17
441	ACAGCAAAGTTCTACCTTTT	19	0	6.88531e-05	0	20
442	TTGTCTTATTATTCAACAACAT	0	19	0	8.93895e-05	22
443	ATAGTGATAACTCCACTAGTACA	19	0	6.88531e-05	0	23
444	TGCAGAGAGTGTTATACTGCAT	0	19	0	8.93895e-05	22
445	TTGTCTTATTCTTCTACAACAT	0	19	0	8.93895e-05	22
446	TTGTCTTATTCTTTAAAACAT	0	18	0	8.46848e-05	21
447	ACAGCAAATTCTACAGTTTT	18	0	6.52292e-05	0	20
448	ATAGTGATAACCATAGTACA	18	0	6.52292e-05	0	20
449	ATAGTGATAACTCACCAGTACA	18	0	6.52292e-05	0	22
450	CTATTGATAACTCACTAGTACA	0	18	0	8.46848e-05	22
451	TTGTCTTATTCTTTAATAAAAT	0	18	0	8.46848e-05	22
452	CTAGTAATAACTCACTAGTACA	0	18	0	8.46848e-05	22
453	CTGTCTTATTCATTAATAACAT	18	0	6.52292e-05	0	22
454	GCAGCAAAGTTCTAGCTTTT	0	18	0	8.46848e-05	20
455	ACAGCAAAGTCAGCTTTT	18	0	6.52292e-05	0	18
456	TTGTCTAATTCTTCAATAACAT	0	18	0	8.46848e-05	22
457	TTCAATAACTGTCATAGACAAA	0	18	0	8.46848e-05	22
458	CTGTCTTATTCTTTAATACAT	18	0	6.52292e-05	0	21
459	ATATGATAACTCCTAGTACA	18	0	6.52292e-05	0	20
460	TTGTCTAATTCTTTAATAACAT	0	18	0	8.46848e-05	22
461	CTGTCTTATTCTTTCATAACAT	18	0	6.52292e-05	0	22
462	ACAGCAAAAGTTCTACAGCTTTT	18	0	6.52292e-05	0	23
463	GCAGCAAAACAGCTTTT	0	17	0	7.99801e-05	17
464	GCAGCAAATACAGCTTTT	0	17	0	7.99801e-05	18
465	CTAGGATAACTCACTATACA	0	17	0	7.99801e-05	20
466	CTAGTGATAACTCACTAGTACT	0	17	0	7.99801e-05	22
467	CTAGTGAAAACTCACTAGTACA	0	17	0	7.99801e-05	22
468	ATAGTGATAACTCACTAGTGCA	17	0	6.16054e-05	0	22
469	CTAGTGTAACTCACTATACA	0	17	0	7.99801e-05	20
470	CCTAGTGATAACTCACTAGTACA	0	17	0	7.99801e-05	23
471	CTAGTGATAACCTCACTAGTACA	0	17	0	7.99801e-05	23
472	CTAGTGATAAGTCACTAGTACA	0	17	0	7.99801e-05	22
473	ATAGTCATAACTCACTAGTACA	17	0	6.16054e-05	0	22
474	ACAGCAAAGTTCTCTTTT	16	0	5.79815e-05	0	18
475	TTGTCTTATTCTTCGACAACAT	0	16	0	7.52753e-05	22
476	ATAGTGTAACTCACTAGTCA	16	0	5.79815e-05	0	20
477	ATCGTGATAACTCACTAGTACA	16	0	5.79815e-05	0	22
478	ACAGCAAAGTTCTACAGTTT	16	0	5.79815e-05	0	20
479	GCAGCAAAGTTCTACTTTT	0	16	0	7.52753e-05	19
480	CTAGTGATAACTCACTATAA	0	16	0	7.52753e-05	20
481	CTAAGTGATAACTCACTAGTACA	0	16	0	7.52753e-05	23
482	ATAGTGATCACTCACTAGTACA	16	0	5.79815e-05	0	22
483	GCAGCAATCTACAGCTTTT	0	16	0	7.52753e-05	19
484	GCAGCATCTACAGCTTTT	0	16	0	7.52753e-05	18
485	ACAGCAAAGTTTACAGTTTT	16	0	5.79815e-05	0	20
486	ACAGCAAAGTCTACAGCTTT	16	0	5.79815e-05	0	20
487	CTGTTTTATTCTTTAATAACAT	16	0	5.79815e-05	0	22
488	CTAGTGATAACTCACTATTACA	0	16	0	7.52753e-05	22
489	ATAGTGATAACTCACTAGTACG	16	0	5.79815e-05	0	22
490	GCAGCAATTCTACAGCTTTT	0	16	0	7.52753e-05	20
491	CTAGTGATAACTCACTAGTACAT	0	16	0	7.52753e-05	23
492	ACAGCTTCTACAGCTTTT	15	0	5.43577e-05	0	18
493	GAGCAAAGTTCTACAGCTTTT	0	15	0	7.05706e-05	21
494	CTAGTGATAACTCACTCA	0	15	0	7.05706e-05	18
495	GCAGCAAAGTTCTACAGCTTT	0	15	0	7.05706e-05	21
496	ATAGTGATAATCCTAGTACA	15	0	5.43577e-05	0	20
497	CCCGGAAAGACCAGCTGGAATA	0	15	0	7.05706e-05	22
498	CTAGTGTAATCACTAGTACA	0	15	0	7.05706e-05	20
499	ATAGTGTAACCACTAGTACA	15	0	5.43577e-05	0	20
500	ATAGTGATAACTCGCTAGTACA	15	0	5.43577e-05	0	22
501	ATGGTGATAACTCACTAGTACA	15	0	5.43577e-05	0	22
502	TTGTCTTATTCTTTAATAGCAT	0	15	0	7.05706e-05	22
503	GCAGCAAAGTTCTACATTTT	0	15	0	7.05706e-05	20
504	GTGATAACTCACTAGTACA	6	9	2.17431e-05	4.23424e-05	19
505	TTGTCTTATTCTACAATAACAT	0	15	0	7.05706e-05	22
506	ATAGTGATAACTCACTAGTCCA	15	0	5.43577e-05	0	22
507	CTAGGATAACTCATAGTACA	0	15	0	7.05706e-05	20
508	GCAGCAAAGCAGCTTTT	0	15	0	7.05706e-05	17
509	CTAGTGATAACTCACTAGTGCA	0	15	0	7.05706e-05	22
510	TTGTCTCATTCTTCAACAACAT	0	15	0	7.05706e-05	22
511	ATAGTGATAACCACTATACA	14	0	5.07338e-05	0	20
512	ACAGCAAAGTAGCTTTT	14	0	5.07338e-05	0	17
513	TTGTCTTATTCTTCAACATCAT	0	14	0	6.58659e-05	22
514	ATAGTGATAACTCACTGGTACA	14	0	5.07338e-05	0	22
515	GCAGCAAAGACAGCTTTT	0	14	0	6.58659e-05	18
516	CTGTCTTATTCTTTAATAACCT	14	0	5.07338e-05	0	22
517	ACAGCAAAGTCTACAGTTTT	14	0	5.07338e-05	0	20
518	ATAGTGATACTCATAGTACA	14	0	5.07338e-05	0	20
519	CTAGTGATAACTCACTAGGTACA	0	14	0	6.58659e-05	23
520	TTATCTTATTCTTTAATAACAT	0	14	0	6.58659e-05	22
521	ATAGAGATAACTCACTAGTACA	14	0	5.07338e-05	0	22
522	CTAGTGATAACTCACTAGA	0	14	0	6.58659e-05	19
523	ACAGCAAAGTTCTTTTT	14	0	5.07338e-05	0	17
524	CTAGTGATAACTCACTAAGTACA	0	14	0	6.58659e-05	23
525	GCAGCACTACAGCTTTT	0	14	0	6.58659e-05	17
526	ATAGTGATAACTCATAGTCA	14	0	5.07338e-05	0	20
527	CTAGTGATAACTCGCTAGTACA	0	14	0	6.58659e-05	22
528	CTAGTGATAACTCAACTAGTACA	0	14	0	6.58659e-05	23
529	ATAGTGATACCTCACTAGTACA	14	0	5.07338e-05	0	22
530	ATAGTGATAACTCACTACTACA	14	0	5.07338e-05	0	22
531	ATAGTGGTAACTCACTAGTACA	14	0	5.07338e-05	0	22
532	TTGTCTTAATCTTCAATAACAT	0	13	0	6.11612e-05	22
533	ACAGCAAAGTTCTACATTT	13	0	4.711e-05	0	19
534	TTGTCTTACTCTACAATAACAT	0	13	0	6.11612e-05	22
535	AAAGTGATAACTCACTAGTACA	13	0	4.711e-05	0	22
536	ACCAGTGTAGCTCTAATGCCTT	13	0	4.711e-05	0	22
537	CTAGTGATAACTCACTAA	0	13	0	6.11612e-05	18
538	ACAGCAAAGTTCCTTTT	13	0	4.711e-05	0	17
539	TGCAGAGAGTGTCATATTGCAT	0	13	0	6.11612e-05	22
540	TAGTCTTACTCTTCAATAACAT	0	13	0	6.11612e-05	22
541	GCAGCAAAGCTACAGCTTTT	0	13	0	6.11612e-05	20
542	ACCAAAGTTCTACAGCTTTT	13	0	4.711e-05	0	20
543	CTAGTGATAACTCACTAGTACCA	0	13	0	6.11612e-05	23
544	ACAGAGTTCTACAGCTTTT	13	0	4.711e-05	0	19
545	CTAGTGATAACTCACTA	0	13	0	6.11612e-05	17
546	TTGTCTTATTCTTCAACGACAT	0	13	0	6.11612e-05	22
547	ATAGTGATAACTCACCTAGTACA	13	0	4.711e-05	0	23
548	ATAGTGATAACTCACTAGTACCA	13	0	4.711e-05	0	23
549	TTGTCTTGTTCTTTAATAACAT	0	13	0	6.11612e-05	22
550	TTGTCTTATTCTTTAATGACAT	0	13	0	6.11612e-05	22
551	CTAGTGATAACTCAGTAGTACA	0	12	0	5.64565e-05	22
552	TTGTCTTATTCCCTAATAACAT	0	12	0	5.64565e-05	22
553	ACAGCATAGTTCTACAGCTTTT	12	0	4.34861e-05	0	22
554	CTAGTGATAACCCACTAGTACA	0	12	0	5.64565e-05	22
555	TTGTCCTATTCTTTAACAACAT	0	12	0	5.64565e-05	22
556	TTGTCTAACTCTTCAATAACAT	0	12	0	5.64565e-05	22
557	ACCAACACGTCTCTTCTCCTAT	12	0	4.34861e-05	0	22
558	ATAGTGATAATCACTAGTTCA	12	0	4.34861e-05	0	21
559	ATGTCTTATTCTTTAATAACAT	11	1	3.98623e-05	4.70471e-06	22
560	CTAGTGATACTCACTAGACA	0	12	0	5.64565e-05	20
561	TTATCTTATTCTTCAACAACAT	0	12	0	5.64565e-05	22
562	TTGTCTTATTCTTCAACAACGT	0	12	0	5.64565e-05	22
563	CTAGTGATAACTACTATACA	0	12	0	5.64565e-05	20
564	CTGTCTTTTTCTTTAATAACAT	12	0	4.34861e-05	0	22
565	CTGTCTTATTTTTTAATAACAT	12	0	4.34861e-05	0	22
566	ACAAAGTTCTACAGCTTTT	12	0	4.34861e-05	0	19
567	TCGTCTTATTCTTCAACAACAT	0	12	0	5.64565e-05	22
568	ATATGATAACCACTAGTACA	12	0	4.34861e-05	0	20
569	TTGTCTTATTCTTAAACAACAT	0	12	0	5.64565e-05	22
570	ACAGTGATAACTCACTAGTACA	12	0	4.34861e-05	0	22
571	ACAGAAGTTCTACAGCTTTT	12	0	4.34861e-05	0	20
572	GCCGCCATGTCTGTCACGTTAA	0	12	0	5.64565e-05	22
573	ACAGCAAAGTTCTAGCTTTT	11	0	3.98623e-05	0	20
574	TTGTCTTATTCTTTAATTACAT	0	11	0	5.17518e-05	22
575	GCAGCATTCTACAGCTTTT	0	11	0	5.17518e-05	19
576	TTGTCTTACTCTTAATAACAT	0	11	0	5.17518e-05	21
577	GCAGCAGTTCTACAGCTTTT	0	11	0	5.17518e-05	20
578	TTGTCTTATACTTCAATAACAT	0	11	0	5.17518e-05	22
579	ACAGCAAAGTTCTACGCTTTT	11	0	3.98623e-05	0	21
580	CTAGGAAACTCACTAGTACA	0	11	0	5.17518e-05	20
581	ATAGTGATAACTATAGTACA	11	0	3.98623e-05	0	20
582	GCAGCAAAGTCAGCTTTT	0	11	0	5.17518e-05	18
583	TTGTCATACTCTTCAATAACAT	0	11	0	5.17518e-05	22
584	GCAGCAAAGTTCTAACTTTT	0	11	0	5.17518e-05	20
585	ACAGCAAAGTTCTATTTT	11	0	3.98623e-05	0	18
586	TTGTCTTACTCTTCAATAACAA	0	11	0	5.17518e-05	22
587	ATAGTGATAACTGACTAGTACA	11	0	3.98623e-05	0	22
588	TTGTCTTATTCTTCCACAACAT	0	11	0	5.17518e-05	22
589	GCAGCAAAGTTCAGCTTTT	0	11	0	5.17518e-05	19
590	CAGTTTCCAGCTTACTTGTAAA	0	11	0	5.17518e-05	22
591	ACAGCAAAGTTCTACAGCTT	11	0	3.98623e-05	0	20
592	CTAGTGATAACTCATAGACA	0	11	0	5.17518e-05	20
593	ACAGCTCTACAGCTTTT	11	0	3.98623e-05	0	17
594	ACCCATTGATATAATGTCAAA	11	0	3.98623e-05	0	21
595	CTAGTGTAACTCATAGTACA	0	11	0	5.17518e-05	20
596	CAGCAAAGTTCTACAGCTTTT	2	9	7.24769e-06	4.23424e-05	21
597	TTGTCTTATTCTTCAACAACA	0	11	0	5.17518e-05	21
598	ACAGCAAAGTTAGCTTTT	11	0	3.98623e-05	0	18
599	CTAGTGATAACTCACTAG	0	11	0	5.17518e-05	18
600	CTAGTGTACTCACTAGTACA	0	11	0	5.17518e-05	20
601	TTGTCTTATTCTTTGATAACAT	0	11	0	5.17518e-05	22
602	TTGTCATATTCTTCAATAACAT	0	11	0	5.17518e-05	22
603	TTGTCTTATTCTTCAACAGCAT	0	10	0	4.70471e-05	22
604	GCAGCAACTACAGCTTTT	0	10	0	4.70471e-05	18
605	ATAGTGATAACTCACTAGTTACA	10	0	3.62384e-05	0	23
606	GCAGCAAATTCTACACTTTT	0	10	0	4.70471e-05	20
607	TTGTCTTATTCTTCAATAACAA	0	10	0	4.70471e-05	22
608	ATAGTGAAACTCACTATACA	10	0	3.62384e-05	0	20
609	ATAGTGATACTCACTAGTAC	10	0	3.62384e-05	0	20
610	GCAGTTCTACAGCTTTT	0	10	0	4.70471e-05	17
611	CTAGTGATAATACTAGTACA	0	10	0	4.70471e-05	20
612	TTGTCCTATTCTTCAATAACAT	0	10	0	4.70471e-05	22
613	ACGCAAAGTTCTACAGCTTTT	10	0	3.62384e-05	0	21
614	CCGGAGTGAACTGAAGTTGAAA	0	10	0	4.70471e-05	22
615	CTAGGATAACTCACTAGTAA	0	10	0	4.70471e-05	20
616	CTAGTGATAATCACTGTACA	0	10	0	4.70471e-05	20
617	ATAGTATAACTCACTATACA	10	0	3.62384e-05	0	20
618	ATAGCAAAGTTCTACAGCTTTT	10	0	3.62384e-05	0	22
619	CTGTCTTATTCTTTAAAAACAT	10	0	3.62384e-05	0	22
620	CAGTTTCCAGCTTACCTGTAAA	0	10	0	4.70471e-05	22
621	CTATGATAACTACTAGTACA	0	10	0	4.70471e-05	20
622	GCAGCAAACTACAGCTTTT	0	10	0	4.70471e-05	19
623	CTAGTGATAACTCACTAGTACG	0	10	0	4.70471e-05	22
624	TTGTCTTATTCTTTAGTAACAT	0	10	0	4.70471e-05	22
625	ACAGCAAAGTTCTATTT	10	0	3.62384e-05	0	17
626	CTAGTGAACTCACTATACA	0	10	0	4.70471e-05	19
627	ACAGCAAAGTTCCAGCTTTT	10	0	3.62384e-05	0	20
628	TTGTCTTCTCTTCAATAACAT	0	10	0	4.70471e-05	21
629	TTGTCTCATTCTTCAATAACAT	0	10	0	4.70471e-05	22
630	TTGTCTTATACTTTAACAACAT	0	10	0	4.70471e-05	22
631	ATAGTGATAACTCATAGTTCA	10	0	3.62384e-05	0	21
632	CTCGTGATAACTCACTAGTACA	0	10	0	4.70471e-05	22
633	ACAGCAAATTCTACACTTTT	10	0	3.62384e-05	0	20
634	ATAGTGATGACTCACTAGTACA	10	0	3.62384e-05	0	22
635	CTGTCTTATTCTTCAACAACAT	0	10	0	4.70471e-05	22
636	GTAGTGATAACTCACTAGTACA	8	1	2.89908e-05	4.70471e-06	22
637	GCAGCAAAGTTGCTTTT	0	9	0	4.23424e-05	17
638	CTGTCTTTCTTTAATAACAT	9	0	3.26146e-05	0	20
639	TTGTCTTACTCTTCTATAACAT	0	9	0	4.23424e-05	22
640	CTAGTGATACCTCACTAGTACA	1	8	3.62384e-06	3.76377e-05	22
641	CTATGATAACTCACTAGACA	0	9	0	4.23424e-05	20
642	CTATGTAACTCACTAGTACA	0	9	0	4.23424e-05	20
643	CTAGTGATAACTCACTAGCACA	0	9	0	4.23424e-05	22
644	CTGTCTTATTCTTTAATCAT	9	0	3.26146e-05	0	20
645	TTGTCTTATTCTATAATAACAT	0	9	0	4.23424e-05	22
646	GCAGCAAAGTTCACAGCTTTT	0	9	0	4.23424e-05	21
647	ACAGTTCTACAGCTTTT	9	0	3.26146e-05	0	17
648	ATAGTGATACTCCTAGTACA	9	0	3.26146e-05	0	20
649	GATAACTCACTAGTACA	3	6	1.08715e-05	2.82283e-05	17
650	ATAGTGATAGCTCACTAGTACA	9	0	3.26146e-05	0	22
651	TAGTCTTATTCTTCAATAACAT	0	9	0	4.23424e-05	22
652	GCAGCAAAGTTTTACAGCTTTT	0	9	0	4.23424e-05	22
653	GCAGCAAATTCTAAGCTTTT	0	9	0	4.23424e-05	20
654	TTGCCTTATTCTTCAACAACAT	0	9	0	4.23424e-05	22
655	CAAGTGATAATCACTAGTACA	0	9	0	4.23424e-05	21
656	ATAGTGATAACTCACTAGTACC	9	0	3.26146e-05	0	22
657	ACAGCAAAGTTCACAGCTTTT	9	0	3.26146e-05	0	21
658	TGCAGAGAGTGTTATATTGCAT	0	9	0	4.23424e-05	22
659	CTAGGGATAACTCACTAGTACA	0	9	0	4.23424e-05	22
660	ACAGCAAAGTTCTTCAGCTTTT	8	0	2.89908e-05	0	22
661	TTGTCTTATTCTTTAGCAACAT	0	8	0	3.76377e-05	22
662	ACAGCAAAGTTCTACTTT	8	0	2.89908e-05	0	18
663	TTGTCTTATTCTTTAATAACAA	0	8	0	3.76377e-05	22
664	ATAGTGAAACTCATAGTACA	8	0	2.89908e-05	0	20
665	CTGTCTTATTCTTTAATAACA	8	0	2.89908e-05	0	21
666	CTAGTGATAACTATAGTACA	0	8	0	3.76377e-05	20
667	TTGTCTTATTCCTCAATAACAT	0	8	0	3.76377e-05	22
668	CTAGGATACTCACTAGTACA	0	8	0	3.76377e-05	20
669	CTAGTGATAACTCACACA	0	8	0	3.76377e-05	18
670	CTAGCGATAACTCACTAGTACA	0	8	0	3.76377e-05	22
671	ATAGTATAACTCATAGTACA	8	0	2.89908e-05	0	20
672	GCAGCAAAGTTCTACAGCTTTTT	0	8	0	3.76377e-05	23
673	TAGTGATACTCACTAGTACA	4	4	1.44954e-05	1.88188e-05	20
674	CATAACTCACTAGTACA	0	8	0	3.76377e-05	17
675	GAAGCAAAGTTCTACAGCTTTT	0	8	0	3.76377e-05	22
676	ACAGCAAAGTTCTACAT	8	0	2.89908e-05	0	17
677	ACCCATTGATATAACTTCAAA	8	0	2.89908e-05	0	21
678	TAGTGATAACTCCTAGTACA	8	0	2.89908e-05	0	20
679	GCAGCAAAGTTCTACGCTTTT	0	8	0	3.76377e-05	21
680	TTGTCTTATACTTTAATAACAT	0	8	0	3.76377e-05	22
681	ACAGCAATGTTCTACAGCTTTT	8	0	2.89908e-05	0	22
682	TTGTCTTATTCCTTAACAACAT	0	8	0	3.76377e-05	22
683	ACAGCAAAGACAGCTTTT	8	0	2.89908e-05	0	18
684	CTAGTCATAACTCACTAGTACA	0	8	0	3.76377e-05	22
685	ACCAAAATGTCTCTTCTCCTAT	8	0	2.89908e-05	0	22
686	GCGCAAAGTTCTACAGCTTTT	0	8	0	3.76377e-05	21
687	CTGTCTTATTCTTAAATAACAT	8	0	2.89908e-05	0	22
688	ACAGCAAAGTTCTACAGTT	8	0	2.89908e-05	0	19
689	ACAGCAAAGTTCTACATT	8	0	2.89908e-05	0	18
690	GCAGCAAAGTTCTGCTTTT	0	8	0	3.76377e-05	19
691	ACAGCAAAACAGCTTTT	8	0	2.89908e-05	0	17
692	TTGTCTTACTCTTCAAAACAT	0	7	0	3.2933e-05	21
693	TTGTCTTATTCTTTTATAACAT	0	7	0	3.2933e-05	22
694	CTAGTGAATCACTAGTACA	0	7	0	3.2933e-05	19
695	TTGCCTTATTCTTCAATAACAT	0	7	0	3.2933e-05	22
696	TAGTGATAACCACTAGTACA	6	1	2.17431e-05	4.70471e-06	20
697	ATTAGTGATAACTCACTAGTACA	7	0	2.53669e-05	0	23
698	CTAGTGATAATCTAGTACA	0	7	0	3.2933e-05	19
699	CTAGTATAACTCACTATACA	0	7	0	3.2933e-05	20
700	CTCTTATTCTTTAATAACAT	7	0	2.53669e-05	0	20
701	CTAGTGATAACTCACCAGTACA	0	7	0	3.2933e-05	22
702	GCCCATTGATATAATGTCAAA	0	7	0	3.2933e-05	21
703	CTAGTGATAATAACTAGTACA	0	7	0	3.2933e-05	21
704	TTGTCTTGTTCTTCAACAACAT	0	7	0	3.2933e-05	22
705	ATAGTGATAACTCCTAGTAC	7	0	2.53669e-05	0	20
706	ATAGTGATACTCACTAGACA	7	0	2.53669e-05	0	20
707	TTATCTTATTCTTCAATAACAT	0	7	0	3.2933e-05	22
708	CTAGTGAGAACTCACTAGTACA	0	7	0	3.2933e-05	22
709	CTAGTGAAACCACTAGTACA	0	7	0	3.2933e-05	20
710	ATAGTGATAATCTAGTACA	7	0	2.53669e-05	0	19
711	CTGGCTTATTCTTTAATAACAT	7	0	2.53669e-05	0	22
712	GCCGCCATGTCTGCTACGTTAA	0	7	0	3.2933e-05	22
713	ATATTGTAACTCACTAGTACA	7	0	2.53669e-05	0	21
714	CTAGTGAAACTCACTAGACA	0	7	0	3.2933e-05	20
715	TAGTGAAACTCACTAGTACA	3	4	1.08715e-05	1.88188e-05	20
716	ATAGTGATAACTCACTAGTACAT	7	0	2.53669e-05	0	23
717	GCAGCAAAGTTCTACATTT	0	7	0	3.2933e-05	19
718	GCAGTAAAGTTCTACAGCTTTT	0	7	0	3.2933e-05	22
719	CGTGATAACTCACTAGTACA	0	7	0	3.2933e-05	20
720	ATAGGTAACTCACTAGTACA	7	0	2.53669e-05	0	20
721	ACCGACATGTCTCTTCTCCTAT	7	0	2.53669e-05	0	22
722	TTGTCTTTTCTTCAACAACAT	0	7	0	3.2933e-05	21
723	CCAGTGATAACTCACTAGTACA	0	7	0	3.2933e-05	22
724	CTGTCTTATTCGTTAATAACAT	7	0	2.53669e-05	0	22
725	GCAGCAAAGTTCTCTTTT	0	7	0	3.2933e-05	18
726	ACGAGAAAGGAGCAGCCACCTT	0	7	0	3.2933e-05	22
727	GCAGCAAAGTTCTACATT	0	7	0	3.2933e-05	18
728	ATAGTGATAATCACTAGTAA	7	0	2.53669e-05	0	20
729	GCCCATTGATAAACTGTCAAA	0	7	0	3.2933e-05	21
730	CTCTCTTATTCTTTAATAACAT	7	0	2.53669e-05	0	22
731	ACAGCAAAGTTCTACACTTT	7	0	2.53669e-05	0	20
732	CTAGTGATACTACTAGTACA	0	7	0	3.2933e-05	20
733	GCACAAAGTTCTACACTTTT	0	7	0	3.2933e-05	20
734	ACTAGTGATAACTCACTAGTACA	0	7	0	3.2933e-05	23
735	GCAGCAAAGTTTCTACAGCTTTT	0	7	0	3.2933e-05	23
736	ATAGTGTAACTCACTGTACA	7	0	2.53669e-05	0	20
737	CCCTCCGGACACCATTACTAAA	7	0	2.53669e-05	0	22
738	TTGTCATATTCTTTAATAACAT	0	7	0	3.2933e-05	22
739	GCAGCAAAGTTCTAAAGCTTTT	0	7	0	3.2933e-05	22
740	CTAGTATACTCACTAGTACA	0	7	0	3.2933e-05	20
741	GCAGCAAAGTTCCTTTT	0	7	0	3.2933e-05	17
742	ACCCATTGATTAACTGTCAAA	7	0	2.53669e-05	0	21
743	ACAAGTTCTACAGCTTTT	7	0	2.53669e-05	0	18
744	AAGCTTCTACCTTGATGGATAT	7	0	2.53669e-05	0	22
745	GCAGCAAAGTTCAACAGCTTTT	0	7	0	3.2933e-05	22
746	CTGTCTTATCCTTAATAACAT	7	0	2.53669e-05	0	21
747	ATATATAACTCACTAGTACA	7	0	2.53669e-05	0	20
748	GCAGCAAGTTCTACACTTTT	0	7	0	3.2933e-05	20
749	TTGTCTTATTCTAATAACAT	0	6	0	2.82283e-05	20
750	CTAGTGATAACTCCTAGTAA	0	6	0	2.82283e-05	20
751	TTGTCTTTTTCTTCAACAACAT	0	6	0	2.82283e-05	22
752	TTGTCTTATTCTTCAATAAAAT	0	6	0	2.82283e-05	22
753	CTAGTGATAACTCACTAGTAACA	0	6	0	2.82283e-05	23
754	ACAGCAGTTCTACAGCTTTT	6	0	2.17431e-05	0	20
755	CTAGTGCTAACTCACTAGTACA	0	6	0	2.82283e-05	22
756	ATGTCTTATTCTTCAATAACAT	0	6	0	2.82283e-05	22
757	TAGTGATAACTCACTAGTAA	2	4	7.24769e-06	1.88188e-05	20
758	GCAGCAAAGTTCTACCTTTT	0	6	0	2.82283e-05	20
759	CTAGTGATAATCCTAGTACA	0	6	0	2.82283e-05	20
760	CTAGTGATAACTCACCA	0	6	0	2.82283e-05	17
761	GCAGCAAAGTTCTATTT	0	6	0	2.82283e-05	17
762	ATATGATAACTCTAGTACA	6	0	2.17431e-05	0	19
763	TTGTTTTATTCTTCAACAACAT	0	6	0	2.82283e-05	22
764	GCAGCAAAGTTCTACAGTTT	0	6	0	2.82283e-05	20
765	ATAGGATAACTCATAGTACA	6	0	2.17431e-05	0	20
766	TTGTATTATTCTTCAACAACAT	0	6	0	2.82283e-05	22
767	GCAGCAAAGTTCTATTTT	0	6	0	2.82283e-05	18
768	CTAGTGATAACCATAGTACA	0	6	0	2.82283e-05	20
769	ACAGCAAAGTTCTACTT	6	0	2.17431e-05	0	17
770	ATAGTGATAACTCCTAGTCA	6	0	2.17431e-05	0	20
771	CTAGTGACAACTCACTAGTACA	0	6	0	2.82283e-05	22
772	ATAGTGATAATCACTAGTCA	6	0	2.17431e-05	0	20
773	ATAGTGTTACTCACTAGTACA	6	0	2.17431e-05	0	21
774	CTAGATAATCACTAGTACA	0	6	0	2.82283e-05	19
775	ACAGCAAAGTTCTACAACTTTT	6	0	2.17431e-05	0	22
776	CTAGTGATAACTCAAAGTACA	0	6	0	2.82283e-05	21
777	TAGTATAACTCACTAGTACA	4	2	1.44954e-05	9.40942e-06	20
778	CTAGTGTAACTCACTAGTAA	0	6	0	2.82283e-05	20
779	CTAGTGATAACTAATAGTACA	0	6	0	2.82283e-05	21
780	CTGTCTGATTCTTTAATAACAT	6	0	2.17431e-05	0	22
781	CAGCTTCTACCTTGATGGATAT	0	6	0	2.82283e-05	22
782	TTGTCTTAATCTTTAATAACAT	0	6	0	2.82283e-05	22
783	ACAGCAAAGTCTACACTTTT	6	0	2.17431e-05	0	20
784	CTAGTATAATCACTAGTACA	0	6	0	2.82283e-05	20
785	ACACAAAGTTTACAGCTTTT	6	0	2.17431e-05	0	20
786	ATAGTGATAACCACTAGTCA	6	0	2.17431e-05	0	20
787	TTGTCTTATTCTTCTATAACAT	0	6	0	2.82283e-05	22
788	TTGTCTTACTCATCAATAACAT	0	6	0	2.82283e-05	22
789	TTGTCTTATTCTTCAATGACAT	0	6	0	2.82283e-05	22
790	ATAGTGAAATCACTAGTACA	6	0	2.17431e-05	0	20
791	GCAGCAAGTTCTAAGCTTTT	0	6	0	2.82283e-05	20
792	ACGGAGTGAACTGAAGTTGAAA	6	0	2.17431e-05	0	22
793	CTGTCTTATTCTTATAACAT	6	0	2.17431e-05	0	20
794	CTAGTGATAACTCACTAGTCCA	0	6	0	2.82283e-05	22
795	ATAGTGATAACCACTAGTAC	6	0	2.17431e-05	0	20
796	GCAGCAAAGTTCTTTTT	0	6	0	2.82283e-05	17
797	ATAGTGATAATCACTAGACA	6	0	2.17431e-05	0	20
798	CTAGTATAACTCATAGTACA	0	6	0	2.82283e-05	20
799	GCAGCAAAGTTCTACAGTT	0	6	0	2.82283e-05	19
800	ATAGTGATAATCACTTGTACA	6	0	2.17431e-05	0	21
801	GCAGGTTCTACAGCTTTT	0	6	0	2.82283e-05	18
802	ACGACTGAACAAGTCCAAAGAA	0	6	0	2.82283e-05	22
803	CTATGATAACACTAGTACA	0	6	0	2.82283e-05	19
804	CTGTGATACTCACTAGTACA	0	6	0	2.82283e-05	20
805	ATATGATAACTCTCTAGTACA	6	0	2.17431e-05	0	21
806	ACAGCAAAGTTGCTTTT	5	0	1.81192e-05	0	17
807	ATAGTGTAACTCTCTAGTACA	5	0	1.81192e-05	0	21
808	ATAGTGATAAGTCACTAGTACA	5	0	1.81192e-05	0	22
809	TTGTCTTATTCTATAACAACAT	0	5	0	2.35235e-05	22
810	TTGTCTTGTTCTTCAATAACAT	0	5	0	2.35235e-05	22
811	TTGTCTTATTCATCAATAACAT	0	5	0	2.35235e-05	22
812	ATAGTATACTCACTAGTACA	5	0	1.81192e-05	0	20
813	TTGTCTTATTCTTCAATAACTT	0	5	0	2.35235e-05	22
814	ATAGTGATAACTCACAATACA	5	0	1.81192e-05	0	21
815	ATAGTGATTATCACTAGTACA	5	0	1.81192e-05	0	21
816	CTAGTGATAACACTATACA	0	5	0	2.35235e-05	19
817	TTGTCATATTCTTTAACAACAT	0	5	0	2.35235e-05	22
818	GCAGCAAGTTCTACAGTTTT	0	5	0	2.35235e-05	20
819	ATAGTGTAACTCACTAGACA	5	0	1.81192e-05	0	20
820	CTAGTGATAATCACTAGTCA	0	5	0	2.35235e-05	20
821	ATAGTGATAACTAATAGTACA	5	0	1.81192e-05	0	21
822	CCGCAGTATTACCGAGCATTAA	5	0	1.81192e-05	0	22
823	CTAGTGATAGTCACTAGTACA	0	5	0	2.35235e-05	21
824	TTGTCTTACTCTTCAATAAAAT	0	5	0	2.35235e-05	22
825	ATAGTGAACTCACTATACA	5	0	1.81192e-05	0	19
826	ATAGTGATAACTACTATACA	5	0	1.81192e-05	0	20
827	ATAGTGATAACTACTAGTCA	5	0	1.81192e-05	0	20
828	CTAGTGATAATCACAAGTACA	0	5	0	2.35235e-05	21
829	TTGACTTATTCTTCAATAACAT	0	5	0	2.35235e-05	22
830	ACCCATGATATAACTGTCAAA	5	0	1.81192e-05	0	21
831	ACAGCAAAGTTCTACAG	5	0	1.81192e-05	0	17
832	CTAGTATAACTCACTAGACA	0	5	0	2.35235e-05	20
833	ACACAAAGTTCTACAGCTTT	5	0	1.81192e-05	0	20
834	CTAGTGATAACTCACTAGTACAA	0	5	0	2.35235e-05	23
835	ATAGTGATAACTCACTATCA	5	0	1.81192e-05	0	20
836	ATAGTGATAACTACTAGTAC	5	0	1.81192e-05	0	20
837	CTAGTGATAACTTACTATACA	0	5	0	2.35235e-05	21
838	CTAGTGATCACTCACTAGTACA	0	5	0	2.35235e-05	22
839	CTAGTGATAACTCACTACTACA	0	5	0	2.35235e-05	22
840	ACCAACGTCTCTTCTCCTAT	5	0	1.81192e-05	0	20
841	CTATGATAACTCACAGTACA	0	5	0	2.35235e-05	20
842	ATATGAAACTCACTAGTACA	5	0	1.81192e-05	0	20
843	TTTCTTATTCTTCAATAACAT	0	5	0	2.35235e-05	21
844	CTATGATACTCACTATACA	0	5	0	2.35235e-05	19
845	CTAGTGATAACTACTAGACA	0	5	0	2.35235e-05	20
846	TTGTCTTACTCTCCAATAACAT	0	5	0	2.35235e-05	22
847	GCAGCAAAGTTCTCAGCTTTT	0	5	0	2.35235e-05	21
848	CTAGTGATAACTGACTAGTACA	0	5	0	2.35235e-05	22
849	ATAGTTAATCACTAGTACA	5	0	1.81192e-05	0	19
850	TTATGATAACTCACTAGTACA	5	0	1.81192e-05	0	21
851	ACAGCAAAGTTCTAAAGCTTTT	5	0	1.81192e-05	0	22
852	ATAGTGTATCACTAGTACA	5	0	1.81192e-05	0	19
853	CGGTCTTATTCTTTAATAACAT	5	0	1.81192e-05	0	22
854	GCAGCATAGTTCTACAGCTTTT	0	5	0	2.35235e-05	22
855	ATATGATTACTCACTAGTACA	5	0	1.81192e-05	0	21
856	TTGTCTTATTCTTCATTAACAT	0	5	0	2.35235e-05	22
857	CGCAGTCCAGTTCAGATGAGTT	5	0	1.81192e-05	0	22
858	ATAGTATAATCACTAGTACA	5	0	1.81192e-05	0	20
859	ATAGTGATAACTCATAGCA	5	0	1.81192e-05	0	19
860	CTAGTGATAACCACTAGTAA	0	5	0	2.35235e-05	20
861	GCAGCAAATTCTACAGTTTT	0	5	0	2.35235e-05	20
862	CTAGTGAAACTCACTTAGTACA	0	5	0	2.35235e-05	22
863	ATAGTAATACTCACTAGTACA	5	0	1.81192e-05	0	21
864	ATAGTGATTACTCACTATACA	5	0	1.81192e-05	0	21
865	GCAGCAAAGTTAGCTTTT	0	5	0	2.35235e-05	18
866	ATGTGATAACTCACTATACA	5	0	1.81192e-05	0	20
867	ATAGTGTAACTCATTAGTACA	5	0	1.81192e-05	0	21
868	CTAGTGATACTCACTGTACA	0	5	0	2.35235e-05	20
869	TTGTCTTACTATTCAATAACAT	0	5	0	2.35235e-05	22
870	CTAGTGATAACTCAATACA	0	5	0	2.35235e-05	19
871	ACGAGAAAGGAGCAGCTACCTT	0	5	0	2.35235e-05	22
872	ATAGATAACTCATAGTACA	5	0	1.81192e-05	0	19
873	TTGTCTTATTCTTCAACAATAT	0	5	0	2.35235e-05	22
874	ACCAACATGTCTCTCCTCCTAT	5	0	1.81192e-05	0	22
875	TCCAACATGTCTCTTCTCCTAT	3	2	1.08715e-05	9.40942e-06	22
876	TAGTGATAACTCACTAGTCA	5	0	1.81192e-05	0	20
877	ATAGTTTAACTCACTAGTACA	5	0	1.81192e-05	0	21
878	CTAGTGATAATCACTAGAACA	0	5	0	2.35235e-05	21
879	CTAGTGATATCTCACTATACA	0	5	0	2.35235e-05	21
880	CTAGTAAACTCACTAGTACA	0	5	0	2.35235e-05	20
881	CTAGTGATAATCACAGTACA	0	5	0	2.35235e-05	20
882	CTGTGACTATTAAATATCAAA	5	0	1.81192e-05	0	21
883	ACAACAAAGTTCTACAGCTTTT	5	0	1.81192e-05	0	22
884	CTAGTGAACTCATAGTACA	0	5	0	2.35235e-05	19
885	ATGTCTTACTCTTCAATAACAT	0	5	0	2.35235e-05	22
886	ATAGTGTTAACTCACTATACA	5	0	1.81192e-05	0	21
887	ATAGTGATACCACTAGTACA	5	0	1.81192e-05	0	20
888	CTGTCTTATTCTATAACAT	5	0	1.81192e-05	0	19
889	ACAAAAGTTCTACAGCTTTT	5	0	1.81192e-05	0	20
890	CTAGAGATAACTCACTATACA	0	5	0	2.35235e-05	21
891	CTAGTGAAACTACTAGTACA	0	5	0	2.35235e-05	20
892	ATAGTGTAACTCTAGTACA	5	0	1.81192e-05	0	19
893	GCAGCGTTCTACAGCTTTT	0	5	0	2.35235e-05	19
894	TTGTCTTACTCTTCCATAACAT	0	5	0	2.35235e-05	22
895	TTTCTTATTCTTTAATAACAT	0	5	0	2.35235e-05	21
896	TTGTCTTACTCTTCAATTACAT	0	5	0	2.35235e-05	22
897	CTAGTGATAACTCACTAGT	0	5	0	2.35235e-05	19
898	ATAGTGTAACTACTAGTACA	5	0	1.81192e-05	0	20
899	CTAGTGATAACTACTAGTAA	0	5	0	2.35235e-05	20
900	ACAGCAAAGGTTCTACAGCTTTT	4	0	1.44954e-05	0	23
901	GCACAAGTTCTACAGCTTTT	0	4	0	1.88188e-05	20
902	TTGTCTTATTCTTTAATAATAT	0	4	0	1.88188e-05	22
903	CTAGTGATAACCACTATACA	0	4	0	1.88188e-05	20
904	ATATGATAACTCACTAGTA	4	0	1.44954e-05	0	19
905	ACCATCATGTCTCTTCTCCTAT	4	0	1.44954e-05	0	22
906	GCAGCAAAGTTCTACTTT	0	4	0	1.88188e-05	18
907	GAGCAAATTCTACAGCTTTT	0	4	0	1.88188e-05	20
908	ACAGCAAAGTACAGCTTT	4	0	1.44954e-05	0	18
909	GCAGCAAAGTTCTACAGCATTT	0	4	0	1.88188e-05	22
910	ATAGTTAACTCACTAGTAC	4	0	1.44954e-05	0	19
911	TTGTCTTATTATTTAATAACAT	0	4	0	1.88188e-05	22
912	TTGTCTTACACTTCAATAACAT	0	4	0	1.88188e-05	22
913	CTGTATTATTCTTTAATAACAT	4	0	1.44954e-05	0	22
914	GCCAACATGTCTCTCCTCCCAT	0	4	0	1.88188e-05	22
915	ATATGATATCACTAGTACA	4	0	1.44954e-05	0	19
916	ATAGTATAACTCACTAGTAC	4	0	1.44954e-05	0	20
917	CTGTCGTATTCTTTAATAACAT	4	0	1.44954e-05	0	22
918	TTCAATAACTGTCATAGATAAA	0	4	0	1.88188e-05	22
919	ACCCATTGTATAACTGTCAAA	4	0	1.44954e-05	0	21
920	GCAGCAAAGTTCTACAGTTTTT	0	4	0	1.88188e-05	22
921	TTGTCTTATTCTTTATTAACAT	0	4	0	1.88188e-05	22
922	CTAGTGATAACTCCTATACA	0	4	0	1.88188e-05	20
923	ATAGTGATAAACTCATAGTACA	4	0	1.44954e-05	0	22
924	ATAGTGTAACTCACTAGTACT	4	0	1.44954e-05	0	21
925	ATAGGATAACTCACTATACA	4	0	1.44954e-05	0	20
926	CTAGTGATACTCACTAGAACA	0	4	0	1.88188e-05	21
927	CTATATAACTCACTAGTACA	0	4	0	1.88188e-05	20
928	ATATGATATCTCACTAGTACA	4	0	1.44954e-05	0	21
929	TCAGCAAAGTTCTACAGCTTTT	1	3	3.62384e-06	1.41141e-05	22
930	TTGTCTTATCCTTTAACAACAT	0	4	0	1.88188e-05	22
931	CTAGTGATAACACTAGTAA	0	4	0	1.88188e-05	19
932	ATAGGATAACTCCTAGTACA	4	0	1.44954e-05	0	20
933	GCCAGTGTAGCTCCAATGCCTT	0	4	0	1.88188e-05	22
934	TTGTCTTACCCTTCAATAACAT	0	4	0	1.88188e-05	22
935	ATATTAACTCACTAGTACA	4	0	1.44954e-05	0	19
936	CTAGTGAAACTCATATACA	0	4	0	1.88188e-05	19
937	ATAGTGTTAACTCATAGTACA	4	0	1.44954e-05	0	21
938	GCAGCAAAGTTCCTACAGCTTTT	0	4	0	1.88188e-05	23
939	ATAGTGATAATCACTAGAACA	4	0	1.44954e-05	0	21
940	TTGTCTTATTCTTTAACAGCAT	0	4	0	1.88188e-05	22
941	CAAGTGAAACTCACTAGTACA	0	4	0	1.88188e-05	21
942	AGCAGTCCAGTTCAGATGAGTT	0	4	0	1.88188e-05	22
943	CTAGTGATAATCATATACA	0	4	0	1.88188e-05	19
944	CTGTCTTATTCTTTAATAACAG	4	0	1.44954e-05	0	22
945	TTGTCTTACTCTTCATTAACAT	0	4	0	1.88188e-05	22
946	CTGTCTTATTCTTTGGTAACAT	4	0	1.44954e-05	0	22
947	CTAGTGATAACTCATAGTAAA	0	4	0	1.88188e-05	21
948	ATAGTGATAATCACAGTACA	4	0	1.44954e-05	0	20
949	TTGTCTTATTCTTCAAAAACAT	0	4	0	1.88188e-05	22
950	GCAGCAAAGTTCTACAGCTTTA	0	4	0	1.88188e-05	22
951	TTGTCTTATTCTTGAATAACAT	0	4	0	1.88188e-05	22
952	GCAGCAAAGTTCTATAGCTTTT	0	4	0	1.88188e-05	22
953	CTAGTGAAACTCACTAGAACA	0	4	0	1.88188e-05	21
954	CTAGTGATAACACATAGTACA	0	4	0	1.88188e-05	21
955	ATAGTGATAACTCTATACA	4	0	1.44954e-05	0	19
956	TTGTCTTATTCTACAACAT	0	4	0	1.88188e-05	19
957	ATAGTGATATCTCACTATACA	4	0	1.44954e-05	0	21
958	ATAGTGATAATCACTAGTACT	4	0	1.44954e-05	0	21
959	GCAGCAAAGTAGCTTTT	0	4	0	1.88188e-05	17
960	ATAGTGATAACTCATGTACA	4	0	1.44954e-05	0	20
961	GCAGCAAAGTTCTACAGCTTAT	0	4	0	1.88188e-05	22
962	TTGTCCTACTCTTCAATAACAT	0	4	0	1.88188e-05	22
963	ATAGTGATAACTCATAGAACA	4	0	1.44954e-05	0	21
964	CAATGATAACTCACTAGTACA	0	4	0	1.88188e-05	21
965	GCAGCAGAGTTCTACAGCTTTT	0	4	0	1.88188e-05	22
966	ACCAACATGTCCCTTCTCCTAT	4	0	1.44954e-05	0	22
967	ACAGCTAAGTTCTACAGCTTTT	4	0	1.44954e-05	0	22
968	ATATGATAACTCACAAGTACA	4	0	1.44954e-05	0	21
969	GCAAAAGTTCTACAGCTTTT	0	4	0	1.88188e-05	20
970	TTGTCTCACTCTTCAATAACAT	0	4	0	1.88188e-05	22
971	ACCTCCGGACACCATTACTAAA	0	4	0	1.88188e-05	22
972	ATAGTGATAACTCCTAGTAA	4	0	1.44954e-05	0	20
973	CTATGATATCACTAGTACA	0	4	0	1.88188e-05	19
974	TGCAGAGAGTGTCACATTGCAT	0	4	0	1.88188e-05	22
975	GCCGCCATGTCTGTTACGTCAA	0	4	0	1.88188e-05	22
976	GCAACAAAGTTCTACAGCTTTT	0	4	0	1.88188e-05	22
977	CTGTCTTATTCTTTACTAACAT	4	0	1.44954e-05	0	22
978	CTAGTGATAACTCCCTAGTACA	0	4	0	1.88188e-05	22
979	ACCTCGTACAGATCTCAAATAT	4	0	1.44954e-05	0	22
980	ATTGTGATAACTCATAGTACA	4	0	1.44954e-05	0	21
981	TTGTCTTATTCTAACAACAT	0	4	0	1.88188e-05	20
982	ATAGTGATAATCACTAGTAAA	4	0	1.44954e-05	0	21
983	ATATTATAACTCACTAGTACA	4	0	1.44954e-05	0	21
984	CTAGTGATAACTCACTAGTACC	0	4	0	1.88188e-05	22
985	TTGTCTTATCCTTCAACAACAT	0	4	0	1.88188e-05	22
986	ATTGTGATAACTCACTATACA	4	0	1.44954e-05	0	21
987	AAGTGTAACTCACTAGTACA	4	0	1.44954e-05	0	20
988	CTAGTGATAACGCACTAGTACA	0	4	0	1.88188e-05	22
989	ATATGTTAACTCACTAGTACA	4	0	1.44954e-05	0	21
990	ATATGATCTCACTAGTACA	4	0	1.44954e-05	0	19
991	CTGGTGATAATCACTAGTACA	0	4	0	1.88188e-05	21
992	TTAGTGTAACTCACTAGTACA	4	0	1.44954e-05	0	21
993	ATATGTAACTCACTATACA	4	0	1.44954e-05	0	19
994	CTAGTGACTCACTATACA	0	4	0	1.88188e-05	18
995	ATAGTGATAACTCTCTATACA	4	0	1.44954e-05	0	21
996	AAGTGATAACTCATAGTACA	4	0	1.44954e-05	0	20
997	GCGGCAAAGTTCTACAGCTTTT	0	4	0	1.88188e-05	22
998	GCCAACATGTCTCTTTTCCTAT	0	4	0	1.88188e-05	22
999	CTAGTGACTCACTAGTAA	0	4	0	1.88188e-05	18
1000	ATAGGATAACTCACAGTACA	4	0	1.44954e-05	0	20
1001	CTACTGATAACTCACTAGTACA	0	4	0	1.88188e-05	22
1002	TAGTTAACTCACTAGTACA	4	0	1.44954e-05	0	19
1003	CACGTTGTCAGTCATTTCTTAT	4	0	1.44954e-05	0	22
1004	TTGTCTTATTCTTTAACAACAA	0	4	0	1.88188e-05	22
1005	CAGTGATAACTCATAGTACA	0	4	0	1.88188e-05	20
1006	ATAGGTGATAACTCATAGTACA	4	0	1.44954e-05	0	22
1007	TTGTCTTATTCTCAATAACAT	0	4	0	1.88188e-05	21
1008	GCAGCAAAGTTCTACAT	0	4	0	1.88188e-05	17
1009	AAGTGATAATCACTAGTACA	4	0	1.44954e-05	0	20
1010	ATAGTGTAACTCACAAGTACA	4	0	1.44954e-05	0	21
1011	TTTCTTATTCTTTAACAACAT	0	4	0	1.88188e-05	21
1012	TAGTCTTATTCTTTAACAACAT	0	4	0	1.88188e-05	22
1013	TTGTCTAATTCTTTAACAACAT	0	4	0	1.88188e-05	22
1014	TTGTCTTATTCTATAACAT	0	4	0	1.88188e-05	19
1015	ATATGATAACTCACTAGTTCA	4	0	1.44954e-05	0	21
1016	CTAGAGATAATCACTAGTACA	0	4	0	1.88188e-05	21
1017	TTGTCTTATTCTTAAATAACAT	0	4	0	1.88188e-05	22
1018	CTGTCTTGTTCTTTAATGGCAT	4	0	1.44954e-05	0	22
1019	ATAGTGTAACTCACTAGTTCA	4	0	1.44954e-05	0	21
1020	ATAGTGATATCACTATACA	4	0	1.44954e-05	0	19
1021	ATAGTGATAACTCATAGTACT	4	0	1.44954e-05	0	21
1022	TTGTCTAATTCTCTAATAACAT	0	4	0	1.88188e-05	22
1023	ACAGAAAAGTTCTACAGCTTTT	4	0	1.44954e-05	0	22
1024	ACAGCAAAGTTCTACAGT	4	0	1.44954e-05	0	18
1025	ATAGTGATAACTCACATACA	4	0	1.44954e-05	0	20
1026	CTAGTGATACCCACTAGTACA	0	4	0	1.88188e-05	21
1027	CTAGATAACTCACTATACA	0	4	0	1.88188e-05	19
1028	GCCAACATGTCTCTTCCCCTAT	0	4	0	1.88188e-05	22
1029	TGCAGAGAGTGTCATATTGCAC	0	4	0	1.88188e-05	22
1030	ACAGCAAAGTTTCAGCTTTT	4	0	1.44954e-05	0	20
1031	TTGTCTTATTATTCAATAACAT	0	4	0	1.88188e-05	22
1032	TTGTCTTATTCTTCAACTACAT	0	4	0	1.88188e-05	22
1033	TTGTCTTATTCTCTAATAACAC	0	4	0	1.88188e-05	22
1034	CTAGTTACTCACTAGTACA	0	4	0	1.88188e-05	19
1035	ACCCTTGATATAACTGTCAAA	4	0	1.44954e-05	0	21
1036	ATAGTGATAACTCACAGTAC	4	0	1.44954e-05	0	20
1037	TTGTCTTATTCTTCAATATCAT	0	4	0	1.88188e-05	22
1038	CGGTCACAAAGCTAACTCCAAA	4	0	1.44954e-05	0	22
1039	TTGTCTTACTCTTCGATAACAT	0	4	0	1.88188e-05	22
1040	CTAGTGATACTCTAGTACA	0	4	0	1.88188e-05	19
1041	GCACAAAGTTCTAAGCTTTT	0	4	0	1.88188e-05	20
1042	CTGTCTTACTCTTCAATAACAT	0	3	0	1.41141e-05	22
1043	AAGTGATACTCACTAGTACA	3	0	1.08715e-05	0	20
1044	TCGCAGTATTACCGAGCATTAA	0	3	0	1.41141e-05	22
1045	CTAGTGATAATCACTAGTTCA	0	3	0	1.41141e-05	21
1046	ATATGATAAATCACTAGTACA	3	0	1.08715e-05	0	21
1047	TTGTCTTACTCTTCAACAACAC	0	3	0	1.41141e-05	22
1048	CTATGATAACTCACTAGTTACA	0	3	0	1.41141e-05	22
1049	ACAGCAAAGTTACAGCTTT	3	0	1.08715e-05	0	19
1050	ACATCAAAGTTCTACAGCTTTT	3	0	1.08715e-05	0	22
1051	GCAGCAAAGTTCCAGCTTTT	0	3	0	1.41141e-05	20
1052	CTGTCTTGTTCTTTAATAGCAT	3	0	1.08715e-05	0	22
1053	CTGTCTTATTGTTTAATAACAT	3	0	1.08715e-05	0	22
1054	TTGTCTTATTCTTTAACAAAAT	0	3	0	1.41141e-05	22
1055	TTGTCTTATTCTTTAACAACGT	0	3	0	1.41141e-05	22
1056	ATATGATAACCTAGTACA	3	0	1.08715e-05	0	18
1057	CGAGTGATAACTCACTAGTACA	0	3	0	1.41141e-05	22
1058	CGGTTATTCTGGCTGTGCATAT	3	0	1.08715e-05	0	22
1059	GCAGAAGTTCTACAGCTTTT	0	3	0	1.41141e-05	20
1060	ACAGCAAGTTCTACAGCTTT	3	0	1.08715e-05	0	20
1061	CTATGATAACTCACTAGTAAA	0	3	0	1.41141e-05	21
1062	CTAGTGATAATTACTAGTACA	0	3	0	1.41141e-05	21
1063	ACAGCAAATTCTCAGCTTTT	3	0	1.08715e-05	0	20
1064	CTAGTATAACCACTAGTACA	0	3	0	1.41141e-05	20
1065	ACACAAATTCTACAGCTTTT	3	0	1.08715e-05	0	20
1066	GCAGCAAAGTTCTTCAGCTTTT	0	3	0	1.41141e-05	22
1067	TTGTCCCACTCTTCAACAACAT	0	3	0	1.41141e-05	22
1068	ACCAACATGTCTCATCTCCTAT	3	0	1.08715e-05	0	22
1069	CTAGTGATAACTACTGTACA	0	3	0	1.41141e-05	20
1070	ATAGTGATAACTCATAGTGCA	3	0	1.08715e-05	0	21
1071	CTAGTGATACCACTAGTACA	0	3	0	1.41141e-05	20
1072	ATAGTGATAATCACTGTACA	3	0	1.08715e-05	0	20
1073	ACAGCAAAGTTTACACTTTT	3	0	1.08715e-05	0	20
1074	CTGTCTTATTCTTTTAACAT	3	0	1.08715e-05	0	20
1075	ACAGCAACTACAGCTTT	3	0	1.08715e-05	0	17
1076	TTGTCTTATTCATTAACAACAT	0	3	0	1.41141e-05	22
1077	ATATGATAACTCACTAGACA	3	0	1.08715e-05	0	20
1078	ATAGTGTAACTCACTAGCA	3	0	1.08715e-05	0	19
1079	GCAGAGTTCTACAGCTTTT	0	3	0	1.41141e-05	19
1080	ATATGATAACACTAGTACA	3	0	1.08715e-05	0	19
1081	CTAGTGATAACACAGTACA	0	3	0	1.41141e-05	19
1082	CTGTCTTGTTCTTTGATAACAT	3	0	1.08715e-05	0	22
1083	ATAGTGATAACTCACTAGGACA	3	0	1.08715e-05	0	22
1084	TAGTGATAACCTAGTACA	3	0	1.08715e-05	0	18
1085	TTGTCTTACTCTTCAGTAACAT	0	3	0	1.41141e-05	22
1086	ACAGCAAATTTACAGCTTT	3	0	1.08715e-05	0	19
1087	TTGTCTTATCCTTTAATAACAT	0	3	0	1.41141e-05	22
1088	CTGTCTTAGTCTTTAATAACAT	3	0	1.08715e-05	0	22
1089	TAGTGTAACTCACTAGTAC	3	0	1.08715e-05	0	19
1090	ACCTACATGTCTCTTCTCCTAT	3	0	1.08715e-05	0	22
1091	GCAGCAAAGTTCTTACAGCTTTT	0	3	0	1.41141e-05	23
1092	GCAGCAAAGTTCTACAGCTT	0	3	0	1.41141e-05	20
1093	CTGTGATAACTCACTAGTAA	0	3	0	1.41141e-05	20
1094	TGGTTATTCTGGCTGTGCATAT	0	3	0	1.41141e-05	22
1095	CTAGTGATAATTCACTATACA	0	3	0	1.41141e-05	21
1096	CTAGTGAAACTAGTACA	0	3	0	1.41141e-05	17
1097	CTAGTGATACTCACTTACA	0	3	0	1.41141e-05	19
1098	CTAGTGTAACTACTAGTACA	0	3	0	1.41141e-05	20
1099	ATAGTGATAATCAAGTACA	3	0	1.08715e-05	0	19
1100	CTAGTAACTCACTAGTAA	0	3	0	1.41141e-05	18
1101	CTGTGTTATTCTTTAATAACAT	3	0	1.08715e-05	0	22
1102	ATTGATAACTCACTATACA	3	0	1.08715e-05	0	19
1103	CTAGTGATAATCACTAGTAAA	0	3	0	1.41141e-05	21
1104	CTGTGATAATCACTAGTACA	0	3	0	1.41141e-05	20
1105	TTGTCTTATTCTCTAATAACAA	0	3	0	1.41141e-05	22
1106	ATTTGATAACTCACTAGTACA	3	0	1.08715e-05	0	21
1107	TAGTCTTATTCTCTAATAACAT	0	3	0	1.41141e-05	22
1108	ACAGCAAAGTTTACACTTT	3	0	1.08715e-05	0	19
1109	ATAGTGATATCATAGTACA	3	0	1.08715e-05	0	19
1110	CTAGTGATCTCATAGTACA	0	3	0	1.41141e-05	19
1111	TTGTCTTTTCTTCAATAACAT	0	3	0	1.41141e-05	21
1112	CTAGTGATACACACTAGTACA	0	3	0	1.41141e-05	21
1113	ATATGATAACTCACTGTACA	3	0	1.08715e-05	0	20
1114	TAGGATAACTCACTAGTACA	2	1	7.24769e-06	4.70471e-06	20
1115	ATATGATAACTCACTTACA	3	0	1.08715e-05	0	19
1116	CTAGTGATAACTCATAGAACA	0	3	0	1.41141e-05	21
1117	ATATGATAACTAACTAGTACA	3	0	1.08715e-05	0	21
1118	ATATGATAACTAGTACA	3	0	1.08715e-05	0	17
1119	ACAGCAAAGTTCTACAAGCTTTT	3	0	1.08715e-05	0	23
1120	GCCGCCATATCTGTTACGTTAA	0	3	0	1.41141e-05	22
1121	ATAGTGAAACCACTAGTACA	3	0	1.08715e-05	0	20
1122	ATAGTGTAACTCACAGTACA	3	0	1.08715e-05	0	20
1123	ATAGTGATAATAACTAGTACA	3	0	1.08715e-05	0	21
1124	CTAGTGATAACTCACGAGTACA	0	3	0	1.41141e-05	22
1125	ACAGCAAAGTTCAACAGCTTTT	3	0	1.08715e-05	0	22
1126	ATAGTTATAACTCATAGTACA	3	0	1.08715e-05	0	21
1127	TTGTCTTATTCTTCAATAACGT	0	3	0	1.41141e-05	22
1128	GCAGCAAAGTTCTACAGT	0	3	0	1.41141e-05	18
1129	TTGACTTATTCTTTAACAACAT	0	3	0	1.41141e-05	22
1130	TTGTCTTATTTTTCAACAACAT	0	3	0	1.41141e-05	22
1131	TTGTCTTATTCTTCAACAACCT	0	3	0	1.41141e-05	22
1132	GCCAACATGTCTCTTCACCTAT	0	3	0	1.41141e-05	22
1133	CTAGTGATAACTAACTATACA	0	3	0	1.41141e-05	21
1134	ACCAACATTTCTCTTCTCCTAT	3	0	1.08715e-05	0	22
1135	TTGTCTTATTCTCCAACAACAC	0	3	0	1.41141e-05	22
1136	CTGTCTTATTCTTTAATGGCAT	3	0	1.08715e-05	0	22
1137	ATAGTGATAATCTCTAGTACA	3	0	1.08715e-05	0	21
1138	ATAATGATAATCACTAGTACA	3	0	1.08715e-05	0	21
1139	ACCCATGATTAACTGTCAAA	3	0	1.08715e-05	0	20
1140	ATAGTGATAACTCACTAGTC	3	0	1.08715e-05	0	20
1141	ACAGCAAAGTCTACAGCTT	3	0	1.08715e-05	0	19
1142	CTAGTGATAACTCACTATCA	0	3	0	1.41141e-05	20
1143	CTAGTGATAACATAGTACA	0	3	0	1.41141e-05	19
1144	ACAGCAAAGTTCTTACAGCTTTT	3	0	1.08715e-05	0	23
1145	CTGTCTTATTTTTAATAACAT	3	0	1.08715e-05	0	21
1146	ACGAGAAAGGAGCAGTCACCTT	0	3	0	1.41141e-05	22
1147	GCAGCAAAGTTCTACTT	0	3	0	1.41141e-05	17
1148	CTAGGATATCACTAGTACA	0	3	0	1.41141e-05	19
1149	ATAGTGATCACTCACTCGTACA	3	0	1.08715e-05	0	22
1150	ACAGCAAAGTTCTACTGCTTTT	3	0	1.08715e-05	0	22
1151	ATAGTGATCTCATAGTACA	3	0	1.08715e-05	0	19
1152	CTAGTGATAATCACTAGCA	0	3	0	1.41141e-05	19
1153	ATAGTGATAATCACTAGTTACA	3	0	1.08715e-05	0	22
1154	ATAGTGTAACTCACTAGTAA	3	0	1.08715e-05	0	20
1155	ACCACAAAGGCCATTGATGAAT	3	0	1.08715e-05	0	22
1156	TTGTCCTACTCTTCAACAACAT	0	3	0	1.41141e-05	22
1157	ATATGATAACTCACAGTACA	3	0	1.08715e-05	0	20
1158	ATAGTGTAACTCACTACA	3	0	1.08715e-05	0	18
1159	ATAGTGTAACTCAATAGTACA	3	0	1.08715e-05	0	21
1160	ACCCATTGTATAACTTCAAA	3	0	1.08715e-05	0	20
1161	CGGCGATGCAGTTCTTAATGAA	3	0	1.08715e-05	0	22
1162	CTAGTGATAACTCACAGACA	0	3	0	1.41141e-05	20
1163	CTAGTGAAACTCACAGTACA	0	3	0	1.41141e-05	20
1164	CTAGTGTAACCACTAGTACA	0	3	0	1.41141e-05	20
1165	CTAGTGATAACTAAGTACA	0	3	0	1.41141e-05	19
1166	ACCAGTGGCCATATGTGGAAAT	0	3	0	1.41141e-05	22
1167	ATAGTTATAATCACTAGTACA	3	0	1.08715e-05	0	21
1168	TCGTCTTATTCTTTAATAACAT	0	3	0	1.41141e-05	22
1169	ATAGTGAACTCATAGTACA	3	0	1.08715e-05	0	19
1170	CTAGTGATACTCACTAGTAAA	0	3	0	1.41141e-05	21
1171	TTAGTGATAATCACTAGTACA	2	1	7.24769e-06	4.70471e-06	21
1172	ATTGTAACTCACTAGTACA	3	0	1.08715e-05	0	19
1173	ATAGTGTTAATCACTAGTACA	3	0	1.08715e-05	0	21
1174	TTGTCTTACTCTTCAATACAT	0	3	0	1.41141e-05	21
1175	ATAGTAACTCACTATACA	3	0	1.08715e-05	0	18
1176	ACAGCAAAGTTCCACAGCTTTT	3	0	1.08715e-05	0	22
1177	TTGTCTTATTCTCCAATAACAC	0	3	0	1.41141e-05	22
1178	GCCAACATGTCTCTCCTCCTAT	0	3	0	1.41141e-05	22
1179	ATAGGATAACCACTAGTACA	3	0	1.08715e-05	0	20
1180	CTAGTGATATCACTATACA	0	3	0	1.41141e-05	19
1181	TTGTCTTATTCTTTAAAAACAT	0	3	0	1.41141e-05	22
1182	CTAGTATAACTACTAGTACA	0	3	0	1.41141e-05	20
1183	TTGTCATTCTTTAATAACAT	0	3	0	1.41141e-05	20
1184	ACAGCAAAGTTCTACAGCTTTA	3	0	1.08715e-05	0	22
1185	CTAGTGATAACCACAGTACA	0	3	0	1.41141e-05	20
1186	ATAGTGATACTCACTAGTCA	3	0	1.08715e-05	0	20
1187	TTGTCTTATTCTTTTACAACAT	0	3	0	1.41141e-05	22
1188	ATAGTGATAACCCTAGTACA	3	0	1.08715e-05	0	20
1189	ATAGTGATAACTCACTATAA	3	0	1.08715e-05	0	20
1190	GCCAACATGTCTCCACTCCCAT	0	3	0	1.41141e-05	22
1191	CTAGTGAAACTAACTAGTACA	0	3	0	1.41141e-05	21
1192	CTAGTGATAATCACTTAGTACA	0	3	0	1.41141e-05	22
1193	CTGTGATAACTCATAGTACA	0	3	0	1.41141e-05	20
1194	ATAGTGATCATCACTAGTACA	3	0	1.08715e-05	0	21
1195	CTAGTGATAATCACTACA	0	3	0	1.41141e-05	18
1196	CTAGTATAACTCACTAGTAA	0	3	0	1.41141e-05	20
1197	ACACAAAGTTCTACAGTTT	3	0	1.08715e-05	0	19
1198	CTATGATAACACACTAGTACA	0	3	0	1.41141e-05	21
1199	TTGTCTTATTTTTTAATAACAT	0	3	0	1.41141e-05	22
1200	CTAGTGAACTCACTAGTAA	0	3	0	1.41141e-05	19
1201	ATAGTGTAACTCACTTGTACA	3	0	1.08715e-05	0	21
1202	TTGTCTTTTCTTTAACAACAT	0	3	0	1.41141e-05	21
1203	CTAGTGATATCATAGTACA	0	3	0	1.41141e-05	19
1204	TAGTGTAACTCATAGTACA	3	0	1.08715e-05	0	19
1205	ATAGTGAATAATCACTAGTACA	3	0	1.08715e-05	0	22
1206	ATAGTGATAACTCAAAGTACA	3	0	1.08715e-05	0	21
1207	ATAGTGATACTACTAGTACA	3	0	1.08715e-05	0	20
1208	CTGTCTATTTCTTTAATAACAT	3	0	1.08715e-05	0	22
1209	CTATGATAACTCAAGTACA	0	3	0	1.41141e-05	19
1210	ATAGTGATAACTCACTATA	3	0	1.08715e-05	0	19
1211	ATAGTGATAACTCACTGTAC	3	0	1.08715e-05	0	20
1212	ACAGCAAAGTCTCAGCTTTT	3	0	1.08715e-05	0	20
1213	CTAGTGAAACTCTAGTACA	0	3	0	1.41141e-05	19
1214	ACCAACATGCCTCTTCTCCTAT	3	0	1.08715e-05	0	22
1215	CTAGTGAAACACTAGTACA	0	3	0	1.41141e-05	19
1216	CTAGTGATACTCAAGTACA	0	3	0	1.41141e-05	19
1217	TTGTCTTATTCTTCAGTAACAT	0	3	0	1.41141e-05	22
1218	CTAGTGATACTTACTAGTACA	0	3	0	1.41141e-05	21
1219	ACAGCAAAGTTCTACATCTTTT	3	0	1.08715e-05	0	22
1220	ATAGTGATAACTCTAGTAC	3	0	1.08715e-05	0	19
1221	GCCAACATGTCTCTTTTCCCAT	0	3	0	1.41141e-05	22
1222	ATATGAATAACTCACTAGTACA	3	0	1.08715e-05	0	22
1223	GCAGCAAGTTCTACAGCTTT	0	3	0	1.41141e-05	20
1224	CTAGTGATAACTTATAGTACA	0	3	0	1.41141e-05	21
1225	ATATGATAACTCACTATTACA	3	0	1.08715e-05	0	21
1226	ATAGTGATGACTCATAGTACA	3	0	1.08715e-05	0	21
1227	TAGTGATAACTAGTACA	1	2	3.62384e-06	9.40942e-06	17
1228	CTAGTGATCACTAGTAAA	0	3	0	1.41141e-05	18
1229	TAGTGTAATCACTAGTACA	2	1	7.24769e-06	4.70471e-06	19
1230	CTGTGTAACTCACTAGTACA	0	3	0	1.41141e-05	20
1231	CTAGTGATAACTCACTATAAA	0	3	0	1.41141e-05	21
1232	ACAGCAAAGTTCTACAGGCTTTT	3	0	1.08715e-05	0	23
1233	CTAGTGACTCACTAGTCA	0	3	0	1.41141e-05	18
1234	CTAGGATAACTAGTACA	0	3	0	1.41141e-05	17
1235	ATAGTGTAACTCACTAATACA	3	0	1.08715e-05	0	21
1236	TAGTGATAACTCACTAGTAC	3	0	1.08715e-05	0	20
1237	TTGTCTTATTCTTCAACCACAT	0	3	0	1.41141e-05	22
1238	CTAGTGAACTAACTAGTACA	0	3	0	1.41141e-05	20
1239	CTAGTGATACTCACAGTACA	0	3	0	1.41141e-05	20
1240	GCAGCAAAGTTCTACAGCTATT	0	3	0	1.41141e-05	22
1241	ATTGTGTAACTCACTAGTACA	3	0	1.08715e-05	0	21
1242	ATAGTGATAACACATAGTACA	3	0	1.08715e-05	0	21
1243	ACAGCAAAATTCTACAGCTTTT	3	0	1.08715e-05	0	22
1244	TTGTCTTATTCCCCAATAACAT	0	3	0	1.41141e-05	22
1245	ATAGTGATAACTCCTAGTACT	3	0	1.08715e-05	0	21
1246	TTGCCTTATTCTTTAATAACAT	0	3	0	1.41141e-05	22
1247	TTGTCTTATTCTTGAACAACAT	0	3	0	1.41141e-05	22
1248	ATATGATAACTCCACTAGTACA	3	0	1.08715e-05	0	22
1249	ATAATGTAACTCACTAGTACA	3	0	1.08715e-05	0	21
1250	GCAGCAAAAGTTCTACAGCTTTT	0	3	0	1.41141e-05	23
1251	CTAGTGATAACTCACTAGAAA	0	3	0	1.41141e-05	21
1252	TAGTGATAACACTAGTACA	2	1	7.24769e-06	4.70471e-06	19
1253	CTAGGATAACTACTAGTACA	0	3	0	1.41141e-05	20
1254	ATAGTGATACTCTAGTACA	3	0	1.08715e-05	0	19
1255	TTGTCTTAATCTTTAACAACAT	0	3	0	1.41141e-05	22
1256	ATAGTGATAATCACTATAC	3	0	1.08715e-05	0	19
1257	TTGTCCCAATCTCCAACAACAT	0	3	0	1.41141e-05	22
1258	ATAGTGATAACCACAGTACA	3	0	1.08715e-05	0	20
1259	CTATGATAAATCACTAGTACA	0	3	0	1.41141e-05	21
1260	ATGTGATAATCACTAGTACA	3	0	1.08715e-05	0	20
1261	ATAGTATAACTCACAAGTACA	3	0	1.08715e-05	0	21
1262	ACCAATATGTCTCTTCTCCTAT	3	0	1.08715e-05	0	22
1263	ATAGTAATCACTAGTACA	2	0	7.24769e-06	0	18
1264	CTAGTGATAACTCATAGTA	0	2	0	9.40942e-06	19
1265	CTAGTGATGATCACTAGTACA	0	2	0	9.40942e-06	21
1266	ATATGATAACACACTAGTACA	2	0	7.24769e-06	0	21
1267	CAAAGTTCTACAGCTTTT	0	2	0	9.40942e-06	18
1268	GCAGCAAAGTTCGCTTTT	0	2	0	9.40942e-06	18
1269	ATATGATAACTCACTAGTACT	2	0	7.24769e-06	0	21
1270	GCCCATTGATATACTGTCAAA	0	2	0	9.40942e-06	21
1271	CTAGTGATAACTAGTAA	0	2	0	9.40942e-06	17
1272	CTATGATAACTCTCTAGTACA	0	2	0	9.40942e-06	21
1273	CTGTCTTATTCTGTAATAACAT	2	0	7.24769e-06	0	22
1274	CTAGTGATAACTCACAA	0	2	0	9.40942e-06	17
1275	ATAGTGAAACTCCTAGTACA	2	0	7.24769e-06	0	20
1276	CTGTCATTCTTTAATAACAT	2	0	7.24769e-06	0	20
1277	GCAGGCAAAGTTCTACAGCTTTT	0	2	0	9.40942e-06	23
1278	CTTAGTGATAATCACTAGTACA	0	2	0	9.40942e-06	22
1279	ATAGTGATAACTCACTCTTACA	2	0	7.24769e-06	0	22
1280	ATAGTGATAACTCATAGTAACA	2	0	7.24769e-06	0	22
1281	ATAGTGATAATACTAGTACA	2	0	7.24769e-06	0	20
1282	ACAGCAAAGTCTACTTTT	2	0	7.24769e-06	0	18
1283	CTGTCTTCTTCTTTAATAACAT	2	0	7.24769e-06	0	22
1284	ACAGAAAGTCTACAGCTTTT	2	0	7.24769e-06	0	20
1285	ATAGTGATAACCACTTACA	2	0	7.24769e-06	0	19
1286	CTAGTGATAACTCACTAGTAGA	0	2	0	9.40942e-06	22
1287	ACAGCAAAAGTTCTACAGCTTT	2	0	7.24769e-06	0	22
1288	CTGTGATATCACTAGTACA	0	2	0	9.40942e-06	19
1289	ATATGATAACTCACTCA	2	0	7.24769e-06	0	17
1290	CTAGTCACACTAGTACA	0	2	0	9.40942e-06	17
1291	ATAGTGTAACTCACTCA	2	0	7.24769e-06	0	17
1292	TTGTCTTATTCTTCCATAACAT	0	2	0	9.40942e-06	22
1293	CTAGTGATAACTCATAGCACA	0	2	0	9.40942e-06	21
1294	TTTTCTTATTCTTCAACAACAT	0	2	0	9.40942e-06	22
1295	CTAGTGATAACTCACTAGAA	0	2	0	9.40942e-06	20
1296	ACCTTCATGTCTGTTACGTTAA	2	0	7.24769e-06	0	22
1297	ATAGTGATAATCATATACA	2	0	7.24769e-06	0	19
1298	TAGTGATAATCACTATACA	1	1	3.62384e-06	4.70471e-06	19
1299	CTAGTGATAACTCACTATTCA	0	2	0	9.40942e-06	21
1300	TTGTCATTCTTCAACAACAT	0	2	0	9.40942e-06	20
1301	ATAGTGTAACTCACTAGCACA	2	0	7.24769e-06	0	21
1302	CAAGTGATAACTCACTAGTAA	0	2	0	9.40942e-06	21
1303	GAGCAAGTTCTACAGCTTTT	0	2	0	9.40942e-06	20
1304	ATAGTGATAACTCACTAGTCAA	2	0	7.24769e-06	0	22
1305	CTAGTGTAACTTAGTACA	0	2	0	9.40942e-06	18
1306	CTAGTGATAACTCCTAGACA	0	2	0	9.40942e-06	20
1307	ATAGTGAATAACTCATAGTACA	2	0	7.24769e-06	0	22
1308	CTAGTGTCTCACTAGTACA	0	2	0	9.40942e-06	19
1309	ACAGCGAAGTTCTACAGCTTTT	2	0	7.24769e-06	0	22
1310	TTCTCTTATTCTTCAACAACAT	0	2	0	9.40942e-06	22
1311	TTGTCCCATTCTCAACAACAT	0	2	0	9.40942e-06	21
1312	TAGTGATAACTCGTACA	2	0	7.24769e-06	0	17
1313	CTAGTTAAACTCACTAGTACA	0	2	0	9.40942e-06	21
1314	CTAGGATAACTCACTAGTAAA	0	2	0	9.40942e-06	21
1315	CTAGTAAAACTCACTAGTACA	0	2	0	9.40942e-06	21
1316	CTAGTGTATCACTAGTACA	0	2	0	9.40942e-06	19
1317	GCAGCGAAGTTCTACAGCTTTT	0	2	0	9.40942e-06	22
1318	CTAGTGATACTCACTACA	0	2	0	9.40942e-06	18
1319	ACAAGCAAAGTTCTACAGCTTTT	2	0	7.24769e-06	0	23
1320	ATAGTTATAACTCACTATACA	2	0	7.24769e-06	0	21
1321	CTGTCTTATTCTTTAGTGACAT	2	0	7.24769e-06	0	22
1322	CTAGTGTTAATCACTAGTACA	0	2	0	9.40942e-06	21
1323	CCTAGTGATAACTCACTTACA	0	2	0	9.40942e-06	21
1324	TATGTAACTCACTAGTACA	1	1	3.62384e-06	4.70471e-06	19
1325	GCAGCAAATTCTACAGCTTAT	0	2	0	9.40942e-06	21
1326	ACCAACATGTCACTTCTCCTAT	2	0	7.24769e-06	0	22
1327	ATAGTGATAACACTATACA	2	0	7.24769e-06	0	19
1328	CTAGTGTAACTCACTAGTCA	0	2	0	9.40942e-06	20
1329	ATAGTGACTCACTAGTCA	2	0	7.24769e-06	0	18
1330	ATATGGTAACTCACTAGTACA	2	0	7.24769e-06	0	21
1331	CTAGTGATAACACTAGAACA	0	2	0	9.40942e-06	20
1332	CTAGTGATAATCACTATAA	0	2	0	9.40942e-06	19
1333	CTGTCTTGTTCTTTAATGACAT	2	0	7.24769e-06	0	22
1334	GTGTCTTATTCTTTAATAACAT	1	1	3.62384e-06	4.70471e-06	22
1335	GCAGCAAGTTCTACAGTTT	0	2	0	9.40942e-06	19
1336	GCCAGTGTAGCTCCAATGCCCT	0	2	0	9.40942e-06	22
1337	GCAGCAAAGTACACTTTT	0	2	0	9.40942e-06	18
1338	ACCTGTGGCCATAGGTGGAAAT	0	2	0	9.40942e-06	22
1339	ATAGTGTAACTCACTATTACA	2	0	7.24769e-06	0	21
1340	AAAAGTTCTACAGCTTTT	2	0	7.24769e-06	0	18
1341	CTAGTGATACTCCTAGTACA	0	2	0	9.40942e-06	20
1342	GTAGTGTAACTCACTAGTACA	2	0	7.24769e-06	0	21
1343	GCAGCAAAGCTCTACAGCTTTT	0	2	0	9.40942e-06	22
1344	ATAGTGAAAACTCACTAGTACA	2	0	7.24769e-06	0	22
1345	CTAGTGATAACTAACTGGTACA	0	2	0	9.40942e-06	22
1346	CTAGTGATACTCTCTAGTACA	0	2	0	9.40942e-06	21
1347	CTAGATAACTCATAGTACA	0	2	0	9.40942e-06	19
1348	CATGATAACTCACTAGTACA	0	2	0	9.40942e-06	20
1349	ATAGTGATAATCACTATTACA	2	0	7.24769e-06	0	21
1350	TTGTCCCATTCTACAACAACAT	0	2	0	9.40942e-06	22
1351	GCCCATGATATAACTGTCAAA	0	2	0	9.40942e-06	21
1352	GGCAAAGTTCTACAGCTTTT	0	2	0	9.40942e-06	20
1353	AACAGTGGCCATAGGTGGAAAT	0	2	0	9.40942e-06	22
1354	CTTGTGATAACTCACTAGTAA	0	2	0	9.40942e-06	21
1355	CTAGTGATAATCATAGTAA	0	2	0	9.40942e-06	19
1356	TAGTGATATCTCACTAGTACA	2	0	7.24769e-06	0	21
1357	CTAGTGATAACTCATAA	0	2	0	9.40942e-06	17
1358	CTATGTTAACTCACTAGTACA	0	2	0	9.40942e-06	21
1359	TTGTCTTATTCTTCAATAACCT	0	2	0	9.40942e-06	22
1360	CTAGTGATAACTTCACTAGTAA	0	2	0	9.40942e-06	22
1361	ACAGCAATTCTACAGCTTT	2	0	7.24769e-06	0	19
1362	ATATGATAACCCACTAGTACA	2	0	7.24769e-06	0	21
1363	ATAGTGATAATCACTAAGTACA	2	0	7.24769e-06	0	22
1364	ATAGTGATAACTCATAGTAA	2	0	7.24769e-06	0	20
1365	ATAGTGATAATTAGTACA	2	0	7.24769e-06	0	18
1366	TTCTCTTATTCTTCAATAACAT	0	2	0	9.40942e-06	22
1367	GCCAGTGTAGCTCTAATGCCTT	0	2	0	9.40942e-06	22
1368	CTAGTGATAACCCTAGTACA	0	2	0	9.40942e-06	20
1369	ACAGCAAAGTTCTAAGTTTT	2	0	7.24769e-06	0	20
1370	CTAGATAACTCACTAGTAA	0	2	0	9.40942e-06	19
1371	CTAGTACTAGTGATAACTCACTAGTACA	0	2	0	9.40942e-06	28
1372	GCACAAATTCTACAGCTTTT	0	2	0	9.40942e-06	20
1373	CTAGTGAAAATCACTAGTACA	0	2	0	9.40942e-06	21
1374	CTAGTGAAACTCCTAGTACA	0	2	0	9.40942e-06	20
1375	ATAGTGATAACCACTAGTA	2	0	7.24769e-06	0	19
1376	CTAGATAACTCACTAGTACAT	0	2	0	9.40942e-06	21
1377	CTAGTGATAATCACTAGTA	0	2	0	9.40942e-06	19
1378	ATAGTGATAACTCACTCTACA	2	0	7.24769e-06	0	21
1379	GCCCATTGAATAACTGTCAAA	0	2	0	9.40942e-06	21
1380	AAGCAAAGTTCTACAGCTTTT	2	0	7.24769e-06	0	21
1381	ATGTGAGTTATCACTAGTACA	2	0	7.24769e-06	0	21
1382	TTGTCTTACTCCTCAATAACAT	0	2	0	9.40942e-06	22
1383	CTAGTGATACTTAGTACA	0	2	0	9.40942e-06	18
1384	TGATAACTCACTATACA	0	2	0	9.40942e-06	17
1385	ATAGTGATACTCTCTAGTACA	2	0	7.24769e-06	0	21
1386	ACAGCAAAGTTTAAAGCTTTT	2	0	7.24769e-06	0	21
1387	ATAGTGATAACTCACAGACA	2	0	7.24769e-06	0	20
1388	TTGTCTAACTCTTCAACAACAT	0	2	0	9.40942e-06	22
1389	GCAGCAAAGATCTACAGCTTTT	0	2	0	9.40942e-06	22
1390	ACAGCAAATTCTCAGCTTT	2	0	7.24769e-06	0	19
1391	ACAGCAAAGTTCGCTTTT	2	0	7.24769e-06	0	18
1392	ACAGCAAGTTCTACAGTTTT	2	0	7.24769e-06	0	20
1393	ATAGTGATACACTAGTAC	2	0	7.24769e-06	0	18
1394	CTAGTGATAACTCACTATATA	0	2	0	9.40942e-06	21
1395	AAAGTGATAACTCATAGTACA	2	0	7.24769e-06	0	21
1396	ATAAGTGATAACTCACTATACA	2	0	7.24769e-06	0	22
1397	ATATGATAACTCATTAGTACA	2	0	7.24769e-06	0	21
1398	CTAGTGAAACTCACTAGTGCA	0	2	0	9.40942e-06	21
1399	ATAGTGTAACTTACTAGTACA	2	0	7.24769e-06	0	21
1400	ACCAACAAGTCTCTTCTCCTAT	2	0	7.24769e-06	0	22
1401	ATAGTGATAACTCATTACA	2	0	7.24769e-06	0	19
1402	CTAGTGATAACTCAGAACA	0	2	0	9.40942e-06	19
1403	ATAGTATAACTCACTTGTACA	2	0	7.24769e-06	0	21
1404	GCAGCAAAGTTCTACAG	0	2	0	9.40942e-06	17
1405	CTTTGATAACTCACTAGTACA	0	2	0	9.40942e-06	21
1406	ATAGAACTCTCTAGTACA	2	0	7.24769e-06	0	18
1407	CGGCATATATAACTGTTACTAT	2	0	7.24769e-06	0	22
1408	CTAGTGATAACTCACAAGACA	0	2	0	9.40942e-06	21
1409	ATAGGGTAACTCACTAGTACA	2	0	7.24769e-06	0	21
1410	AGCCATACAGTTGTTGTGCATT	2	0	7.24769e-06	0	22
1411	TTGTCTTATTCTTCAATTACAT	0	2	0	9.40942e-06	22
1412	ACAGCAAAGTTCTACAGCTTTC	2	0	7.24769e-06	0	22
1413	ATATGATAACTCACTAGGTACA	2	0	7.24769e-06	0	22
1414	CTAGTGATAATCAAGTACA	0	2	0	9.40942e-06	19
1415	CTAGTGATACCCATAGTACA	0	2	0	9.40942e-06	20
1416	GTAGTGATAACTCACTATACA	2	0	7.24769e-06	0	21
1417	CTGTCTTGTTCTTTATTAACAT	2	0	7.24769e-06	0	22
1418	ACAGCAAAGTCTACCTTTT	2	0	7.24769e-06	0	19
1419	CTGTCTTATTCTTTAATACCAT	2	0	7.24769e-06	0	22
1420	ATAGTTAACTCCTAGTACA	2	0	7.24769e-06	0	19
1421	CGCAGAGAGTGTTGTATTGCAT	2	0	7.24769e-06	0	22
1422	TTGTCTTATTCGTCAACAACAT	0	2	0	9.40942e-06	22
1423	ATATGATAACTCACTAGCA	2	0	7.24769e-06	0	19
1424	ACCAGTGGCCATAGGAGGAAAT	0	2	0	9.40942e-06	22
1425	TTGTCTTACTCTTCATCAACAT	0	2	0	9.40942e-06	22
1426	CTATGATAACTCACAAGTACA	0	2	0	9.40942e-06	21
1427	ATAGTAAACTCACTAGTACA	2	0	7.24769e-06	0	20
1428	ATAGTGAAACTCACTACA	2	0	7.24769e-06	0	18
1429	CTAGTGATATCACTAGACA	0	2	0	9.40942e-06	19
1430	CTAGTGATAATCACTAGTAC	0	2	0	9.40942e-06	20
1431	ATAGTGTAATCACTATACA	2	0	7.24769e-06	0	19
1432	CTAGTTATAACTACTTGTACA	0	2	0	9.40942e-06	21
1433	ACAAAGTTCTACAGTTTT	2	0	7.24769e-06	0	18
1434	ATAGTGATAACTAACTAGTAC	2	0	7.24769e-06	0	21
1435	ACAGCAAAGTCTATTTT	2	0	7.24769e-06	0	17
1436	CTAGTTATAATCACTAGTACA	0	2	0	9.40942e-06	21
1437	ACAGCAAAGTACTACAGCTTTT	2	0	7.24769e-06	0	22
1438	TTGTCTATTCTTTAACAACAT	0	2	0	9.40942e-06	21
1439	ATAGTGACAACTCACTATACA	2	0	7.24769e-06	0	21
1440	CTAGTGATAACTCATAACA	0	2	0	9.40942e-06	19
1441	ATATGATAACTCACTAGTAA	2	0	7.24769e-06	0	20
1442	CTAGTGAAACTCACAAGTACA	0	2	0	9.40942e-06	21
1443	TTGACTTATTCTTTAATAACAT	0	2	0	9.40942e-06	22
1444	ATAGTGTAACACTAGTACA	2	0	7.24769e-06	0	19
1445	ACCAACATGTCTTTTCTCCTAT	2	0	7.24769e-06	0	22
1446	CTAGTGATAACACACTATACA	0	2	0	9.40942e-06	21
1447	TAGTGATACTCACTATACA	1	1	3.62384e-06	4.70471e-06	19
1448	TTGACTTACTCTTCAATAACAT	0	2	0	9.40942e-06	22
1449	ATGTCTTACTCTTCAACAACAT	0	2	0	9.40942e-06	22
1450	CGCTAGTGATAACTCACTAGTA	2	0	7.24769e-06	0	22
1451	CGCAGAGAGTGTTACATTGCAT	2	0	7.24769e-06	0	22
1452	CTAGGAAACTCATAGTACA	0	2	0	9.40942e-06	19
1453	ACAGCAAAGTCTAAGCTTTT	2	0	7.24769e-06	0	20
1454	CTATGACTCACTAGTACA	0	2	0	9.40942e-06	18
1455	CTAGGTAACTCACTAGTACA	0	2	0	9.40942e-06	20
1456	GCAAGCAAAGTTCTACAGCTTTT	0	2	0	9.40942e-06	23
1457	CTAGTTAACTCATAGTACA	0	2	0	9.40942e-06	19
1458	ATAGTGATAATCACTAGGTACA	2	0	7.24769e-06	0	22
1459	ACAGCAAAGTTCTACAGCTCTT	2	0	7.24769e-06	0	22
1460	ATATGATAACTCACTAA	2	0	7.24769e-06	0	17
1461	CTGTCTTATTCTTTAAGAACAT	2	0	7.24769e-06	0	22
1462	CTAGTGATAATCACCAGTACA	0	2	0	9.40942e-06	21
1463	ATAAGTGATAATCACTAGTACA	2	0	7.24769e-06	0	22
1464	CTAGTGATACTAACTAGTACA	0	2	0	9.40942e-06	21
1465	CTAGGATAACTCACTAGACA	0	2	0	9.40942e-06	20
1466	TTGTCTTTTTCTTTAATAACAT	0	2	0	9.40942e-06	22
1467	CTAGTGAAACTCAGTAGTACA	0	2	0	9.40942e-06	21
1468	ATAGTGATAACTCCAGTACA	2	0	7.24769e-06	0	20
1469	TTGTCCCATTCTCCAACAACAA	0	2	0	9.40942e-06	22
1470	TTGTCTTATGCTTCAACAACAT	0	2	0	9.40942e-06	22
1471	CAAGTGATAACTCACTATACA	0	2	0	9.40942e-06	21
1472	ACCCATTGATATACTGTCAAA	2	0	7.24769e-06	0	21
1473	ATAGTGATCCACTAGTACA	2	0	7.24769e-06	0	19
1474	CTAGTGATAACTAGTCA	0	2	0	9.40942e-06	17
1475	CCCACCTCTGTGTACCTTGGAT	2	0	7.24769e-06	0	22
1476	CTATGATAACTCACTAGTCA	0	2	0	9.40942e-06	20
1477	TTAGTGATAACTCACTATACA	0	2	0	9.40942e-06	21
1478	TTAGTGATAACTCATAGTACA	1	1	3.62384e-06	4.70471e-06	21
1479	CTGTCTTATTTCTTTAATAACAT	2	0	7.24769e-06	0	23
1480	ATATGATAACTCACTAGTACCA	2	0	7.24769e-06	0	22
1481	ATATGATAACTCAACTAGTACA	2	0	7.24769e-06	0	22
1482	ATAGTGACAATCACTAGTACA	2	0	7.24769e-06	0	21
1483	ATAGTTAACTCACTATTACA	2	0	7.24769e-06	0	20
1484	TGCAGAGAGTGTTACACTGCAC	0	2	0	9.40942e-06	22
1485	ATATGTACTCACTAGTACA	2	0	7.24769e-06	0	19
1486	CTGTCTTGTTCTTTAATTACAT	2	0	7.24769e-06	0	22
1487	ATAGTGATAACTCACTATAAA	2	0	7.24769e-06	0	21
1488	CTAGTGATAATCTCTAGTACA	0	2	0	9.40942e-06	21
1489	TCGTCTTATTCTTTAACAACAT	0	2	0	9.40942e-06	22
1490	ATAGTGAAACACTAGTACA	2	0	7.24769e-06	0	19
1491	CTAGTGATAATCACTAACA	0	2	0	9.40942e-06	19
1492	ACGAGAAAGGAGCAGTTACCTT	0	2	0	9.40942e-06	22
1493	ACCCATTGAACTGTCAAA	2	0	7.24769e-06	0	18
1494	ATATGATAACTCAGTACA	2	0	7.24769e-06	0	18
1495	ACATCAAATTCTACAGCTTTT	2	0	7.24769e-06	0	21
1496	CTTGTGATACTCACTAGTACA	0	2	0	9.40942e-06	21
1497	TAGTGATAACTCACTCA	2	0	7.24769e-06	0	17
1498	GCAGCTTCTACAGCTTTT	0	2	0	9.40942e-06	18
1499	CTAGTGATACTCACAAGTACA	0	2	0	9.40942e-06	21
1500	TTGTCCCATTCTTCAACAACAT	0	2	0	9.40942e-06	22
1501	ATATAACTCACTAGAACA	2	0	7.24769e-06	0	18
1502	CTAGTGAAACTTACTAGTACA	0	2	0	9.40942e-06	21
1503	CGATAACTCACTATACA	0	2	0	9.40942e-06	17
1504	ACAGTTTACCAATAAAGTCAAG	0	2	0	9.40942e-06	22
1505	TTGTCTTATTCTTTCATAACAT	0	2	0	9.40942e-06	22
1506	ATAGTGATAACTCCTATTACA	2	0	7.24769e-06	0	21
1507	GCAGCCAAAGTTCTACAGCTTTT	0	2	0	9.40942e-06	23
1508	CTAGGATAACCACTAGTACA	0	2	0	9.40942e-06	20
1509	CTAGGATAACTAACTAGTACA	0	2	0	9.40942e-06	21
1510	ATAGTGATAATCAGTACA	2	0	7.24769e-06	0	18
1511	ATAGTGTATCTCACTAGTACA	2	0	7.24769e-06	0	21
1512	TTGTCTTATTCTCTAATAACTT	0	2	0	9.40942e-06	22
1513	CTAGTTATAACTCACTATACA	0	2	0	9.40942e-06	21
1514	CTAGTGATAATCAGTACA	0	2	0	9.40942e-06	18
1515	TTGTCTTATTCTTCAATAATAT	0	2	0	9.40942e-06	22
1516	TGCAGAGAGTGCTACACTGCAT	0	2	0	9.40942e-06	22
1517	ATAGAGATAATCACTAGTACA	2	0	7.24769e-06	0	21
1518	GCCAGCATGTCTCTTCTCCTAT	1	1	3.62384e-06	4.70471e-06	22
1519	ATAGTGATCACTCACTATACA	2	0	7.24769e-06	0	21
1520	CTATGATAACTCACTAGTACT	0	2	0	9.40942e-06	21
1521	CTAGTGCTAACTAGTACA	0	2	0	9.40942e-06	18
1522	CTTGATAACTCACTATACA	0	2	0	9.40942e-06	19
1523	ACAGCAAAGTTCTCAGTTTT	2	0	7.24769e-06	0	20
1524	CTATGATAACTCCTAGTACA	0	2	0	9.40942e-06	20
1525	GCCAACGTGTCTCTTCTCCCAT	0	2	0	9.40942e-06	22
1526	CTAGTGATAACCCATAGTACA	0	2	0	9.40942e-06	21
1527	ATAGTGATTACTACTAGTACA	2	0	7.24769e-06	0	21
1528	CTATGATCTCACTAGTACA	0	2	0	9.40942e-06	19
1529	CTGTGATAACTCACTATACA	0	2	0	9.40942e-06	20
1530	ACAGCATTCACAGCTTTT	2	0	7.24769e-06	0	18
1531	TTGTCTTATTCTTCAATAGCAT	0	2	0	9.40942e-06	22
1532	ATATGATACCTCACTAGTACA	2	0	7.24769e-06	0	21
1533	ATATGTAACTCACTAGTAC	2	0	7.24769e-06	0	19
1534	ATAGTGTAACTCACTAA	2	0	7.24769e-06	0	17
1535	ATAGAGATAACTCACTATACA	2	0	7.24769e-06	0	21
1536	GTAGCAAAGTTCTACAGCTTTT	0	2	0	9.40942e-06	22
1537	TTGTCTTATTCTTTAATATCAT	0	2	0	9.40942e-06	22
1538	TGGTCACAAAGCCAACTCCAAA	0	2	0	9.40942e-06	22
1539	GCAGCAAAGGTTCTACAGCTTTT	0	2	0	9.40942e-06	23
1540	ATAGTGTAACTCACTAGTAAA	2	0	7.24769e-06	0	21
1541	TTTCTTACTCTTCAATAACAT	0	2	0	9.40942e-06	21
1542	ATAGTGTAACTCATATACA	2	0	7.24769e-06	0	19
1543	ATAGTGATAACTCACTTTACA	2	0	7.24769e-06	0	21
1544	CTAGTGATATCTCACTAGTAA	0	2	0	9.40942e-06	21
1545	ATAGTGATAACTCCCTATACA	2	0	7.24769e-06	0	21
1546	CTTAGTGAAACTCACTAGTACA	0	2	0	9.40942e-06	22
1547	TTGTCTTTTCTTTAATAACAT	0	2	0	9.40942e-06	21
1548	AATATGATAACTCACTAGTACA	2	0	7.24769e-06	0	22
1549	GAGCAAAGTCTACAGCTTTT	0	2	0	9.40942e-06	20
1550	ATAGTTATAACTCTAGTACA	2	0	7.24769e-06	0	20
1551	CTAGAGATAACTCAAGTACA	0	2	0	9.40942e-06	20
1552	CTAGTGATACTCACTAATACA	0	2	0	9.40942e-06	21
1553	CTGTGACTATATAAATTCAAA	2	0	7.24769e-06	0	21
1554	TTAGTGATACTCACTAGTACA	1	1	3.62384e-06	4.70471e-06	21
1555	ACAACATGTCTCTTCTCCTAT	2	0	7.24769e-06	0	21
1556	ATAGTGATAACCTATACA	2	0	7.24769e-06	0	18
1557	GCAGCAAAGTTCTACAGCCTTT	0	2	0	9.40942e-06	22
1558	ACCCATTGATATAACAAA	2	0	7.24769e-06	0	18
1559	GCCAACATGTCTCTTTCCCAT	0	2	0	9.40942e-06	21
1560	TCGTCTTACTCTTCAATAACAT	0	2	0	9.40942e-06	22
1561	TTGGCTTATTCTTCAACAACAT	0	2	0	9.40942e-06	22
1562	ATAGTGATAATCACTACA	2	0	7.24769e-06	0	18
1563	ATAGTGATAACTTATACA	2	0	7.24769e-06	0	18
1564	ACAGCAAGGTTCTACAGCTTTT	2	0	7.24769e-06	0	22
1565	ATAGTGTTAACTCACTAGTAC	2	0	7.24769e-06	0	21
1566	CTAGTGATAATCACTAGTATA	0	2	0	9.40942e-06	21
1567	CTAGTGATAACTCACTTTACA	0	2	0	9.40942e-06	21
1568	ACCAGCATGTCTCTTCTCCTTT	2	0	7.24769e-06	0	22
1569	ATAGTGATAACTCATTGTACA	2	0	7.24769e-06	0	21
1570	ACAGCAAAGTTTCTACAGCTTTT	2	0	7.24769e-06	0	23
1571	ATAGTGATTACTCATAGTACA	2	0	7.24769e-06	0	21
1572	CTAGTGATACTCAGTACA	0	2	0	9.40942e-06	18
1573	CTATTGTAACTCACTAGTACA	0	2	0	9.40942e-06	21
1574	TAGTGATTCACTAGTACA	1	1	3.62384e-06	4.70471e-06	18
1575	TTGTCTTACTCTTCAATATCAT	0	2	0	9.40942e-06	22
1576	CTATGATAACACACTATACA	0	2	0	9.40942e-06	20
1577	CCCAGTGGCCGTAGGTGGATAT	2	0	7.24769e-06	0	22
1578	ATAGTGTAACTCACTAGTA	2	0	7.24769e-06	0	19
1579	CTATGATAACCACTAGTACA	0	2	0	9.40942e-06	20
1580	TTGTCTTATTCTTCAACACCAT	0	2	0	9.40942e-06	22
1581	CTTTCTTGTTCTTTAATAACAT	2	0	7.24769e-06	0	22
1582	TTGTCTTTTCTCTAATAACAT	0	2	0	9.40942e-06	21
1583	ACCCACATGTCTCTTCTCCTAT	2	0	7.24769e-06	0	22
1584	AACAGCAAAGTTCTACAGCTTTT	2	0	7.24769e-06	0	23
1585	CTAGTGATAATTAGTACA	0	2	0	9.40942e-06	18
1586	CTAGTGAAATCACTATACA	0	2	0	9.40942e-06	19
1587	TTGTCTTACTCTTCAATAACTT	0	2	0	9.40942e-06	22
1588	ACAGCAAAGTTCGACAGCTTTT	2	0	7.24769e-06	0	22
1589	ATAGTGTAACTAACTAGTACA	2	0	7.24769e-06	0	21
1590	TTGTCTTATTCTTTAACAACTT	0	2	0	9.40942e-06	22
1591	CAGGATAACTCACTAGTACA	0	2	0	9.40942e-06	20
1592	ATAGTGGTAATCACTAGTACA	2	0	7.24769e-06	0	21
1593	CTAGTGATAATTCACTAGTAA	0	2	0	9.40942e-06	21
1594	CTAGTGTACTCACTATACA	0	2	0	9.40942e-06	19
1595	ATAAGTGATACTCACTAGTACA	2	0	7.24769e-06	0	22
1596	CTGTCTTATCTTTAATAACAT	2	0	7.24769e-06	0	21
1597	ATAGTGACTCACTATACA	2	0	7.24769e-06	0	18
1598	ACCAACATGTCTCTACTCCTAT	2	0	7.24769e-06	0	22
1599	ACAGAAAGTTTACAGCTTTT	2	0	7.24769e-06	0	20
1600	TAGTGTAACTCACTATACA	2	0	7.24769e-06	0	19
1601	TAGTGATAATCATAGTACA	1	1	3.62384e-06	4.70471e-06	19
1602	ATAGTGATAACCTCATAGTACA	2	0	7.24769e-06	0	22
1603	ATAGTGATAACTTAGTAC	2	0	7.24769e-06	0	18
1604	ACAGCAAATTCTACATTTT	2	0	7.24769e-06	0	19
1605	ATAGTGATAACTCACTAGAC	2	0	7.24769e-06	0	20
1606	TTGTCCTATTCTCTAATAACAT	0	2	0	9.40942e-06	22
1607	ATAGTGATAATCCTAGTAC	2	0	7.24769e-06	0	19
1608	ACAGCAAGTCTACAGCTTTT	2	0	7.24769e-06	0	20
1609	CTAGTGTAACTAACTAGTACA	0	2	0	9.40942e-06	21
1610	CTAGTGATAACTACTAGTCA	0	2	0	9.40942e-06	20
1611	GCAGCAAAGTTACACTTTT	0	2	0	9.40942e-06	19
1612	ATATGATAACTCAATAGTACA	2	0	7.24769e-06	0	21
1613	ATAGTGATACTCAAGTACA	2	0	7.24769e-06	0	19
1614	CTAGTGACTCACTAGACA	0	2	0	9.40942e-06	18
1615	CTATGATAACTCACTAGTA	0	2	0	9.40942e-06	19
1616	CTAGTGATAACTCACTATAACTCACTAGTACA	0	2	0	9.40942e-06	32
1617	CGATAACTCACTAGTACA	0	2	0	9.40942e-06	18
1618	ATAGTGATAACTCACGAGTACA	2	0	7.24769e-06	0	22
1619	ACAGCAAAGTTCACAGTTTT	2	0	7.24769e-06	0	20
1620	ACAGCAAATACAGCTTT	2	0	7.24769e-06	0	17
1621	ATAGTGTAACTCAAGTACA	2	0	7.24769e-06	0	19
1622	ATAGTATAACTCACTAGTCA	2	0	7.24769e-06	0	20
1623	CTGTCTTATCCTTTAATAGCAT	2	0	7.24769e-06	0	22
1624	ACAGCAAAGTCTACAGTTT	2	0	7.24769e-06	0	19
1625	ATATGATAACTCACTAGCACA	2	0	7.24769e-06	0	21
1626	TTGTCATATTCTCCAATAACAT	0	2	0	9.40942e-06	22
1627	ATAGTGATAACTCATAGCACA	2	0	7.24769e-06	0	21
1628	ATAGCGATAACTCACTATACA	2	0	7.24769e-06	0	21
1629	TAAGTGATAACTCACTAGTACA	2	0	7.24769e-06	0	22
1630	ATAGTGATAACTCACTATACC	2	0	7.24769e-06	0	21
1631	GAGCAAAGTTTACAGCTTTT	0	2	0	9.40942e-06	20
1632	CTAGTGAAACTCACTAGTCA	0	2	0	9.40942e-06	20
1633	CTGTCTTGTTCTTTGATAGCAT	2	0	7.24769e-06	0	22
1634	ATAGTGATAATCAATAGTACA	2	0	7.24769e-06	0	21
1635	GAAGTTCTACAGCTTTT	0	2	0	9.40942e-06	17
1636	TAGTGATACACTAGTACA	2	0	7.24769e-06	0	18
1637	CTGTCTTATTCTTTAATAAGAT	2	0	7.24769e-06	0	22
1638	ATAGTGATACACTAGTCA	2	0	7.24769e-06	0	18
1639	GCAGCAAATTCTATTTT	0	2	0	9.40942e-06	17
1640	CTAGTGATAATCACGAGTACA	0	2	0	9.40942e-06	21
1641	ATAGTGATAATCACTGGTACA	2	0	7.24769e-06	0	21
1642	ACCAACATGTCTCTTCTCCTTT	2	0	7.24769e-06	0	22
1643	CTAGTGATAACTCACTGTAA	0	2	0	9.40942e-06	20
1644	GCAGCAAAGTTCTAACAGCTTTT	0	2	0	9.40942e-06	23
1645	GCAGCAAGTTTACAGCTTTT	0	2	0	9.40942e-06	20
1646	AAGTGATAACCACTAGTACA	2	0	7.24769e-06	0	20
1647	CTAGTGAACACTAGTACA	0	2	0	9.40942e-06	18
1648	ACAGGTTCTACAGCTTTT	2	0	7.24769e-06	0	18
1649	CTAGTGATAATCACTAGTGCA	0	2	0	9.40942e-06	21
1650	AGGCGATGCAGTTCCCAATGAA	0	2	0	9.40942e-06	22
1651	ATAGTGAACTCACTAGTAC	2	0	7.24769e-06	0	19
1652	ATAGTATCACTAGTACA	2	0	7.24769e-06	0	17
1653	CTAGTGATAACTCATAGTCA	0	2	0	9.40942e-06	20
1654	CTAGTGATAATTCATAGTACA	0	2	0	9.40942e-06	21
1655	CTAGTTATAACTCATAGTACA	0	2	0	9.40942e-06	21
1656	TTGTCTTATTCTTCCAACAT	0	2	0	9.40942e-06	20
1657	ATAGGATAATCACTAGTACA	2	0	7.24769e-06	0	20
1658	GCAGCTAAGTTCTACAGCTTTT	0	2	0	9.40942e-06	22
1659	CAAGTGATACTCACTAGTACA	0	2	0	9.40942e-06	21
1660	CTAGATAACTAACTAGTACA	0	2	0	9.40942e-06	20
1661	ATAGTGATAACACTAGTAC	2	0	7.24769e-06	0	19
1662	ATAGTGATAACTCACTATACG	2	0	7.24769e-06	0	21
1663	TTGTCTTATTCTTCACAACAT	0	2	0	9.40942e-06	21
1664	CTAGTGATAACTCACTAACTCACTAGTACA	0	2	0	9.40942e-06	30
1665	GCCAACATGTCTCTTATCCCAT	0	2	0	9.40942e-06	22
1666	CTAGTGATAACTCTATACA	0	2	0	9.40942e-06	19
1667	TTGTCTTACTCTTCAATGACAT	0	2	0	9.40942e-06	22
1668	CTGTATAACTCACTAGTACA	0	2	0	9.40942e-06	20
1669	ATAGATAACTCACTTGTACA	2	0	7.24769e-06	0	20
1670	ATGTGTAACTCACTAGTACA	2	0	7.24769e-06	0	20
1671	ATATGACAACTCACTAGTACA	2	0	7.24769e-06	0	21
1672	ATAGTGATAACTAACTATACA	2	0	7.24769e-06	0	21
1673	ATAGGATAACTCACTAGTAC	2	0	7.24769e-06	0	20
1674	ATAGTGTAAATCACTAGTACA	2	0	7.24769e-06	0	21
1675	ACCAACATGTCTCTTCCCCTAT	2	0	7.24769e-06	0	22
1676	ATAGTGATAACCTCTAGTACA	2	0	7.24769e-06	0	21
1677	TAGTGATAACTCACTAGAACA	1	1	3.62384e-06	4.70471e-06	21
1678	ATAGTTATAACCACTAGTACA	2	0	7.24769e-06	0	21
1679	CTGTGACTATATAAATATAAA	2	0	7.24769e-06	0	21
1680	ATAGTGATAATCACTAGCA	2	0	7.24769e-06	0	19
1681	CTGTCTAGTTCTTTAATAACAT	2	0	7.24769e-06	0	22
1682	TTGTCTTGTTCTTTAACAACAT	0	2	0	9.40942e-06	22
1683	ATAGTGTTAACTACTAGTACA	2	0	7.24769e-06	0	21
1684	ATAGTGATAACTCATAGTA	2	0	7.24769e-06	0	19
1685	TGCAGAGAGTGTCATACTGCAT	0	2	0	9.40942e-06	22
1686	CTGGATAACTCACTAGTACA	0	2	0	9.40942e-06	20
1687	ACACAAGTTCTACAGCTTTT	2	0	7.24769e-06	0	20
1688	ACCAGTGGCCATAGGTGGATAT	0	2	0	9.40942e-06	22
1689	ACACAAAGTCTACAGCTTTT	2	0	7.24769e-06	0	20
1690	ATATGATAACTCACTAATACA	2	0	7.24769e-06	0	21
1691	CTAGTGATAAACTATACA	0	2	0	9.40942e-06	18
1692	ACCCATGATATAACTTCAAA	2	0	7.24769e-06	0	20
1693	CTAGTGATAACTATACA	0	2	0	9.40942e-06	17
1694	CTGTGATATATAAATATCAAA	2	0	7.24769e-06	0	21
1695	ACAGCATTTACAGCTTTT	2	0	7.24769e-06	0	18
1696	CTGTCTTATTCTTTAATAACT	2	0	7.24769e-06	0	21
1697	CTAGAGATATCACTAGTACA	0	2	0	9.40942e-06	20
1698	CTAGTGATTATCACTAGTACA	0	2	0	9.40942e-06	21
1699	TAGAGATAACTCACTAGTACA	0	2	0	9.40942e-06	21
1700	TTGACCCATTCTCCAACAACAT	0	2	0	9.40942e-06	22
1701	CTAGTGAAACTCACTGTACA	0	2	0	9.40942e-06	20
1702	ATAGTGATATCTCACTAGTAC	2	0	7.24769e-06	0	21
1703	ATAGTGATAACTCATAAGTACA	2	0	7.24769e-06	0	22
1704	ACAGCAAAAGTCTACAGCTTTT	2	0	7.24769e-06	0	22
1705	GAGTGATAACTCACTAGTACA	1	1	3.62384e-06	4.70471e-06	21
1706	CTAGTGAGAGGCAGTAGGCACTAGTGATAACTCACTAGTACA	0	2	0	9.40942e-06	42
1707	ATATGATAACTCACTACA	2	0	7.24769e-06	0	18
1708	CTATGATAACTCACTATTACA	0	2	0	9.40942e-06	21
1709	CTAGTGATAACTCGTAA	0	2	0	9.40942e-06	17
1710	CCCAATGGCCGTAGGTGGAAAT	2	0	7.24769e-06	0	22
1711	GCCAACATGTCTCCACTCCTAT	0	2	0	9.40942e-06	22
1712	TTGTCTTATTCTTTAATAACTT	0	2	0	9.40942e-06	22
1713	CTAATAATCACTAGTACA	0	2	0	9.40942e-06	18
1714	CTGTCTTATTCTTATTAACAT	2	0	7.24769e-06	0	21
1715	TTGATAACTCACTAGTACA	2	0	7.24769e-06	0	19
1716	ATAGTAATAACTCATAGTACA	2	0	7.24769e-06	0	21
1717	TTGTCCTATTCTCCAATAACAT	0	2	0	9.40942e-06	22
1718	CTAGATACTCACTAGTACA	0	2	0	9.40942e-06	19
1719	ATAGTGTACCTCACTAGTACA	2	0	7.24769e-06	0	21
1720	CTATGATAACTCACTAGAACA	0	2	0	9.40942e-06	21
1721	CTAGTAACTCATAGTACA	0	2	0	9.40942e-06	18
1722	CTGTCTTGTTCTATAATAACAT	2	0	7.24769e-06	0	22
1723	ACAGAAGTTCTACAGCTTT	2	0	7.24769e-06	0	19
1724	ACAGCAAAGTTCTACGGCTTTT	2	0	7.24769e-06	0	22
1725	CTAGTGATAAATCACTATACA	0	2	0	9.40942e-06	21
1726	CTAGTGATATAACTCACTAGTACA	0	2	0	9.40942e-06	24
1727	ATAGTGATATCTCACTAGACA	2	0	7.24769e-06	0	21
1728	ACCCATTTAACTGTCAAA	2	0	7.24769e-06	0	18
1729	GCCAACATGTCTCTTCTTCTAT	0	2	0	9.40942e-06	22
1730	CTAGTGATAATCAATAGTACA	0	2	0	9.40942e-06	21
1731	CTAGTGATAACTCACTAAACA	0	2	0	9.40942e-06	21
1732	TTGTCTTATTCTTTAATAACA	0	2	0	9.40942e-06	21
1733	ACAGCAAATTTCTACAGTTTT	2	0	7.24769e-06	0	21
1734	CTAGTGTAACACACTAGTACA	0	2	0	9.40942e-06	21
1735	CTAGAGATAACTCATAGTACA	0	2	0	9.40942e-06	21
1736	ATAGTGATAACTCCTAGA	2	0	7.24769e-06	0	18
1737	GCAGCAAGTTCTACGCTTTT	0	2	0	9.40942e-06	20
1738	TTGTTTTACTCTTCAATAACAT	0	2	0	9.40942e-06	22
1739	CAAGTGATAACTACTAGTACA	0	2	0	9.40942e-06	21
1740	GCAGCTCTACAGCTTTT	0	2	0	9.40942e-06	17
1741	ATATGTAACTCATAGTACA	2	0	7.24769e-06	0	19
1742	CTAGTGATAACTCACATACA	0	2	0	9.40942e-06	20
1743	GCAGCAGTTCTACACTTTT	0	2	0	9.40942e-06	19
1744	ATAGTATAACACACTAGTACA	2	0	7.24769e-06	0	21
1745	CTAGAGAAACTCACTAGTACA	0	2	0	9.40942e-06	21
1746	GCCAACATGTCTCTACTCCTAT	0	2	0	9.40942e-06	22
1747	ACCCATTGACTGTCAAA	2	0	7.24769e-06	0	17
1748	GCCAGTGTAGCTCTAACGCCTT	0	1	0	4.70471e-06	22
1749	CTAGTGATACCTCCCTAGTACA	0	1	0	4.70471e-06	22
1750	ATAGTGAAACTCACTTACA	1	0	3.62384e-06	0	19
1751	ATAAGTGATCACTAGTACA	1	0	3.62384e-06	0	19
1752	GCAGAAAGTTCTACAGTT	0	1	0	4.70471e-06	18
1753	CTAGTGATTCCTAGTACA	0	1	0	4.70471e-06	18
1754	ACCAACATGTCTATTCTCCTAT	1	0	3.62384e-06	0	22
1755	ATAGTGATAACACACTATACA	1	0	3.62384e-06	0	21
1756	GCAGCAATTCTACATTTT	0	1	0	4.70471e-06	18
1757	ACCTTGATATAATGTCAAA	1	0	3.62384e-06	0	19
1758	CTAGTGATACTCCATAGTACA	0	1	0	4.70471e-06	21
1759	ATAGTGATAATCACTAGCACA	1	0	3.62384e-06	0	21
1760	GCCAACATGTCTCCTCTCACAT	0	1	0	4.70471e-06	22
1761	ATATGAACTCACTAGTACA	1	0	3.62384e-06	0	19
1762	TAGTGATAACTCGCTAGTAC	1	0	3.62384e-06	0	20
1763	CTAGTGATAACTCACTAGTACATACA	0	1	0	4.70471e-06	26
1764	CTAGTGATAACTCACTAAGTAA	0	1	0	4.70471e-06	22
1765	ATAGTGAACTCACTAGACA	1	0	3.62384e-06	0	19
1766	CTGTCTTTTCTTTAATAGCAT	1	0	3.62384e-06	0	21
1767	GCAGCAAAGTTCTTCTACAGCTTTT	0	1	0	4.70471e-06	25
1768	CTAGTGATAACTCACAGTAA	0	1	0	4.70471e-06	20
1769	AATAGTGATAATCACTAGTACA	1	0	3.62384e-06	0	22
1770	CAGTGATAACTTACTAGTACA	0	1	0	4.70471e-06	21
1771	ATAAGTGATAACTCATAGTACA	1	0	3.62384e-06	0	22
1772	GCCTCGTACAGATCTCAAACAT	0	1	0	4.70471e-06	22
1773	TTAGTGATACACTAGTACA	1	0	3.62384e-06	0	19
1774	AGAGTGATATCACTAGTACA	1	0	3.62384e-06	0	20
1775	ATTGTGATAACTAGTACA	1	0	3.62384e-06	0	18
1776	GCAGCAAAGTTCTACGGCTTTT	0	1	0	4.70471e-06	22
1777	CTGTCTTATTCTTTAACAT	1	0	3.62384e-06	0	19
1778	ATAGTGATAATCAACTAGTACA	1	0	3.62384e-06	0	22
1779	CGCATAGAGTGTTATATTGCAT	1	0	3.62384e-06	0	22
1780	ATAGTGGATAACTCACTAGTCA	1	0	3.62384e-06	0	22
1781	ATTGTGAACTCACTAGTACA	1	0	3.62384e-06	0	20
1782	TTGTCTTATTTTCCAATAACAT	0	1	0	4.70471e-06	22
1783	ATAGTGATACACTAGAACA	1	0	3.62384e-06	0	19
1784	ATAGTGATAACTCATATAA	1	0	3.62384e-06	0	19
1785	ACCAAAGTTCTACAGCTTT	1	0	3.62384e-06	0	19
1786	GCAGCAGGCAGTAGGCAGCAGCAAAGTTCTACAGCTTTT	0	1	0	4.70471e-06	39
1787	ATGTTATAACTCACTAGTACA	1	0	3.62384e-06	0	21
1788	ATATGAAACTCACAAGTACA	1	0	3.62384e-06	0	20
1789	CTAGTGATAAACTATACAA	0	1	0	4.70471e-06	19
1790	GCTGATATAACTGTCAAA	0	1	0	4.70471e-06	18
1791	ATAGTGCCTCACTAGTACA	1	0	3.62384e-06	0	19
1792	GAATGATAACTCACTAGTACA	1	0	3.62384e-06	0	21
1793	GCACAAAGTACAGCTTTT	0	1	0	4.70471e-06	18
1794	TGCAGAGAGTGTTATACTGCTT	0	1	0	4.70471e-06	22
1795	CTAGTGATACTCATAGTAC	0	1	0	4.70471e-06	19
1796	CTAGTGTTAACTCACTAACA	0	1	0	4.70471e-06	20
1797	TAGTCTTATTCTTCAATAACAC	0	1	0	4.70471e-06	22
1798	CTAGTGATAACCACTAGACA	0	1	0	4.70471e-06	20
1799	CTAGTGATAAACTCACTAGTCA	0	1	0	4.70471e-06	22
1800	TTGACTTACTCTTCAAAACAT	0	1	0	4.70471e-06	21
1801	TTGTCCCATTCTCCAACTACAT	0	1	0	4.70471e-06	22
1802	ATAGTGATAACATAGTACA	1	0	3.62384e-06	0	19
1803	ATAGTGATACTCACAGTACA	1	0	3.62384e-06	0	20
1804	TTGTCTTACTCTTCACTAACAT	0	1	0	4.70471e-06	22
1805	ATAGTGAAACTCACCTAGTACA	1	0	3.62384e-06	0	22
1806	ATAGTGAAACTCACTCA	1	0	3.62384e-06	0	17
1807	CTAGTAATAACTCCACTAGTACA	0	1	0	4.70471e-06	23
1808	CTAGTGATAACTCACTAGTCTCACTAGTACA	0	1	0	4.70471e-06	31
1809	GCAGCAAAGTTCTACATCTTTT	0	1	0	4.70471e-06	22
1810	ATGATAACTCATAGTACA	1	0	3.62384e-06	0	18
1811	CAAGTGATACACTAGTACA	0	1	0	4.70471e-06	19
1812	ATAGTGAATAACTCACTTACA	1	0	3.62384e-06	0	21
1813	CTAGTGATACACTAGTACT	0	1	0	4.70471e-06	19
1814	TTGTCTACTCTTCAATAACAT	0	1	0	4.70471e-06	21
1815	TTGTCTTATTCTTCAAACAT	0	1	0	4.70471e-06	20
1816	AGGACATGTGGCCACTTATTAT	1	0	3.62384e-06	0	22
1817	CTATGATAAACTCACTAGTACA	0	1	0	4.70471e-06	22
1818	CTGTCTTCTTTAATAACAT	1	0	3.62384e-06	0	19
1819	CTAGTGATAATCACGTACA	0	1	0	4.70471e-06	19
1820	GCGCAAAGTTCTACACTTTT	0	1	0	4.70471e-06	20
1821	GCAGCAAAGTTCTACAGCT	0	1	0	4.70471e-06	19
1822	CTAGTTGATAACTCAAGTACA	0	1	0	4.70471e-06	21
1823	GCAGCAAGTTCTCAGCTTTT	0	1	0	4.70471e-06	20
1824	TTGTCTTATCTTCAATAACAT	0	1	0	4.70471e-06	21
1825	ATAGTGATAACTCAAGTACT	1	0	3.62384e-06	0	20
1826	CTAGGATAACTCATAGAACA	0	1	0	4.70471e-06	20
1827	CTAGTGATAACTAACTCACTAGTACA	0	1	0	4.70471e-06	26
1828	ATAGTGATACTCACTAGAACA	1	0	3.62384e-06	0	21
1829	CTGACTTATTCTTTGATAACAT	1	0	3.62384e-06	0	22
1830	CTGTGATAACTACTAGTACA	0	1	0	4.70471e-06	20
1831	ACAGCAAATTCTACATT	1	0	3.62384e-06	0	17
1832	TTGTCTAATTCTTTAACAACAC	0	1	0	4.70471e-06	22
1833	ACAGCAAAGTTCTACAGCATTT	1	0	3.62384e-06	0	22
1834	ATAGTGATAACCACTAATACA	1	0	3.62384e-06	0	21
1835	TTGTTTTATTCTCTAATAACAT	0	1	0	4.70471e-06	22
1836	CTAGTGATAGCTCACTAGTAA	0	1	0	4.70471e-06	21
1837	GCCCATTGATATAATGTCAA	0	1	0	4.70471e-06	20
1838	CTAGTAACTCACTAGTAAA	0	1	0	4.70471e-06	19
1839	CTAGTGATATCACTTAGTACA	0	1	0	4.70471e-06	21
1840	ACAGCTAAGTTTACAGTTTT	1	0	3.62384e-06	0	20
1841	ATAGAGATAACACTAGTACA	1	0	3.62384e-06	0	20
1842	TTGTCTTATTCTTCACCAACAT	0	1	0	4.70471e-06	22
1843	ACCAGCATGTCTCTCCTCCTAT	1	0	3.62384e-06	0	22
1844	ACCAACGTGTCTTCTCCTAT	1	0	3.62384e-06	0	20
1845	CTAGTGATAACTCACTATACCA	0	1	0	4.70471e-06	22
1846	CCCAGTGGCCGCAGGTGGAAAT	1	0	3.62384e-06	0	22
1847	TTGTCTCACTCCCCAACAACAC	0	1	0	4.70471e-06	22
1848	GAAGCAAATTCTACAGCTTTT	0	1	0	4.70471e-06	21
1849	ACAGCAAAGTTCTACAGCTTAT	1	0	3.62384e-06	0	22
1850	CTAGATAACTCACTAACA	0	1	0	4.70471e-06	18
1851	ATAGTGATAACTCACTATTCC	1	0	3.62384e-06	0	21
1852	GATAGGATAACTCACTAGTACA	1	0	3.62384e-06	0	22
1853	ATAGTGGATAATCACTAGTACA	1	0	3.62384e-06	0	22
1854	CTATGATAACTCACTGTACA	0	1	0	4.70471e-06	20
1855	ATGTGACAATATAAATATCAAA	0	1	0	4.70471e-06	22
1856	CTGTCTTATTCATTGATAACAT	1	0	3.62384e-06	0	22
1857	CTAGTGATAACTCACTAAGTCA	0	1	0	4.70471e-06	22
1858	GCAGCAAAGTTCTACATGT	0	1	0	4.70471e-06	19
1859	CTAGTGACTAACTAGTACA	0	1	0	4.70471e-06	19
1860	TTGTCTTATTCGTTAATAACAT	0	1	0	4.70471e-06	22
1861	GCAGCAAGTTTTACAGCTTTT	0	1	0	4.70471e-06	21
1862	CTAGTGATAATCACTGTAA	0	1	0	4.70471e-06	19
1863	ATAGGATAATCACTAGTACG	1	0	3.62384e-06	0	20
1864	CTGTCTTATTCCTTAATAGCAT	1	0	3.62384e-06	0	22
1865	ATAGTGATAATCCCTAGTACA	1	0	3.62384e-06	0	21
1866	TAGTGAAACTCACTAGTAA	0	1	0	4.70471e-06	19
1867	TTGTCTTATTCTCTAATGACAT	0	1	0	4.70471e-06	22
1868	TAGTGATAACTCATATACA	1	0	3.62384e-06	0	19
1869	ATATTGATAACTCACTGTACA	1	0	3.62384e-06	0	21
1870	TTGTCTTATTCTCTAATATCAT	0	1	0	4.70471e-06	22
1871	ACAGCAAAGTTCTACGCTTT	1	0	3.62384e-06	0	20
1872	TACGTTATCAGTCATCTCCCAT	0	1	0	4.70471e-06	22
1873	CTAGTGATAACTCACTAAA	0	1	0	4.70471e-06	19
1874	CTATGATAACTCATTAGTACA	0	1	0	4.70471e-06	21
1875	CTAGTGATCTCACTAGTACAT	0	1	0	4.70471e-06	21
1876	CCCAGAGAGTGTTATATTGCAT	1	0	3.62384e-06	0	22
1877	CCCTAATAATATCCTCAGGAAA	0	1	0	4.70471e-06	22
1878	CGCAGAGAGTGTCATATTGCAT	1	0	3.62384e-06	0	22
1879	ACAAAGTTCTACACTTTT	1	0	3.62384e-06	0	18
1880	ATAGTGATAACCACTTGTACA	1	0	3.62384e-06	0	21
1881	CTAGTGTAACTCACTACA	0	1	0	4.70471e-06	18
1882	CTAGTGACTCACAAGTACA	0	1	0	4.70471e-06	19
1883	TCAGCAAGTTCTACAGCTTTT	0	1	0	4.70471e-06	21
1884	CGTGATAACTCACTATACA	0	1	0	4.70471e-06	19
1885	CTAATGTAACTCACTAGTACA	0	1	0	4.70471e-06	21
1886	ATAGTGATTACTCACTCA	1	0	3.62384e-06	0	18
1887	CTGTGATAACCTAGTACA	0	1	0	4.70471e-06	18
1888	CTATGATAACTCACTAG	0	1	0	4.70471e-06	17
1889	GCCCATATATAACTGTCAAA	0	1	0	4.70471e-06	20
1890	TTGTGATAACTCACTAGTACA	1	0	3.62384e-06	0	21
1891	CTAGTGATAACTCCAGTACA	0	1	0	4.70471e-06	20
1892	ACAGCGAAACAGCTTTT	1	0	3.62384e-06	0	17
1893	GCAGCAAATTCTATAGCTTTT	0	1	0	4.70471e-06	21
1894	TTATCTTACTCTTCAATAACAT	0	1	0	4.70471e-06	22
1895	CTAGTGCTAACTCACTAGTAA	0	1	0	4.70471e-06	21
1896	ACAGTGATAACTACTAGTACA	1	0	3.62384e-06	0	21
1897	GCCCATTGATATAATGCAAA	0	1	0	4.70471e-06	20
1898	ATAGTGATAACTCACTAGTAAC	1	0	3.62384e-06	0	22
1899	CTAGTTGATAACTCACTATACA	0	1	0	4.70471e-06	22
1900	CTTGCTTATTCTTTAATAACAT	1	0	3.62384e-06	0	22
1901	TTGACTTATTCTTTAATAACAC	0	1	0	4.70471e-06	22
1902	ATAGTGATAATTCACCA	1	0	3.62384e-06	0	17
1903	CTTGATAACTCATAGTACA	0	1	0	4.70471e-06	19
1904	ATAGTGATAACCACTAGTAGA	1	0	3.62384e-06	0	21
1905	ATAGTGATAACTCACTATTCCA	1	0	3.62384e-06	0	22
1906	TTGTCCCATTCTCCCACAACAT	0	1	0	4.70471e-06	22
1907	ATATTGATAACTCACTAGTCCA	1	0	3.62384e-06	0	22
1908	CTGTCTTGTTCTTTAATAACCT	1	0	3.62384e-06	0	22
1909	ACCAGTGGCCATAGTTGGAAAT	0	1	0	4.70471e-06	22
1910	TTTCCCATTCTTTAACAACAT	0	1	0	4.70471e-06	21
1911	ATAGTAAATAACTCACTAGTACA	1	0	3.62384e-06	0	23
1912	CTAGTGATAACTCACTATAC	0	1	0	4.70471e-06	20
1913	AGTGATAACACTAGTACA	1	0	3.62384e-06	0	18
1914	ATAGTGTAACTCACTAGA	1	0	3.62384e-06	0	18
1915	CTAGTCATAACTCATAGTACA	0	1	0	4.70471e-06	21
1916	CTATGATAACTCACTAGTAC	0	1	0	4.70471e-06	20
1917	TTGTCCCATTCTCCATCAACAT	0	1	0	4.70471e-06	22
1918	ATAGTGTGACTCACTAGTACA	1	0	3.62384e-06	0	21
1919	ATAGTGATAACTCGTAGTACA	1	0	3.62384e-06	0	21
1920	ATAGTAACTCACTAGACA	1	0	3.62384e-06	0	18
1921	CTAGTGATACTAGAACA	0	1	0	4.70471e-06	17
1922	ATAGTGATAATCACTATAA	1	0	3.62384e-06	0	19
1923	ATAGTTATAACTCACTTGTACA	1	0	3.62384e-06	0	22
1924	ACAGAAAGTTCTAAAGCTTTT	1	0	3.62384e-06	0	21
1925	ATAGAGATAACTCACTAACA	1	0	3.62384e-06	0	20
1926	CTAGTGATAATCACTAGTACCA	0	1	0	4.70471e-06	22
1927	CTAGTGATAACTCATAGTACC	0	1	0	4.70471e-06	21
1928	CCCAGTTGCCGTAGGTGGAAAT	1	0	3.62384e-06	0	22
1929	CAAGTGATAAACTAGTACA	0	1	0	4.70471e-06	19
1930	GCAGCAAAGTCACAGCTTTT	0	1	0	4.70471e-06	20
1931	ACCCATATAACTGTCAAA	1	0	3.62384e-06	0	18
1932	CTAGTGATCACTATACA	0	1	0	4.70471e-06	17
1933	ACCCATTGATATAATTGTCAAA	1	0	3.62384e-06	0	22
1934	GCCGCCATGTCTGCCACGTCAA	0	1	0	4.70471e-06	22
1935	CTAGTGATAACTCATAGTTCA	0	1	0	4.70471e-06	21
1936	ATAGCGTAATCACTAGTACA	1	0	3.62384e-06	0	20
1937	CTAGTGATACTCACTGGTACA	0	1	0	4.70471e-06	21
1938	CTAGTGATAACTAACTAACA	0	1	0	4.70471e-06	20
1939	CTAGTGAAACTCACTGGTACA	0	1	0	4.70471e-06	21
1940	ATAGTATAACTCAATAGTACA	1	0	3.62384e-06	0	21
1941	CTAATAACACTAGTACA	0	1	0	4.70471e-06	17
1942	CTAGTGATAACTAGACA	0	1	0	4.70471e-06	17
1943	ACAGCAACTTCAGCTTTT	1	0	3.62384e-06	0	18
1944	CTAGTGATAACTCACACTCACTATACA	0	1	0	4.70471e-06	27
1945	ACCCATTGATATAGTCAAA	1	0	3.62384e-06	0	19
1946	CTAGTGAAACTCACTAGTTA	0	1	0	4.70471e-06	20
1947	CTAGTGATAACACTAGTTCA	0	1	0	4.70471e-06	20
1948	CTAGGATAACTTCACTAGTACA	0	1	0	4.70471e-06	22
1949	CTTCCGAGGCAGTAGGCACTAGTGATAACTCACTAGTACA	0	1	0	4.70471e-06	40
1950	ATAGTAATAACTCACACA	1	0	3.62384e-06	0	18
1951	ATAGTGATAACTCCTAGTTCA	1	0	3.62384e-06	0	21
1952	CTAGTGATACTCACTGTAC	0	1	0	4.70471e-06	19
1953	CGCAGAGAATGTTATATTGCAT	1	0	3.62384e-06	0	22
1954	CTTGAAACTCACTAGTACA	0	1	0	4.70471e-06	19
1955	ATTGTAACTCATAGTACA	1	0	3.62384e-06	0	18
1956	ATGTGACTATATAATATCAAA	0	1	0	4.70471e-06	21
1957	CTAGTGATAACTTACAGTACA	0	1	0	4.70471e-06	21
1958	ACAGCAAGTACAGCTTTT	1	0	3.62384e-06	0	18
1959	CTAGTTATAATCACTATACA	0	1	0	4.70471e-06	20
1960	ATATGATAACTATAGTACA	1	0	3.62384e-06	0	19
1961	ATAGTGATAACTCACTACACA	1	0	3.62384e-06	0	21
1962	ATAGTGATAATCACTAGT	1	0	3.62384e-06	0	18
1963	CTGTCTTATTCTCCAATAACAT	0	1	0	4.70471e-06	22
1964	CTTGTGATTACTCACTAGTACA	0	1	0	4.70471e-06	22
1965	CTGTCTTGTTCTTTGGTGACAT	1	0	3.62384e-06	0	22
1966	TAGTGATGACCACTAGTACA	1	0	3.62384e-06	0	20
1967	CGGAGTTAAGGCAGGGGTTATA	1	0	3.62384e-06	0	22
1968	CTATGACTCCTAGTACA	0	1	0	4.70471e-06	17
1969	ATAGTGATAACTACACA	1	0	3.62384e-06	0	17
1970	ATAGTGATAAATAACTAGTACA	1	0	3.62384e-06	0	22
1971	ATAGTGATAATCACTAGAC	1	0	3.62384e-06	0	19
1972	ACCCTTGATTAACTGTCAAA	1	0	3.62384e-06	0	20
1973	ACAGAAGTTCTAAGCTTTT	1	0	3.62384e-06	0	19
1974	CTAGTGATAAACTCATAGTACA	0	1	0	4.70471e-06	22
1975	ATATATAACTCATAGTACA	1	0	3.62384e-06	0	19
1976	TAGTGATAATCACTAGTAA	1	0	3.62384e-06	0	19
1977	CTAGTGATAACTCAAACA	0	1	0	4.70471e-06	18
1978	ACAGCAAGTTAAGCTTTT	1	0	3.62384e-06	0	18
1979	TTGTCTTACTCTTCAATAACCT	0	1	0	4.70471e-06	22
1980	CTAGGATAACTCATTAGTACA	0	1	0	4.70471e-06	21
1981	CTAGTGATAACTCATAGTAC	0	1	0	4.70471e-06	20
1982	ATAGTGATAACTCATAGA	1	0	3.62384e-06	0	18
1983	ATAGTGATAAACTAGAACA	1	0	3.62384e-06	0	19
1984	CTATGATAACTCACTGGTACA	0	1	0	4.70471e-06	21
1985	GCCAACATGTCTCTTCTCCCAC	0	1	0	4.70471e-06	22
1986	CTAGTGAAACTCATAGTAA	0	1	0	4.70471e-06	19
1987	ACAGCAAGTTCTACACTTTT	1	0	3.62384e-06	0	20
1988	CTAGTGATAACTTACTGTACA	0	1	0	4.70471e-06	21
1989	CTAGTGATAATTCACAAGTACA	0	1	0	4.70471e-06	22
1990	CTAGTGATAAACACTAGTACA	0	1	0	4.70471e-06	21
1991	TTGTCTTATTCTTTCGTAACAT	0	1	0	4.70471e-06	22
1992	ATAGTGATAATCACTTACA	1	0	3.62384e-06	0	19
1993	ATATGATAACTACTAGTACA	1	0	3.62384e-06	0	20
1994	CTAGTCCGAGGCAGTAGGCACTAGTGATAACTCACTAGTACA	0	1	0	4.70471e-06	42
1995	AAGTTTCCAGCTTACTTGCAAA	1	0	3.62384e-06	0	22
1996	ATAGTGATACACAGTACA	1	0	3.62384e-06	0	18
1997	CTAGTGATATTCACTAGTACA	0	1	0	4.70471e-06	21
1998	ATAGTATAACTCACTAGTTCA	1	0	3.62384e-06	0	21
1999	GCAGCAAAGTTAAGCTTTT	0	1	0	4.70471e-06	19
[truncated: 1,871 more rows]

## Sheet: MiaPACA2_S12
rank	amiRNA_sequence	num_forward	num_reverse	fraction_forward	fraction_reverse	length
1	ATAGTGATAACTCACTAGTACA	209068	6	0.652779	2.60391e-05	22
2	CTAGTGATAACTCACTAGTACA	41	152479	0.000128015	0.661735	22
3	CTGTCTTATTCTTTAATAACAT	36692	2	0.114564	8.67969e-06	22
4	TTGTCTTATTCTTCAATAACAT	0	19461	0	0.0844577	22
5	ACAGCAAAGTTCTACAGCTTTT	10753	0	0.0335744	0	22
6	GCAGCAAAGTTCTACAGCTTTT	0	8514	0	0.0369494	22
7	ATATGATAACTCACTAGTACA	5560	2	0.0173601	8.67969e-06	21
8	ATAGTGATAACTCATAGTACA	4216	2	0.0131637	8.67969e-06	21
9	ATAGTGATAACTCACTATACA	4189	0	0.0130794	0	21
10	ATAGTGTAACTCACTAGTACA	4071	0	0.012711	0	21
11	ATAGTGATAATCACTAGTACA	3907	0	0.0121989	0	21
12	CTAGTGATAATCACTAGTACA	0	3865	0	0.0167735	21
13	ACCAACATGTCTCTTCTCCTAT	2919	1	0.00911407	4.33984e-06	22
14	CTATGATAACTCACTAGTACA	0	2878	0	0.0124901	21
15	CTAGTGATAACTCATAGTACA	0	2802	0	0.0121602	21
16	TTGTCTTATTCTTTAACAACAT	0	2689	0	0.0116698	22
17	CTAGTGATAACTCACTATACA	3	2520	9.36698e-06	0.0109364	21
18	TTGTCTTATTCTTTAATAACAT	1	2199	3.12233e-06	0.00954332	22
19	ACCGTCATGTCTGTTACGTTAA	2020	0	0.0063071	0	22
20	CTAGTGATACTCACTAGTACA	1	1894	3.12233e-06	0.00821967	21
21	CTAGTGAAACTCACTAGTACA	0	1650	0	0.00716074	21
22	CTAGTGATAACTCACTAGTAA	0	1496	0	0.00649241	21
23	ATAGTGATAACTCACTAGTAC	1345	0	0.00419953	0	21
24	TAGTGATAACTCACTAGTACA	1045	170	0.00326283	0.000737774	21
25	GCCGCCATGTCTGTTACGTTAA	0	1208	0	0.00524253	22
26	ATAGTGATACTCACTAGTACA	1200	0	0.00374679	0	21
27	ATAGTATAACTCACTAGTACA	915	1	0.00285693	4.33984e-06	21
28	ATAGTGATAACTCCTAGTACA	821	0	0.00256343	0	21
29	TTGTCTTATTCTTCAACAACAT	0	754	0	0.00327224	22
30	GCCAACATGTCTCCTCTCCTAT	0	723	0	0.00313771	22
31	CTAGGATAACTCACTAGTACA	0	684	0	0.00296845	21
32	GCCAACATGTCTCTTCTCCTAT	0	682	0	0.00295977	22
33	ACAGCAAATTCTACAGCTTTT	667	0	0.00208259	0	21
34	ATAGTGATAACTACTAGTACA	580	0	0.00181095	0	21
35	CTAGTATAACTCACTAGTACA	0	579	0	0.00251277	21
36	ATAGTGAAACTCACTAGTACA	575	0	0.00179534	0	21
37	ATAGTGATAACCACTAGTACA	569	0	0.0017766	0	21
38	CTAGTGTAACTCACTAGTACA	1	552	3.12233e-06	0.00239559	21
39	ATAGTGATAACTAGTACA	513	0	0.00160175	0	18
40	ACCAGCATGTCTCTTCTCCTAT	513	0	0.00160175	0	22
41	ATAGTGATAACTCACTAGTCA	507	0	0.00158302	0	21
42	ATAGTGATAACTCTAGTACA	507	0	0.00158302	0	20
43	CCCAGTGGCCGTAGGTGGAAAT	496	0	0.00154867	0	22
44	ATAGTGATAACACTAGTACA	496	0	0.00154867	0	20
45	CTAGTGATAACTAGTACA	0	463	0	0.00200935	18
46	ACAGCAAAGTTTACAGCTTTT	460	0	0.00143627	0	21
47	CTAGTGATAACTCACTAGACA	0	458	0	0.00198765	21
48	ACAGCAAAGTTCTACAGCTTT	438	0	0.00136758	0	21
49	GCCAACATGTCTCCTCTCCCAT	0	430	0	0.00186613	22
50	ATAGGATAACTCACTAGTACA	413	0	0.00128952	0	21
51	CTAGTGATAACTACTAGTACA	0	386	0	0.00167518	21
52	ATAGTGACTCACTAGTACA	385	0	0.0012021	0	19
53	ATAGTGATCACTAGTACA	377	0	0.00117712	0	18
54	ATAGTAACTCACTAGTACA	362	0	0.00113028	0	19
55	ATAGTGAACTCACTAGTACA	355	0	0.00110843	0	20
56	ACAGCAAAGTTCTACAGTTTT	355	0	0.00110843	0	21
57	ATAGTTAACTCACTAGTACA	351	0	0.00109594	0	20
58	ACAGCAAAGTCTACAGCTTTT	351	0	0.00109594	0	21
59	ATAGTGATAACTCACTAGTAA	349	1	0.00108969	4.33984e-06	21
60	CTAGTGAACTCACTAGTACA	0	342	0	0.00148423	20
61	ACCAGTGGCCATAGGTGGAAAT	0	330	0	0.00143215	22
62	TTGTCTTATTCTCCAATAACAT	0	327	0	0.00141913	22
63	CTAGTAACTCACTAGTACA	0	319	0	0.00138441	19
64	ATAGTGATAACTCACTACA	319	0	0.000996022	0	19
65	CTAGTGACTCACTAGTACA	0	315	0	0.00136705	19
66	GCAGCAAGTTCTACAGCTTTT	0	308	0	0.00133667	21
67	ATAGTGATATCACTAGTACA	299	0	0.000933576	0	20
68	GCAGCAAATTCTACAGCTTTT	0	291	0	0.00126289	21
69	ATAGTGATCTCACTAGTACA	291	0	0.000908597	0	20
70	ATAGTGATAACTCACTAGACA	285	0	0.000889863	0	21
71	ATAGTGATACACTAGTACA	281	0	0.000877374	0	19
72	ATAGTGATAACCTAGTACA	275	0	0.00085864	0	19
73	CTAGTGATAACACTAGTACA	0	273	0	0.00118478	20
74	CTAGATAACTCACTAGTACA	0	273	0	0.00118478	20
75	ATAGTGATAACTCACTAGTTCA	270	0	0.000843028	0	22
76	ATAGTGATAACTCACAGTACA	262	0	0.00081805	0	21
77	ATAGTGATAACTCTCTAGTACA	251	0	0.000783704	0	22
78	GCAGCAAAGTTCTACACTTTT	0	249	0	0.00108062	21
79	ATAATGATAACTCACTAGTACA	243	0	0.000758725	0	22
80	ATAGTGATAACTCACTTGTACA	240	0	0.000749358	0	22
81	CTAGTGATCACTAGTACA	0	238	0	0.00103288	18
82	CTAGTGATATCACTAGTACA	0	236	0	0.0010242	20
83	ATAGTTATAACTCACTAGTACA	236	0	0.000736869	0	22
84	ACCCATTGATATAACTGTCAAA	231	0	0.000721257	0	22
85	ATAGTGATAACTCACTGTACA	230	0	0.000718135	0	21
86	GCAGCAAAGTTCTAAGCTTTT	0	227	0	0.000985145	21
87	CTAGTGATAACTCAAGTACA	0	226	0	0.000980805	20
88	GCACAAAGTTCTACAGCTTTT	0	216	0	0.000937406	21
89	ATAGTGATTACTCACTAGTACA	216	0	0.000674423	0	22
90	CTAGTGATAAACTAGTACA	0	215	0	0.000933067	19
91	CTAGTGATAACTAACTAGTACA	0	214	0	0.000928727	22
92	CTAGTGATAACTCCTAGTACA	0	213	0	0.000924387	21
93	ATAGATAACTCACTAGTACA	212	0	0.000661933	0	20
94	ATAGTAATAACTCACTAGTACA	209	0	0.000652566	0	22
95	CTAGTGATAACTCTAGTACA	0	207	0	0.000898348	20
96	GCCAACATGTCTCTTCTCCCAT	0	206	0	0.000894008	22
97	CTAGTGATAACTCACTAGAACA	0	206	0	0.000894008	22
98	CTAGTGATAACTCACAAGTACA	0	200	0	0.000867969	22
99	CTGTCTTGTTCTTTAATAACAT	198	0	0.000618221	0	22
100	ATTGTGATAACTCACTAGTACA	197	0	0.000615098	0	22
101	ATAGTGATACTAGTACA	197	0	0.000615098	0	17
102	ATAGTGCTCACTAGTACA	196	0	0.000611976	0	18
103	TTGTCCTATTCTTTAATAACAT	0	195	0	0.00084627	22
104	TTAGTGATAACTCACTAGTACA	167	28	0.000521429	0.000121516	22
105	CTAGTGATACTAGTACA	0	195	0	0.00084627	17
106	ATAGTGTTAACTCACTAGTACA	195	0	0.000608854	0	22
107	CTAGTGATACACTAGTACA	0	194	0	0.00084193	19
108	ATAGTGATAACTTAGTACA	193	0	0.000602609	0	19
109	ATTGATAACTCACTAGTACA	192	0	0.000599487	0	20
110	CTAGTTAACTCACTAGTACA	0	189	0	0.000820231	20
111	CTAGTGATAACTTAGTACA	0	185	0	0.000802871	19
112	ATAGTGATAACTCACTTACA	183	0	0.000571386	0	20
113	CTAGTGATAACTCAGTACA	0	180	0	0.000781172	19
114	ATGTGATAACTCACTAGTACA	178	0	0.000555774	0	21
115	GCCCATTGATATAACTGTCAAA	0	178	0	0.000772492	22
116	ATATAACTCACTAGTACA	177	0	0.000552652	0	18
117	CTAGTGCTCACTAGTACA	0	175	0	0.000759473	18
118	CTAGTGATAACCACTAGTACA	0	173	0	0.000750793	21
119	ATAGTGATAAACTAGTACA	172	0	0.00053704	0	19
120	ATAGTGATTCACTAGTACA	171	0	0.000533918	0	19
121	ATAGTGATAACTCACTAATACA	162	0	0.000505817	0	22
122	ATAGTGATAACTCAAGTACA	162	0	0.000505817	0	20
123	ATAGTGATAACTAACTAGTACA	162	0	0.000505817	0	22
124	CTAGTGTCACTAGTACA	0	158	0	0.000685695	17
125	CTAGTGATAACTCACTAGTCA	0	156	0	0.000677016	21
126	ACAGCAAAGTTCTACACTTTT	156	0	0.000487083	0	21
127	ATAGTGATATCTCACTAGTACA	156	0	0.000487083	0	22
128	CTGTGATAACTCACTAGTACA	1	155	3.12233e-06	0.000672676	21
129	TTGTCCTATTCTTCAATAACAT	0	154	0	0.000668336	22
130	CTAGTGATAACTCACTGTACA	0	152	0	0.000659656	21
131	ATAGTGACACTAGTACA	149	0	0.000465227	0	17
132	ATAGTGATAACTCACTATTACA	148	0	0.000462104	0	22
133	CTAGTGATAACTCACTAGTAAA	0	147	0	0.000637957	22
134	ATAGTGATAAACTCACTAGTACA	146	0	0.00045586	0	23
135	AAGTGATAACTCACTAGTACA	146	0	0.00045586	0	21
136	ATAGTGATAACTCAGTACA	146	0	0.00045586	0	19
137	CAAGTGATAACTCACTAGTACA	0	145	0	0.000629277	22
138	ATAGTGATAACTCACTAGTACT	141	0	0.000440248	0	22
139	CTAGAACTCACTAGTACA	0	141	0	0.000611918	18
140	CTAGTGATAACTCACAGTACA	0	140	0	0.000607578	21
141	CTAGACTCACTAGTACA	0	140	0	0.000607578	17
142	ATAGTGATAACTCATACA	139	0	0.000434003	0	18
143	CTAGTGATAACTTACTAGTACA	0	139	0	0.000603238	22
144	CTAGTGATTCACTAGTACA	0	139	0	0.000603238	19
145	CTATAACTCACTAGTACA	0	138	0	0.000598899	18
146	CTAGTGACACTAGTACA	0	137	0	0.000594559	17
147	ATAGTGATAACTCACTAGCA	135	0	0.000421514	0	20
148	ATAGTCTCACTAGTACA	135	0	0.000421514	0	17
149	CTAGTGATAACACACTAGTACA	0	135	0	0.000585879	22
150	ATAATAACTCACTAGTACA	134	0	0.000418392	0	19
151	CTAATAACTCACTAGTACA	0	131	0	0.00056852	19
152	ATAGTGATAACTCACTAACA	131	0	0.000409025	0	20
153	CTAGTGATAATAGTACA	0	131	0	0.00056852	17
154	ATAGTGATAACTCACTAGAACA	129	0	0.00040278	0	22
155	CTAGTGATCTCACTAGTACA	0	127	0	0.00055116	20
156	ACACAAAGTTCTACAGCTTTT	127	0	0.000396535	0	21
157	ATAGTGATAACTCACTCA	124	0	0.000387168	0	18
158	CTAGTGATAACTCATTAGTACA	0	119	0	0.000516442	22
159	ATAGTGATAACTCACTAGTA	118	0	0.000368435	0	20
160	ATAGTGATAACTCACAAGTACA	118	0	0.000368435	0	22
161	CTAGTGATAACTCACTAGTATA	0	118	0	0.000512102	22
162	CTAGTGATAATTCACTAGTACA	0	115	0	0.000499082	22
163	ATATGTAACTCACTAGTACA	114	0	0.000355945	0	20
164	ATAGTGATAACACACTAGTACA	111	0	0.000346578	0	22
165	ATATTGATAACTCACTAGTACA	111	0	0.000346578	0	22
166	CTAGTTATAACTCACTAGTACA	0	109	0	0.000473043	22
167	CTAGTGATAACTCACTAACA	0	108	0	0.000468703	20
168	ACAGCAAGTTCTACAGCTTTT	106	0	0.000330967	0	21
169	ATATGATAACTCATAGTACA	104	0	0.000324722	0	20
170	ATAGTGATAACTCTACA	102	0	0.000318477	0	17
171	ATAGTGATAATAGTACA	102	0	0.000318477	0	17
172	CAGTGATAACTCACTAGTACA	0	102	0	0.000442664	21
173	ATAGTGTAACTCACTATACA	101	0	0.000315355	0	20
174	CTTGTGATAACTCACTAGTACA	0	99	0	0.000429645	22
175	TTGTCTTATTCCTTAACAACAT	0	99	0	0.000429645	22
176	ATAGTGTAATCACTAGTACA	98	0	0.000305988	0	20
177	CTAGTGATAATCATAGTACA	0	98	0	0.000425305	20
178	CTAGTGATAACTCACTTGTACA	0	97	0	0.000420965	22
179	GCCAACATGTCTCTTCTCCCAC	0	97	0	0.000420965	22
180	ATGATAACTCACTAGTACA	96	0	0.000299743	0	19
181	ATAGTGGATAACTCACTAGTACA	96	0	0.000299743	0	23
182	ATAGTGATAATCATAGTACA	94	0	0.000293499	0	20
183	ATAGTGAATAACTCACTAGTACA	93	0	0.000290376	0	23
184	ATAGTGTAACTCATAGTACA	93	0	0.000290376	0	20
185	CTAGTGATAACTCACTAGTTCA	0	92	0	0.000399266	22
186	CTAGTGATAACTCATACA	0	92	0	0.000399266	18
187	CTAGTGATAACTCTCTAGTACA	0	90	0	0.000390586	22
188	ACAGAAAGTTCTACAGCTTTT	89	0	0.000277887	0	21
189	ATAGCGATAACTCACTAGTACA	89	0	0.000277887	0	22
190	ATAGTGATAATCACTATACA	87	0	0.000271642	0	20
191	CTAGTGATACTCATAGTACA	0	86	0	0.000373227	20
192	ATAGTGATAACTCATATACA	86	0	0.00026852	0	20
193	ATAGTGATAACTCACCA	86	0	0.00026852	0	17
194	CTATGATAATCACTAGTACA	0	85	0	0.000368887	20
195	ATATGATAATCACTAGTACA	84	0	0.000262275	0	20
196	CTAGTGATAATCACTATACA	0	83	0	0.000360207	20
197	CTAGTGATAAATCACTAGTACA	0	81	0	0.000351527	22
198	ATAGTGTCACTAGTACA	81	0	0.000252908	0	17
199	TTGTCTTATTCTCTAACAACAT	0	80	0	0.000347188	22
200	ATAGTACTCACTAGTACA	77	0	0.000240419	0	18
201	ATAGAACTCACTAGTACA	77	0	0.000240419	0	18
202	CTAGTGATTACTCACTAGTACA	0	77	0	0.000334168	22
203	ATAGTGATAACTCACTAGTAAA	76	0	0.000237297	0	22
204	ATATGATAACTCACTATACA	76	0	0.000237297	0	20
205	CTAGTGATAATCACTAGTAA	0	75	0	0.000325488	20
206	CTAGTGATAACCTAGTACA	0	75	0	0.000325488	19
207	GCAGAAAGTTCTACAGCTTTT	0	75	0	0.000325488	21
208	CTAGTGATAACTCACTAGTA	0	73	0	0.000316809	20
209	ATTAACTCACTAGTACA	72	0	0.000224808	0	17
210	CTAGTGATAACTCACTAGTAC	0	71	0	0.000308129	21
211	CTAGTGAAATCACTAGTACA	0	70	0	0.000303789	20
212	ATAGTGATAACTCACTAGTAACA	69	0	0.000215441	0	23
213	CTAGTGATACTCACTATACA	0	69	0	0.000299449	20
214	CTAGTACTCACTAGTACA	0	69	0	0.000299449	18
215	ATACTGATAACTCACTAGTACA	69	0	0.000215441	0	22
216	CTAGTGATAACTCCACTAGTACA	0	68	0	0.000295109	23
217	ATAGGTGATAACTCACTAGTACA	67	0	0.000209196	0	23
218	CTAGTGATAACTCATATACA	0	67	0	0.00029077	20
219	CTAGTGATAACTCACTTACA	0	67	0	0.00029077	20
220	CTAGTTGATAACTCACTAGTACA	0	66	0	0.00028643	23
221	ATAGTGATAACAGTACA	66	0	0.000206074	0	17
222	CTAGTGATAACTGTACA	0	66	0	0.00028643	17
223	CTAGTGATAACTCAATAGTACA	0	66	0	0.00028643	22
224	GCAGCAAAGTTCTACAGTTTT	0	66	0	0.00028643	21
225	CTGTCTTATTCCTTAATAACAT	65	0	0.000202951	0	22
226	CTAGTGTTAACTCACTAGTACA	0	65	0	0.00028209	22
227	CTAGTGATAACTCAACA	0	65	0	0.00028209	17
228	ATAAGTGATAACTCACTAGTACA	65	0	0.000202951	0	23
229	TATGATAACTCACTAGTACA	51	13	0.000159239	5.6418e-05	20
230	CTATGATAACTCACTATACA	0	64	0	0.00027775	20
231	ATAGTGATAAATCACTAGTACA	63	0	0.000196707	0	22
232	CTAGTGAAACTCACTATACA	0	63	0	0.00027341	20
233	CTAGTGATAACTCACTACA	0	63	0	0.00027341	19
234	CTAAACTCACTAGTACA	0	63	0	0.00027341	17
235	ATAGTGATAACTCACTA	63	0	0.000196707	0	17
236	CTAGAGATAACTCACTAGTACA	0	62	0	0.00026907	22
237	TAGTGATAACTCATAGTACA	50	11	0.000156116	4.77383e-05	20
238	CGCAGAGAGTGTTATATTGCAT	61	0	0.000190462	0	22
239	ATAGTGATAACTCAATAGTACA	60	0	0.00018734	0	22
240	CTATGAAACTCACTAGTACA	0	59	0	0.000256051	20
241	CTAGTCTCACTAGTACA	0	58	0	0.000251711	17
242	CTATGATACTCACTAGTACA	0	58	0	0.000251711	20
243	CTAGTGAAACTCATAGTACA	0	58	0	0.000251711	20
244	CTGTCTTATTCTTTTATAACAT	58	0	0.000181095	0	22
245	CTTGATAACTCACTAGTACA	0	57	0	0.000247371	20
246	GCAGCAAAGTCTACAGCTTTT	0	57	0	0.000247371	21
247	CTAGTGATAACTCATAGTAA	0	57	0	0.000247371	20
248	TAGTGATAATCACTAGTACA	45	12	0.000140505	5.20781e-05	20
249	ATAGTTGATAACTCACTAGTACA	57	0	0.000177973	0	23
250	ATAGTGATAACTCAACTAGTACA	56	0	0.00017485	0	23
251	ATAGTGATAACTCAACA	55	0	0.000171728	0	17
252	TTGTCTTATTCTTTAATAACAC	0	55	0	0.000238691	22
253	ATAGTGATAACTCACTAGA	54	0	0.000168606	0	19
254	ATAGTGACAACTCACTAGTACA	54	0	0.000168606	0	22
255	CTAGTGATAACTCACTAGCA	0	53	0	0.000230012	20
256	ATAGTGATAACTCATAGTAC	52	0	0.000162361	0	20
257	ATAGTGATAACTCACTAA	52	0	0.000162361	0	18
258	ATAGTGATAACTCACTAG	52	0	0.000162361	0	18
259	CTGTCTTATTCTTTATTAACAT	52	0	0.000162361	0	22
260	ATAGTGATAACTCACTAGGTACA	50	0	0.000156116	0	23
261	CTATGATAACTCATAGTACA	0	49	0	0.000212652	20
262	ATAGTGATAACTCACTCGTACA	49	0	0.000152994	0	22
263	ATAGTGATAATCACTAGTAC	49	0	0.000152994	0	20
264	CTAGTGATAACAGTACA	0	48	0	0.000208313	17
265	TAGTGTAACTCACTAGTACA	47	1	0.000146749	4.33984e-06	20
266	ATAGTGTAACTCACTAGTAC	48	0	0.000149872	0	20
267	CTATGATAACTCACTAGTAA	0	48	0	0.000208313	20
268	ATAGTGATAACTCACTAGTATA	48	0	0.000149872	0	22
269	CTAGTGAAAACTCACTAGTACA	0	48	0	0.000208313	22
270	CTAGTGATAACTCACTAGTACT	0	48	0	0.000208313	22
271	ATAGTGATAACCCACTAGTACA	48	0	0.000149872	0	22
272	ATAGTGATAACTCACTATAC	47	0	0.000146749	0	20
273	CTAGTGATAACTCACTTAGTACA	0	47	0	0.000203973	23
274	ATAGTGATAACTCACACA	47	0	0.000146749	0	18
275	CTAGTGATAACTTCACTAGTACA	0	47	0	0.000203973	23
276	ATAGTGATAACTCACTAGT	46	0	0.000143627	0	19
277	ATAGTGCTAACTCACTAGTACA	46	0	0.000143627	0	22
278	ACAGCAAATTCTACAGCTTT	46	0	0.000143627	0	20
279	ACAGCAAAGTTCTCAGCTTTT	46	0	0.000143627	0	21
280	CTAGTGATAAACTCACTAGTACA	0	46	0	0.000199633	23
281	CTAGTGATGACTCACTAGTACA	0	45	0	0.000195293	22
282	CTAGTGGTAACTCACTAGTACA	0	45	0	0.000195293	22
283	CTGTCTTATTCTTAATAACAT	45	0	0.000140505	0	21
284	ACAGCAACTACAGCTTTT	45	0	0.000140505	0	18
285	CTAGTGATATCTCACTAGTACA	0	44	0	0.000190953	22
286	ATAGTGATAACTCGTACA	44	0	0.000137382	0	18
287	ATAGTGATAACTCACTAGCACA	44	0	0.000137382	0	22
288	CTAGTGATAACTCGTACA	0	44	0	0.000190953	18
289	ACAGCAAACTACAGCTTTT	44	0	0.000137382	0	19
290	CTGGTGATAACTCACTAGTACA	0	44	0	0.000190953	22
291	ATAGACTCACTAGTACA	43	0	0.00013426	0	17
292	CTAGTGATTAACTCACTAGTACA	0	43	0	0.000186613	23
293	CTTAGTGATAACTCACTAGTACA	0	43	0	0.000186613	23
294	CTAGTGGATAACTCACTAGTACA	0	42	0	0.000182273	23
295	ACAGCAAAGCTACAGCTTTT	42	0	0.000131138	0	20
296	ACAGCAAAGTTCTACTTTT	41	0	0.000128015	0	19
297	TGATAACTCACTAGTACA	22	19	6.86912e-05	8.2457e-05	18
298	CTTTCTTATTCTTTAATAACAT	41	0	0.000128015	0	22
299	CTAGTGCTAACTCACTAGTACA	0	41	0	0.000177934	22
300	ATAGTGATAACTCCCTAGTACA	40	0	0.000124893	0	22
301	ATATGATAACTCACTAGTAC	40	0	0.000124893	0	20
302	ACAGCAAAGTTCTACAGTTT	40	0	0.000124893	0	20
303	ACAGCAAAGTTACAGCTTTT	40	0	0.000124893	0	20
304	CTAGTGATAACTCACGTACA	0	39	0	0.000169254	20
305	TAGTGATAACTCACTATACA	33	6	0.000103037	2.60391e-05	20
306	ATAGTGATTAACTCACTAGTACA	39	0	0.000121771	0	23
307	CTGTCTTTTCTTTAATAACAT	39	0	0.000121771	0	21
308	ATAGTGATAACTCACTAAGTACA	39	0	0.000121771	0	23
309	CTAGTGATAACTCACTAGTTACA	0	39	0	0.000169254	23
310	CTGATAACTCACTAGTACA	0	39	0	0.000169254	19
311	CTAGTGATACTCACTAGTAA	0	38	0	0.000164914	20
312	ACAGCATTCTACAGCTTTT	38	0	0.000118648	0	19
313	CTAGTAATAACTCACTAGTACA	0	38	0	0.000164914	22
314	GCAGCAAATCTACAGCTTTT	0	38	0	0.000164914	20
315	CTTAACTCACTAGTACA	0	38	0	0.000164914	17
316	ATAGTGATAACTTACTAGTACA	38	0	0.000118648	0	22
317	CTAGGTGATAACTCACTAGTACA	0	37	0	0.000160574	23
318	GCCGCCATGTCTGCTACGTTAA	0	37	0	0.000160574	22
319	ATAGTGATAACTGTACA	37	0	0.000115526	0	17
320	CTGTCTTATTCTTTAATTACAT	37	0	0.000115526	0	22
321	ACCTCGTACAGATCTCAAATAT	36	0	0.000112404	0	22
322	ATAGTGATACTCATAGTACA	36	0	0.000112404	0	20
323	ATAAACTCACTAGTACA	36	0	0.000112404	0	17
324	CTAGTGATAACTCACTAATACA	0	36	0	0.000156234	22
325	TTGTCTAATTCTTCAATAACAT	0	36	0	0.000156234	22
326	AATAGTGATAACTCACTAGTACA	36	0	0.000112404	0	23
327	ACAGCACTACAGCTTTT	35	0	0.000109281	0	17
328	CTAGTGATAGCTCACTAGTACA	0	35	0	0.000151895	22
329	ACAGCAATTCTACAGCTTTT	35	0	0.000109281	0	20
330	ATAGTGATACTCACTATACA	35	0	0.000109281	0	20
331	ACAGCAATCTACAGCTTTT	35	0	0.000109281	0	19
332	AGTGATAACTCACTAGTACA	30	5	9.36698e-05	2.16992e-05	20
333	ATAGTGATAACTTCACTAGTACA	35	0	0.000109281	0	23
334	CTAGTGATAACTCACCTAGTACA	0	35	0	0.000151895	23
335	ATAGTGATAATTCACTAGTACA	35	0	0.000109281	0	22
336	ACAGCAAATCTACAGCTTTT	35	0	0.000109281	0	20
337	ATAGTCATAACTCACTAGTACA	34	0	0.000106159	0	22
338	TTGTCTTATTCTTCAATAACAC	0	34	0	0.000147555	22
339	GCCAACATGTCTCCTCTCCTAC	0	34	0	0.000147555	22
340	ATAGTGATAACTCACTAGTACAA	33	0	0.000103037	0	23
341	CTAGTGATAAGTCACTAGTACA	0	33	0	0.000143215	22
342	ATAGTGATAACTCACTAGTTACA	33	0	0.000103037	0	23
343	CTAGTGATAACTCAGTAGTACA	0	33	0	0.000143215	22
344	TTGTCTTATTCTCTAATAACAT	0	33	0	0.000143215	22
345	ACAGCAAAGTTCTCTTTT	33	0	0.000103037	0	18
346	AAAGTGATAACTCACTAGTACA	33	0	0.000103037	0	22
347	CCTAGTGATAACTCACTAGTACA	0	33	0	0.000143215	23
348	CTAGTGATAACTCGCTAGTACA	0	33	0	0.000143215	22
349	ACAGCATCTACAGCTTTT	32	0	9.99144e-05	0	18
350	ATAGTGTAACTCCTAGTACA	32	0	9.99144e-05	0	20
351	ATAGTGATCACTCACTAGTACA	32	0	9.99144e-05	0	22
352	ATAGTGTACTCACTAGTACA	32	0	9.99144e-05	0	20
353	ACAGCAAAGTTCTACATTTT	32	0	9.99144e-05	0	20
354	GCAGCAAAGTTTACAGCTTTT	0	31	0	0.000134535	21
355	ACAGCAAAGTTCTACCTTTT	31	0	9.67921e-05	0	20
356	AATAACTCACTAGTACA	31	0	9.67921e-05	0	17
357	ATAGTGATAACTCACTTAGTACA	31	0	9.67921e-05	0	23
358	ATAGTGATAACTCCACTAGTACA	31	0	9.67921e-05	0	23
359	CTAGTGATAACTCACTGGTACA	0	31	0	0.000134535	22
360	CTGTCTTATTCTTTAATAAAAT	31	0	9.67921e-05	0	22
361	ATAGTGATAACCTCACTAGTACA	30	0	9.36698e-05	0	23
362	CTAGTGATAACTCACTA	0	30	0	0.000130195	17
363	CTAGTGATAACTCCCTAGTACA	0	30	0	0.000130195	22
364	CTGTCTTATTCTTTAAAACAT	30	0	9.36698e-05	0	21
365	CTAGTGATAACTCACTATTACA	0	30	0	0.000130195	22
366	ACCGTCATGTCTGTTGCGTTAA	30	0	9.36698e-05	0	22
367	ATATGATACTCACTAGTACA	30	0	9.36698e-05	0	20
368	CTAGTGATAATCACTAGACA	0	29	0	0.000125855	20
369	CTAGTGATAACCTCACTAGTACA	0	29	0	0.000125855	23
370	GCAGCAAAGTACAGCTTTT	0	29	0	0.000125855	19
371	ATAGAGATAACTCACTAGTACA	28	0	8.74251e-05	0	22
372	CTATTGATAACTCACTAGTACA	0	28	0	0.000121516	22
373	ACAGCAAAGTTTACAGCTTT	28	0	8.74251e-05	0	20
374	ATAGTGATAACTCACCAGTACA	28	0	8.74251e-05	0	22
375	ACAGCAAAGTTCTAAGCTTTT	28	0	8.74251e-05	0	21
376	ACCACAAGACAAGACATAATAA	28	0	8.74251e-05	0	22
377	GATAACTCACTAGTACA	10	17	3.12233e-05	7.37774e-05	17
378	ACAGCAAAGTACAGCTTTT	27	0	8.43028e-05	0	19
379	ATAGTGATAACCACTATACA	27	0	8.43028e-05	0	20
380	ATAGTGTAACCACTAGTACA	27	0	8.43028e-05	0	20
381	ACAGCAAAGTTCCTTTT	27	0	8.43028e-05	0	17
382	CTAGTGATAACTCACTAGTACCA	0	27	0	0.000117176	23
383	CTGTCTAATTCTTTAATAACAT	27	0	8.43028e-05	0	22
384	CTAGTGAAACTCACTAGTAA	0	27	0	0.000117176	20
385	TTGTCTTATTCTTAATAACAT	0	27	0	0.000117176	21
386	CTAGTGATACCTCACTAGTACA	0	27	0	0.000117176	22
387	GCCGCCATGTCTGTCACGTTAA	0	27	0	0.000117176	22
388	ACAGCAAAGTCAGCTTTT	26	0	8.11805e-05	0	18
389	ACAGCAATACAGCTTTT	26	0	8.11805e-05	0	17
390	CTAGTGATAACTCACTAGGTACA	0	26	0	0.000112836	23
391	ACAGCAAAGTTCACAGCTTTT	26	0	8.11805e-05	0	21
392	ATAGTGATAACCATAGTACA	26	0	8.11805e-05	0	20
393	AGATAACTCACTAGTACA	26	0	8.11805e-05	0	18
394	ACAGCAAAGTTCAGCTTTT	26	0	8.11805e-05	0	19
395	ACAGCAAATTTACAGCTTTT	26	0	8.11805e-05	0	20
396	ACAGCAAAGTTCTACAGCTT	26	0	8.11805e-05	0	20
397	ATAGTGATAACTCACTGGTACA	26	0	8.11805e-05	0	22
398	ACAGCAAAAGTTCTACAGCTTTT	25	0	7.80582e-05	0	23
399	CTGTCTTATTCTTTAATAGCAT	25	0	7.80582e-05	0	22
400	ATAGTGATAACTCACGTACA	25	0	7.80582e-05	0	20
401	ACAGCAAATACAGCTTTT	25	0	7.80582e-05	0	18
402	CTCGTGATAACTCACTAGTACA	1	24	3.12233e-06	0.000104156	22
403	CTGTCTTACTCTTTAATAACAT	25	0	7.80582e-05	0	22
404	GATAGTGATAACTCACTAGTACA	25	0	7.80582e-05	0	23
405	CTAGTGAATAACTCACTAGTACA	0	25	0	0.000108496	23
406	CTAGTCATAACTCACTAGTACA	0	24	0	0.000104156	22
407	CTAAGTGATAACTCACTAGTACA	0	24	0	0.000104156	23
408	CTAGTGATAACTCACTAGTACG	0	24	0	0.000104156	22
409	CTAGTGATAACTCACTAAGTACA	0	24	0	0.000104156	23
410	ACCAAAGTTCTACAGCTTTT	24	0	7.49358e-05	0	20
411	ACAGCAAAGTTTACAGTTTT	24	0	7.49358e-05	0	20
412	CTGTCCTATTCTTTAATAACAT	24	0	7.49358e-05	0	22
413	ATAGTGATAATCACTAGTCA	24	0	7.49358e-05	0	20
414	ACAGCAAATTCTACAGTTTT	24	0	7.49358e-05	0	20
415	CTGGTCTAGAATTGTGTTTCAT	23	0	7.18135e-05	0	22
416	ACAGCAAAGTTCTTTTT	23	0	7.18135e-05	0	17
417	CTAGTGATAACTCACTAGTAACA	0	23	0	9.98164e-05	23
418	TTGTCTTATTCTTTAACAACAC	0	23	0	9.98164e-05	22
419	ATAGTGATAACTCACCTAGTACA	23	0	7.18135e-05	0	23
420	ACAGCAAAGCAGCTTTT	22	0	6.86912e-05	0	17
421	CTGCCTTATTCTTTAATAACAT	22	0	6.86912e-05	0	22
422	ATAGTGATAACTCATTAGTACA	22	0	6.86912e-05	0	22
423	CTAGGATAACTCACTATACA	0	22	0	9.54766e-05	20
424	ACGCAAAGTTCTACAGCTTTT	22	0	6.86912e-05	0	21
425	ATAGTGATAACTCGCTAGTACA	22	0	6.86912e-05	0	22
426	GCAGCAAAGACAGCTTTT	0	22	0	9.54766e-05	18
427	ATATGATAACTCACTAGTCA	22	0	6.86912e-05	0	20
428	ATAGTGATAACTCACTACTACA	22	0	6.86912e-05	0	22
429	CTAGTGATAACTCATAGACA	0	22	0	9.54766e-05	20
430	CTAGTGATAACTCACTAGTACAT	0	22	0	9.54766e-05	23
431	GCAGCAAAGTTCTACAGCTTT	0	22	0	9.54766e-05	21
432	ATGGTGATAACTCACTAGTACA	22	0	6.86912e-05	0	22
433	CTAGTGATAACTCTACA	0	22	0	9.54766e-05	17
434	CTAGTGATAACTCACTAGTGCA	0	22	0	9.54766e-05	22
435	ACAGCAAAGTCTACAGTTTT	21	0	6.55689e-05	0	20
436	ATAGTGATACCTCACTAGTACA	21	0	6.55689e-05	0	22
437	ATGTGACTATATAAATATCAAA	0	21	0	9.11367e-05	22
438	CTAGTGATAACCCACTAGTACA	0	21	0	9.11367e-05	22
439	GCAGCAATACAGCTTTT	0	21	0	9.11367e-05	17
440	CTAGTGTACTCACTAGTACA	0	21	0	9.11367e-05	20
441	GCAGCAAAGCTACAGCTTTT	0	21	0	9.11367e-05	20
442	ATAGTGATGACTCACTAGTACA	21	0	6.55689e-05	0	22
443	GCAGCAAAGTTACAGCTTTT	0	21	0	9.11367e-05	20
444	GCAGCAAAGTTCTAGCTTTT	0	21	0	9.11367e-05	20
445	ACGACTGAACAAGTTCAAAGAA	0	21	0	9.11367e-05	22
446	ATAGTGATAATCCTAGTACA	21	0	6.55689e-05	0	20
447	TTGTCTTATTCTCCAACAACAT	0	20	0	8.67969e-05	22
448	CTAATGATAACTCACTAGTACA	0	20	0	8.67969e-05	22
449	ATAGTGATAACTCACTAGTACCA	20	0	6.24465e-05	0	23
450	GCAGCAAAGCAGCTTTT	0	20	0	8.67969e-05	17
451	CTGTGACTATATAAATATCAAA	20	0	6.24465e-05	0	22
452	GCAGCAAAGTTAGCTTTT	0	20	0	8.67969e-05	18
453	CTAGTGATAACTCACTAGCACA	0	20	0	8.67969e-05	22
454	TTGTCTTATTCTTCATTAACAT	0	20	0	8.67969e-05	22
455	CTAGTGATAACTCACTATAA	0	20	0	8.67969e-05	20
456	CTAGTGATAACTCAACTAGTACA	0	19	0	8.2457e-05	23
457	GCAGCAAATACAGCTTTT	0	19	0	8.2457e-05	18
458	CTAGTGATAACTCACTAA	0	19	0	8.2457e-05	18
459	CTGTCTTATTCTTTAATATCAT	19	0	5.93242e-05	0	22
460	TGCAGAGAGTGTTATATTGCAT	0	19	0	8.2457e-05	22
461	ATAGTGATAACTCACTAGTCCA	19	0	5.93242e-05	0	22
462	ACAGCAAAGTTCTAGCTTTT	19	0	5.93242e-05	0	20
463	CAGCAAAGTTCTACAGCTTTT	1	18	3.12233e-06	7.81172e-05	21
464	ATCGTGATAACTCACTAGTACA	19	0	5.93242e-05	0	22
465	ACAGCTTCTACAGCTTTT	19	0	5.93242e-05	0	18
466	GCAGCACTACAGCTTTT	0	19	0	8.2457e-05	17
467	ACAGTGATAACTCACTAGTACA	19	0	5.93242e-05	0	22
468	GTGATAACTCACTAGTACA	9	10	2.81009e-05	4.33984e-05	19
469	CTAGGATAATCACTAGTACA	0	19	0	8.2457e-05	20
470	ACAGAAGTTCTACAGCTTTT	19	0	5.93242e-05	0	20
471	ACAGCAAAGTTCTACATTT	19	0	5.93242e-05	0	19
472	ACAGCAAAGTTCTACGCTTTT	18	0	5.62019e-05	0	21
473	ATAGTGATAACTGACTAGTACA	18	0	5.62019e-05	0	22
474	GCAGCAATTCTACAGCTTTT	0	18	0	7.81172e-05	20
475	ACAAAAGTTCTACAGCTTTT	18	0	5.62019e-05	0	20
476	CTAGTGATAACTCACTCA	0	18	0	7.81172e-05	18
477	ACAGCAGTTCTACAGCTTTT	18	0	5.62019e-05	0	20
478	CCAGTGATAACTCACTAGTACA	0	18	0	7.81172e-05	22
479	ATAGTGATAACTCACTAGTACG	18	0	5.62019e-05	0	22
480	GCAGCAAAGTTCTACATTTT	0	18	0	7.81172e-05	20
481	ACAGCAAAGTCTACAGCTTT	18	0	5.62019e-05	0	20
482	TTGTCTTATTCATCAATAACAT	0	17	0	7.37774e-05	22
483	CTGTCTTATTCTTTAATAACAA	17	0	5.30796e-05	0	22
484	GCAGCAATCTACAGCTTTT	0	17	0	7.37774e-05	19
485	CGGCATATATAACTGTTACTAT	17	0	5.30796e-05	0	22
486	CTATCTTATTCTTTAATAACAT	17	0	5.30796e-05	0	22
487	TTGACTTATTCTTCAATAACAT	0	17	0	7.37774e-05	22
488	GCAGCAAAGTTCTAAAGCTTTT	0	17	0	7.37774e-05	22
489	ATTAGTGATAACTCACTAGTACA	17	0	5.30796e-05	0	23
490	GCCTCGTACAGATCTCAAATAT	0	17	0	7.37774e-05	22
491	CTAGTGTAATCACTAGTACA	0	17	0	7.37774e-05	20
492	CTAGTGTAACTCACTATACA	0	17	0	7.37774e-05	20
493	GCAGCAAAGTTCTATTTT	0	17	0	7.37774e-05	18
494	GCAGCAACTACAGCTTTT	0	16	0	6.94375e-05	18
495	ACAGCATAGTTCTACAGCTTTT	16	0	4.99572e-05	0	22
496	GCAGCAAAGTTCTCAGCTTTT	0	16	0	6.94375e-05	21
497	CTGTCTTATTCTTTAATGACAT	16	0	4.99572e-05	0	22
498	TTGTCTTATACTTCAATAACAT	0	16	0	6.94375e-05	22
499	CTGTCTTATTCATTAATAACAT	16	0	4.99572e-05	0	22
500	GAGCAAAGTTCTACAGCTTTT	0	16	0	6.94375e-05	21
501	GCAGCAAACTACAGCTTTT	0	16	0	6.94375e-05	19
502	CTGTCTTATTCTTTAACAACAT	15	1	4.68349e-05	4.33984e-06	22
503	ACAAAGTTCTACAGCTTTT	16	0	4.99572e-05	0	19
504	CTAGTGATAACTCACTAGA	0	16	0	6.94375e-05	19
505	CTGTCTTATACTTTAATAACAT	16	0	4.99572e-05	0	22
506	GCAGCAAAGTTCACAGCTTTT	0	16	0	6.94375e-05	21
507	CTAGTGTAACTCATAGTACA	0	16	0	6.94375e-05	20
508	TTGTCTTATTCTACAATAACAT	0	16	0	6.94375e-05	22
509	ATAGTGATAGCTCACTAGTACA	16	0	4.99572e-05	0	22
510	ACGGAGTGAACTGAAGTTGAAA	16	0	4.99572e-05	0	22
511	CTAGGAAACTCACTAGTACA	0	16	0	6.94375e-05	20
512	CTAGTGAAACTCACTAGACA	0	16	0	6.94375e-05	20
513	CTGTCTTATCCTTTAATAACAT	16	0	4.99572e-05	0	22
514	CTGTCTTATTCTTTGATAACAT	16	0	4.99572e-05	0	22
515	GCAGCATTCTACAGCTTTT	0	16	0	6.94375e-05	19
516	TTGTCTTATTCTTCAATAAAAT	0	16	0	6.94375e-05	22
517	ATAGTGATAACTCATAGTCA	16	0	4.99572e-05	0	20
518	ACAGCAAAATTCTACAGCTTTT	16	0	4.99572e-05	0	22
519	CTAGTGATAACTCACTAG	0	16	0	6.94375e-05	18
520	TTGTCATATTCTTCAATAACAT	0	15	0	6.50977e-05	22
521	CATAACTCACTAGTACA	0	15	0	6.50977e-05	17
522	ACAGTTCTACAGCTTTT	15	0	4.68349e-05	0	17
523	CTAGTGATAACTCACTAGTCCA	0	15	0	6.50977e-05	22
524	ATATGATAACCACTAGTACA	15	0	4.68349e-05	0	20
525	ACAGCAAAGACAGCTTTT	15	0	4.68349e-05	0	18
526	TTGTCTTATTCCTTAATAACAT	0	15	0	6.50977e-05	22
527	CTAGTGATAACTCACCAGTACA	0	15	0	6.50977e-05	22
528	TTGTCTTATTCTTCTATAACAT	0	15	0	6.50977e-05	22
529	ACAGCAAAGTTCTACTTT	15	0	4.68349e-05	0	18
530	TAGTGATACTCACTAGTACA	9	6	2.81009e-05	2.60391e-05	20
531	CTAGGATAACTCATAGTACA	0	15	0	6.50977e-05	20
532	ACAGCTCTACAGCTTTT	15	0	4.68349e-05	0	17
533	TTGTCTTATTCTTCAATAACTT	0	15	0	6.50977e-05	22
534	GCAGCAAAGTTCTACTTTT	0	15	0	6.50977e-05	19
535	ATATGATAACTCCTAGTACA	15	0	4.68349e-05	0	20
536	GCCCATTGATATAATGTCAAA	0	15	0	6.50977e-05	21
537	CTAGTGATAACTACTAGTAA	0	15	0	6.50977e-05	20
538	TAGTGATAACTCACTAGTAC	13	1	4.05902e-05	4.33984e-06	20
539	CTAGTGACAACTCACTAGTACA	0	14	0	6.07578e-05	22
540	ACAGCAAAGTTCTTCAGCTTTT	14	0	4.37126e-05	0	22
541	GCAGCAAGTTCTAAGCTTTT	0	14	0	6.07578e-05	20
542	GCAGCAAAACAGCTTTT	0	14	0	6.07578e-05	17
543	CCGAGAGAGGAGCAGTTACCTT	14	0	4.37126e-05	0	22
544	TAGTCTTATTCTTCAATAACAT	0	14	0	6.07578e-05	22
545	CTAGTGATAATCACTAGTAAA	0	14	0	6.07578e-05	21
546	CTAGCGATAACTCACTAGTACA	0	14	0	6.07578e-05	22
547	ATAGTGAAACTCACTATACA	14	0	4.37126e-05	0	20
548	ACAACAAAGTTCTACAGCTTTT	14	0	4.37126e-05	0	22
549	GCCGCCATGTCTGTTACGTCAA	0	14	0	6.07578e-05	22
550	CTATGTAACTCACTAGTACA	0	14	0	6.07578e-05	20
551	CGCTCTTTATCCTCAAGATAAA	14	0	4.37126e-05	0	22
552	TTGTCTTATTCTTCAAAACAT	0	14	0	6.07578e-05	21
553	ACAGCAAAGTTCTATTTT	14	0	4.37126e-05	0	18
554	TTGTCTTATTCTTCAATTACAT	0	14	0	6.07578e-05	22
555	ATAGTGATAACTCACTAGTGCA	13	0	4.05902e-05	0	22
556	CTAGTATAACTCATAGTACA	0	13	0	5.6418e-05	20
557	ATAGTGATAACTCACTAGTACAT	13	0	4.05902e-05	0	23
558	ATAGTGATAACTCACGAGTACA	13	0	4.05902e-05	0	22
559	ACAGCAAAGTTCTACATT	13	0	4.05902e-05	0	18
560	TTGTCTTAATCTTCAATAACAT	0	13	0	5.6418e-05	22
561	CGCTGGTGATCTTATGAAGCTA	13	0	4.05902e-05	0	22
562	GCCACAAGACAAGACACAATAA	0	13	0	5.6418e-05	22
563	ACCCATTGATATAATGTCAAA	13	0	4.05902e-05	0	21
564	GCAGCAAAGTTCTCTTTT	0	13	0	5.6418e-05	18
565	AAGCAAAGTTCTACAGCTTTT	13	0	4.05902e-05	0	21
566	CTGTCATATTCTTTAATAACAT	13	0	4.05902e-05	0	22
567	CTAGGATACTCACTAGTACA	0	13	0	5.6418e-05	20
568	ACCCATTGATATAACTTCAAA	13	0	4.05902e-05	0	21
569	ACAGCTAAGTTCTACAGCTTTT	13	0	4.05902e-05	0	22
570	ATAGTGATACTCACTAGTAC	13	0	4.05902e-05	0	20
571	GTAGTGATAACTCACTAGTACA	12	1	3.74679e-05	4.33984e-06	22
572	ACAGCAAAGTTCTATTT	13	0	4.05902e-05	0	17
573	ATAGTGGTAACTCACTAGTACA	13	0	4.05902e-05	0	22
574	ACAGCAAAGTTCTACAT	12	0	3.74679e-05	0	17
575	CTAGTGATAACTCACTAGTACAA	1	11	3.12233e-06	4.77383e-05	23
576	ATATGAAACTCACTAGTACA	12	0	3.74679e-05	0	20
577	CTAGTATAATCACTAGTACA	0	12	0	5.20781e-05	20
578	CTAGTGAACTCATAGTACA	0	12	0	5.20781e-05	19
579	ATATGATAACTCTCTAGTACA	12	0	3.74679e-05	0	21
580	TTGTCTTATTCTTCAATAACAA	0	12	0	5.20781e-05	22
581	CTGTCTTATTCTTTAATCACAT	12	0	3.74679e-05	0	22
582	GCCGACATGTCTCTTCTCCCAT	0	12	0	5.20781e-05	22
583	CTGTCTTATTCTTTAATAACAC	12	0	3.74679e-05	0	22
584	ATAGTGTAACTCACTAGTCA	12	0	3.74679e-05	0	20
585	GCAGTAAAGTTCTACAGCTTTT	0	12	0	5.20781e-05	22
586	ATAGTGAAATCACTAGTACA	12	0	3.74679e-05	0	20
587	CTAGTGATAATAACTAGTACA	0	12	0	5.20781e-05	21
588	ACCCATTGTATAACTGTCAAA	12	0	3.74679e-05	0	21
589	CTGTCTTAATCTTTAATAACAT	12	0	3.74679e-05	0	22
590	ACAGCAATGTTCTACAGCTTTT	12	0	3.74679e-05	0	22
591	ATGTCTTATTCTTCAATAACAT	0	11	0	4.77383e-05	22
592	CTGTCTTATTCTAATAACAT	11	0	3.43456e-05	0	20
593	CCGGAGTGAACTGAAGTTGAAA	0	11	0	4.77383e-05	22
594	ACAGCAAAGTTTACACTTTT	11	0	3.43456e-05	0	20
595	GCAGCAAAGTAGCTTTT	0	11	0	4.77383e-05	17
596	ACAGCAAAACAGCTTTT	11	0	3.43456e-05	0	17
597	CTAGTGATAACTGACTAGTACA	0	11	0	4.77383e-05	22
598	TTGTCTTACTCTTCAATAACAT	0	11	0	4.77383e-05	22
599	CTAGTGATAACTATAGTACA	0	11	0	4.77383e-05	20
600	CTGTCTTATTCTTTAATAACGT	11	0	3.43456e-05	0	22
601	CTGTCTTATTCTTTAATAATAT	11	0	3.43456e-05	0	22
602	CTATGATAACTACTAGTACA	0	11	0	4.77383e-05	20
603	CTAGATAACTCACTAGTAA	0	11	0	4.77383e-05	19
604	CTATGATAACTCACTAGACA	0	11	0	4.77383e-05	20
605	TTGTCTTACTCTTTAATAACAT	0	11	0	4.77383e-05	22
606	ACCAACATGCCTCTTCTCCTAT	11	0	3.43456e-05	0	22
607	ATAGCAAAGTTCTACAGCTTTT	11	0	3.43456e-05	0	22
608	CTAGTGATAACTCACACA	0	11	0	4.77383e-05	18
609	TAGTATAACTCACTAGTACA	9	2	2.81009e-05	8.67969e-06	20
610	ACTAGTGATAACTCACTAGTACA	0	11	0	4.77383e-05	23
611	ATAGTGATAACTCCTAGTAC	11	0	3.43456e-05	0	20
612	ACAGCAAAGTTCTACTT	11	0	3.43456e-05	0	17
613	GCAGCAAAGTTCAGCTTTT	0	11	0	4.77383e-05	19
614	GCAGCAGTTCTACAGCTTTT	0	11	0	4.77383e-05	20
615	ATAGTGAAACTCATAGTACA	11	0	3.43456e-05	0	20
616	ATATGATTACTCACTAGTACA	11	0	3.43456e-05	0	21
617	ATATGATAACTCTAGTACA	10	0	3.12233e-05	0	19
618	ACAGCAAAGTTCTACAACTTTT	10	0	3.12233e-05	0	22
619	TAGTGAAACTCACTAGTACA	3	7	9.36698e-06	3.03789e-05	20
620	CTAGGATAACTCACTAGTAA	0	10	0	4.33984e-05	20
621	CTAGTGATAACTCACTAGAA	0	10	0	4.33984e-05	20
622	GCAGGTTCTACAGCTTTT	0	10	0	4.33984e-05	18
623	CTAGTGATAACTCACGAGTACA	0	10	0	4.33984e-05	22
624	ATAGTGTTAACTCATAGTACA	10	0	3.12233e-05	0	21
625	ACCCTTGATATAACTGTCAAA	10	0	3.12233e-05	0	21
626	ATATGATAACTCACAGTACA	10	0	3.12233e-05	0	20
627	CCGTCTTATTCTTTAATAACAT	10	0	3.12233e-05	0	22
628	TTGTCTTATTATTCAATAACAT	0	10	0	4.33984e-05	22
629	ACAGCAAAGTTCTACACTTT	10	0	3.12233e-05	0	20
630	ACAGCAAAGTTAGCTTTT	10	0	3.12233e-05	0	18
631	CTGTCTTATTCTTCAATAACAT	5	5	1.56116e-05	2.16992e-05	22
632	ATAGTGATACTCACTAGTCA	10	0	3.12233e-05	0	20
633	GCACAAATTCTACAGCTTTT	0	10	0	4.33984e-05	20
634	ATGTCTTATTCTTTAATAACAT	9	1	2.81009e-05	4.33984e-06	22
635	CTGACTTATTCTTTAATAACAT	10	0	3.12233e-05	0	22
636	GCAGCAAAGTTCAACAGCTTTT	0	10	0	4.33984e-05	22
637	CTAGTGAGAACTCACTAGTACA	0	10	0	4.33984e-05	22
638	CTAGTGATAACTCACTAGT	0	10	0	4.33984e-05	19
639	ATATGATAACTCACTAGTAA	10	0	3.12233e-05	0	20
640	ATAGTGATAACTCACTAGTAGA	10	0	3.12233e-05	0	22
641	ACAGCCAAAGTTCTACAGCTTTT	10	0	3.12233e-05	0	23
642	ACTGCAAAGTTCTACAGCTTTT	10	0	3.12233e-05	0	22
643	ACCAACATGTCCCTTCTCCTAT	10	0	3.12233e-05	0	22
644	ATAGTTTAACTCACTAGTACA	9	0	2.81009e-05	0	21
645	CTAGTGATCACTCACTAGTACA	0	9	0	3.90586e-05	22
646	ATAGTGTTAACTCACTATACA	9	0	2.81009e-05	0	21
647	CTAGTGATAACTCAAAGTACA	0	9	0	3.90586e-05	21
648	ATAGTGATACTCCTAGTACA	9	0	2.81009e-05	0	20
649	TTGTCTTTTCTTCAATAACAT	0	9	0	3.90586e-05	21
650	TTGTCTTATTCTTCAATAGCAT	0	9	0	3.90586e-05	22
651	CTAGTGATAATACTAGTACA	0	9	0	3.90586e-05	20
652	CTAGTGATAACTCATAGTCA	0	9	0	3.90586e-05	20
653	CTAGGGATAACTCACTAGTACA	0	9	0	3.90586e-05	22
654	ACAGCAAAGTTCTACAGCTTTTT	9	0	2.81009e-05	0	23
655	GCCAACATGTCTCCTCTCCCAC	0	9	0	3.90586e-05	22
656	TTGTCCTATTCTTTAACAACAT	0	9	0	3.90586e-05	22
657	GCAGCAAAGTTCTACATT	0	9	0	3.90586e-05	18
658	ACAGCAAAGTTCCAGCTTTT	9	0	2.81009e-05	0	20
659	GCCCATTGATATAACTGTCAA	0	9	0	3.90586e-05	21
660	AGCCTTCTTAAAGCCAACCAAT	9	0	2.81009e-05	0	22
661	TAGTGATAACTCCTAGTACA	8	1	2.49786e-05	4.33984e-06	20
662	CTGTCTTATTCTCTAATAACAT	9	0	2.81009e-05	0	22
663	CTGTCTCATTCTTTAATAACAT	9	0	2.81009e-05	0	22
664	GCAGCCAAAGTTCTACAGCTTTT	0	9	0	3.90586e-05	23
665	ACAGCGTTCTACAGCTTTT	9	0	2.81009e-05	0	19
666	CTGTCTTATTCTTAAATAACAT	9	0	2.81009e-05	0	22
667	TTGTCTTATTCTTCAATGACAT	0	9	0	3.90586e-05	22
668	GCAGCAAAGTTCTACGCTTTT	0	9	0	3.90586e-05	21
669	GCAGCAAAGTTTCTACAGCTTTT	0	9	0	3.90586e-05	23
670	CTGTCTTATTCTATAATAACAT	9	0	2.81009e-05	0	22
671	AAGCTGTCATACGAAATCTCCT	9	0	2.81009e-05	0	22
672	ATAGTGATAATACTAGTACA	9	0	2.81009e-05	0	20
673	ATAGTGATAACTCATAGACA	9	0	2.81009e-05	0	20
674	AGCTCTTTATCCTCTAGATAAA	0	9	0	3.90586e-05	22
675	CGTGATAACTCACTAGTACA	0	9	0	3.90586e-05	20
676	ATAGTGATAACTCCTATACA	9	0	2.81009e-05	0	20
677	CTGTCTTATTCTTTAATAACTT	9	0	2.81009e-05	0	22
678	CTAGTGATACTCACTAGACA	0	9	0	3.90586e-05	20
679	ATGGCCTAGAATTGTGTTTCAT	0	9	0	3.90586e-05	22
680	GCAGCAAAGTTTTACAGCTTTT	0	8	0	3.47188e-05	22
681	ATAGTGATAAGTCACTAGTACA	8	0	2.49786e-05	0	22
682	ATAGTGTAACTACTAGTACA	8	0	2.49786e-05	0	20
683	ATAGTGTAACTCACTAGTAA	8	0	2.49786e-05	0	20
684	GCGCAAAGTTCTACAGCTTTT	0	8	0	3.47188e-05	21
685	ACAGCAAAGTTCTACAGCT	8	0	2.49786e-05	0	19
686	TTGTCTTATTCTTCAATATCAT	0	8	0	3.47188e-05	22
687	CTTGTGATAACTCATAGTACA	0	8	0	3.47188e-05	21
688	CTAGTGATAATCACAGTACA	0	8	0	3.47188e-05	20
689	ATAGTGTAACTCACTTGTACA	8	0	2.49786e-05	0	21
690	GCAGCATCTACAGCTTTT	0	8	0	3.47188e-05	18
691	TCAGCAAAGTTCTACAGCTTTT	8	0	2.49786e-05	0	22
692	GCAGCAAAGTTGCTTTT	0	8	0	3.47188e-05	17
693	ACAGAGTTCTACAGCTTTT	8	0	2.49786e-05	0	19
694	ATAGTGATAACTATAGTACA	8	0	2.49786e-05	0	20
695	CTAGAGATAATCACTAGTACA	0	8	0	3.47188e-05	21
696	CCGCAGTATTACCGAGCATTAA	8	0	2.49786e-05	0	22
697	ATAGTGTTACTCACTAGTACA	8	0	2.49786e-05	0	21
698	CTATGAACTCACTAGTACA	0	8	0	3.47188e-05	19
699	CTAGTGATACCCACTAGTACA	0	8	0	3.47188e-05	21
700	ATAGTATAACTCATAGTACA	8	0	2.49786e-05	0	20
701	GGCCTTCCCAAAGCCAACCAAT	0	8	0	3.47188e-05	22
702	GCAGCAAAGTTCTACTTT	0	8	0	3.47188e-05	18
703	ATAGTGATAATCACTAGTTCA	8	0	2.49786e-05	0	21
704	CTAGTGATAACTCATAGAACA	0	8	0	3.47188e-05	21
705	CTAGTAAACTCACTAGTACA	0	8	0	3.47188e-05	20
706	ATTGTGTAACTCACTAGTACA	8	0	2.49786e-05	0	21
707	TTGTCTTATTCTTCAATAATAT	0	8	0	3.47188e-05	22
708	GCAGCAAAGTTCTAACTTTT	0	8	0	3.47188e-05	20
709	GCCGCCATGACTGTTACGTTAA	0	8	0	3.47188e-05	22
710	ATATGATAACTACTAGTACA	8	0	2.49786e-05	0	20
711	TTTCTTATTCTTCAATAACAT	0	8	0	3.47188e-05	21
712	CCCAATGATCCTTTCAAATTAT	8	0	2.49786e-05	0	22
713	ACAGCAAATTCTACACTTTT	8	0	2.49786e-05	0	20
714	ATAGTATAACTCACTAGTAC	8	0	2.49786e-05	0	20
715	GCAGCAAAGTTCTACAGTT	0	8	0	3.47188e-05	19
716	ACATCAAAGTTCTACAGCTTTT	8	0	2.49786e-05	0	22
717	CTAGTGATAACTAATAGTACA	0	8	0	3.47188e-05	21
718	CTGTCTTATTATTTAATAACAT	8	0	2.49786e-05	0	22
719	GCAGCAAAGTTCTACAGTTTTT	0	8	0	3.47188e-05	22
720	CTAGTGAACTCACTATACA	0	8	0	3.47188e-05	19
721	ACAGCAAAGCTCTACAGCTTTT	8	0	2.49786e-05	0	22
722	GCAGCAAGTTCTACACTTTT	0	8	0	3.47188e-05	20
723	CTACTGATAACTCACTAGTACA	0	8	0	3.47188e-05	22
724	GCAGCAAGGTTCTACAGCTTTT	0	8	0	3.47188e-05	22
725	CTAGTGATAACTCACTAGGACA	0	8	0	3.47188e-05	22
726	TTGTCTCATTCTTCAATAACAT	0	8	0	3.47188e-05	22
727	GCAGCAAAAGTTCTACAGCTTTT	0	8	0	3.47188e-05	23
728	CTAGTGATAACTCATAGTAAA	0	7	0	3.03789e-05	21
729	ACAGGCAAAGTTCTACAGCTTTT	7	0	2.18563e-05	0	23
730	ATAGTGATAATCACTAGAACA	7	0	2.18563e-05	0	21
731	TAGTGATAACCACTAGTACA	5	2	1.56116e-05	8.67969e-06	20
732	ATAGTGATAATCACTAGACA	7	0	2.18563e-05	0	20
733	ACAGCAAAGTTCTAACAGCTTTT	7	0	2.18563e-05	0	23
734	CTGTTTTATTCTTTAATAACAT	7	0	2.18563e-05	0	22
735	ATAGTGATAACTCATAGTA	7	0	2.18563e-05	0	19
736	ACAGCAAAGTTGCTTTT	7	0	2.18563e-05	0	17
737	CTAGTGATAACTCACCA	0	7	0	3.03789e-05	17
738	ATATGATAACTCACTAGTTCA	7	0	2.18563e-05	0	21
739	GCAGCAAAGTTCTACAGTTT	0	7	0	3.03789e-05	20
740	TTGTCCTATTCTTCAACAACAT	0	7	0	3.03789e-05	22
741	ATAGTGTTAATCACTAGTACA	7	0	2.18563e-05	0	21
742	ATAGTGTAACTCACTGTACA	7	0	2.18563e-05	0	20
743	CTAGTGATAATCACTGTACA	0	7	0	3.03789e-05	20
744	CTAGTGATAATCATTAGTACA	0	7	0	3.03789e-05	21
745	ATAGTGATAACTCACTAGTACC	7	0	2.18563e-05	0	22
746	ATTGTGATAACTCATAGTACA	7	0	2.18563e-05	0	21
747	CTATGATAACTCACTAGTCA	0	7	0	3.03789e-05	20
748	CTAGTGAAACCACTAGTACA	0	7	0	3.03789e-05	20
749	GCAGCAAATTCTAAGCTTTT	0	7	0	3.03789e-05	20
750	ATAGTGATAATCACTAGTACT	7	0	2.18563e-05	0	21
751	ATAGTGTAACTCACTACA	7	0	2.18563e-05	0	18
752	CTGTCTTATTCTTTGATAGCAT	7	0	2.18563e-05	0	22
753	GCAGCAAAGTTCTTCAGCTTTT	0	7	0	3.03789e-05	22
754	GCAGCAAAGTTCTACAGT	0	7	0	3.03789e-05	18
755	ACACAAAGTTCTACAGCTTT	7	0	2.18563e-05	0	20
756	ATATGATAACTCACTAGAACA	7	0	2.18563e-05	0	21
757	ATAGTGTAACTCACTAGTTCA	7	0	2.18563e-05	0	21
758	ATAGTGTAACTCTCTAGTACA	7	0	2.18563e-05	0	21
759	ATAGAGATAATCACTAGTACA	7	0	2.18563e-05	0	21
760	ATAGTGATAACTACTATACA	7	0	2.18563e-05	0	20
761	ACAGCAAAGTTCTACAGTTTTT	7	0	2.18563e-05	0	22
762	CTAGTGATATCATAGTACA	0	7	0	3.03789e-05	19
763	CCCATGTTAGGCTTCGATAATA	7	0	2.18563e-05	0	22
764	ACCCATGATATAACTGTCAAA	7	0	2.18563e-05	0	21
765	ATAGTGAATCACTAGTACA	7	0	2.18563e-05	0	19
766	ATAGTGATAACTCTCTATACA	7	0	2.18563e-05	0	21
767	CTAGTGATAACTACTATACA	0	7	0	3.03789e-05	20
768	GCAGAAAAGTTCTACAGCTTTT	0	7	0	3.03789e-05	22
769	ATAGTGATAATCACTTGTACA	7	0	2.18563e-05	0	21
770	ATAGTGATAACTCACATACA	7	0	2.18563e-05	0	20
771	CTATGATATCACTAGTACA	0	7	0	3.03789e-05	19
772	GCAGCAAATTCTACACTTTT	0	7	0	3.03789e-05	20
773	CTTGTGAAACTCACTAGTACA	0	6	0	2.60391e-05	21
774	ACAGTAAAGTTCTACAGCTTTT	6	0	1.8734e-05	0	22
775	ACAGCAAAGTTCTAAAGCTTTT	6	0	1.8734e-05	0	22
776	ACAAGTTCTACAGCTTTT	6	0	1.8734e-05	0	18
777	ATAGTGATATCTCACTATACA	6	0	1.8734e-05	0	21
778	CAAGTGATACTCACTAGTACA	0	6	0	2.60391e-05	21
779	ACAAGCAAAGTTCTACAGCTTTT	6	0	1.8734e-05	0	23
780	ATAGTGATAACTCATAGTAA	6	0	1.8734e-05	0	20
781	GCAGCAAAGTTCCTTTT	0	6	0	2.60391e-05	17
782	ATAGTTATAACTCACTATACA	6	0	1.8734e-05	0	21
783	GCAGAGTTCTACAGCTTTT	1	5	3.12233e-06	2.16992e-05	19
784	ATAGTGATAACTAACTATACA	6	0	1.8734e-05	0	21
785	ATAGTGATAACTCACTAGTC	6	0	1.8734e-05	0	20
786	CTAGTGATAACTCACTAGTACC	0	6	0	2.60391e-05	22
787	ATAGTGATTACTCACTATACA	6	0	1.8734e-05	0	21
788	GCAGCAAAGTTCTACAGATTTT	0	6	0	2.60391e-05	22
789	ACAGCAAAGTTCTACAGTT	6	0	1.8734e-05	0	19
790	ATATGATATCACTAGTACA	6	0	1.8734e-05	0	19
791	GCAGCAGAGTTCTACAGCTTTT	0	6	0	2.60391e-05	22
792	GCAGCAAAGTTCTACATTT	0	6	0	2.60391e-05	19
793	GCAACAAAGTTCTACAGCTTTT	0	6	0	2.60391e-05	22
794	GCAGCAAAGTTCTACAGCTTTA	0	6	0	2.60391e-05	22
795	GCCAACATGTCTCTTCCCCTAT	0	6	0	2.60391e-05	22
796	GCAGCAAAGTTCTTTTT	0	6	0	2.60391e-05	17
797	CTAGTGATAACTCCTATACA	0	6	0	2.60391e-05	20
798	CTAGTGATAACTCACTACTACA	0	6	0	2.60391e-05	22
799	ATAGTGATAACTCATTACA	6	0	1.8734e-05	0	19
800	GCCTCGTACAGATCTCAAACAT	0	6	0	2.60391e-05	22
801	GCAGCAAAGTTCTACCTTTT	0	6	0	2.60391e-05	20
802	ATAGTGATAACTCACTTTACA	6	0	1.8734e-05	0	21
803	CTAGTATACTCACTAGTACA	0	6	0	2.60391e-05	20
804	CTGTCTTATTCTTTAATACAT	6	0	1.8734e-05	0	21
805	ACACCAAAGTTCTACAGCTTTT	6	0	1.8734e-05	0	22
806	GCCAACATGTCTCTTCTCCTAC	0	6	0	2.60391e-05	22
807	AGCTGGTGATCTTATGAAGCTA	0	6	0	2.60391e-05	22
808	GCAGCATAGTTCTACAGCTTTT	0	6	0	2.60391e-05	22
809	TTGTCTTATTCCTCAATAACAT	0	6	0	2.60391e-05	22
810	TTGTCTTATTCTTAACAACAT	0	6	0	2.60391e-05	21
811	ACAGCAAAGTTCTACAAGCTTTT	6	0	1.8734e-05	0	23
812	TGTGATAACTCACTAGTACA	5	1	1.56116e-05	4.33984e-06	20
813	CTAGTGATAACCATAGTACA	0	6	0	2.60391e-05	20
814	GCAGCAAAGTTCTACAGCTATT	0	6	0	2.60391e-05	22
815	ACCAACATGTCTCTCCTCCTAT	6	0	1.8734e-05	0	22
816	ATAGTGATAACTCAGTAGTACA	6	0	1.8734e-05	0	22
817	AAGTGTAACTCACTAGTACA	6	0	1.8734e-05	0	20
818	ATATGATAACTCACTAGTACT	6	0	1.8734e-05	0	21
819	TGCAGAGAGTGTTATACTGCAT	0	6	0	2.60391e-05	22
820	ATAGTGTAACTCACTAGAACA	6	0	1.8734e-05	0	21
821	ATAGTATAATCACTAGTACA	6	0	1.8734e-05	0	20
822	CTAGTGATAATTACTAGTACA	0	6	0	2.60391e-05	21
823	CTAGTGAAACACTAGTACA	0	6	0	2.60391e-05	19
824	CTGTCTTATTTTTTAATAACAT	6	0	1.8734e-05	0	22
825	ATAGTGATAACCACTAGTAC	6	0	1.8734e-05	0	20
826	GCAGCAAAGTTCTACAGCTTTTT	0	6	0	2.60391e-05	23
827	TTGTCTTATTCTTCCATAACAT	0	6	0	2.60391e-05	22
828	CTATGATAACTCACTAACA	0	6	0	2.60391e-05	19
829	ATAGTGATACCACTAGTACA	6	0	1.8734e-05	0	20
830	ATAGTATAACTCACTATACA	6	0	1.8734e-05	0	20
831	ACAGCAAAGTTCTGCTTTT	6	0	1.8734e-05	0	19
832	GCAGCAAAGTTCTATTT	0	6	0	2.60391e-05	17
833	ATTTGATAACTCACTAGTACA	6	0	1.8734e-05	0	21
834	ATAGTGATAACTCATGTACA	6	0	1.8734e-05	0	20
835	TTATCTTATTCTTCAATAACAT	0	6	0	2.60391e-05	22
836	CTGTGATACTCACTAGTACA	0	6	0	2.60391e-05	20
837	CTGTCTTTTTCTTTAATAACAT	6	0	1.8734e-05	0	22
838	CTGTCTTATTCTTTATAACAT	6	0	1.8734e-05	0	21
839	CTAGTATAACTCACTATACA	0	6	0	2.60391e-05	20
840	ACAGCAAAGTTCTATAGCTTTT	6	0	1.8734e-05	0	22
841	ATAGTGATAATCACTGTACA	6	0	1.8734e-05	0	20
842	ACCAATGATCCTTTCAAAATTAT	0	6	0	2.60391e-05	23
843	ACAGCAAAGTCTACACTTTT	6	0	1.8734e-05	0	20
844	ATAGTGACTCACTATACA	6	0	1.8734e-05	0	18
845	ATAGTGATAATCACTTACA	6	0	1.8734e-05	0	19
846	ATAGTGATAACTCACTATCA	6	0	1.8734e-05	0	20
847	ATAGTGTAACTCACTTACA	6	0	1.8734e-05	0	19
848	CTAGTGTAACTCACTAGTAA	0	6	0	2.60391e-05	20
849	TAGTGATAACACTAGTACA	4	2	1.24893e-05	8.67969e-06	19
850	ACAGCAAAGTTCTCAGCTTT	6	0	1.8734e-05	0	20
851	ATAGTGAAAACTCACTAGTACA	6	0	1.8734e-05	0	22
852	TTGTCTTATTCTTCGATAACAT	0	6	0	2.60391e-05	22
853	ATAGGTAACTCACTAGTACA	6	0	1.8734e-05	0	20
854	ATAGTGTAACTCACAGTACA	6	0	1.8734e-05	0	20
855	CTAGTGAATCACTAGTACA	0	6	0	2.60391e-05	19
856	CTAGTAATCACTAGTACA	0	5	0	2.16992e-05	18
857	CTAGTGATAATCACTAGTA	0	5	0	2.16992e-05	19
858	TTGTCCTATTCTCTAATAACAT	0	5	0	2.16992e-05	22
859	CTAGTGATTACTCACTAGTAA	0	5	0	2.16992e-05	21
860	ATAGTGATAACTCATAGAACA	5	0	1.56116e-05	0	21
861	ATATGATAACTCACTAGACA	5	0	1.56116e-05	0	20
862	CTAGTGATAACTCTCTATACA	0	5	0	2.16992e-05	21
863	GCAGCAAAGTTCTATAGCTTTT	0	5	0	2.16992e-05	22
864	ACAGCAAAGTAGCTTTT	5	0	1.56116e-05	0	17
865	ATAGTGATAACTCACTATTCCA	5	0	1.56116e-05	0	22
866	ACAGCAATTCTACAGCTTT	5	0	1.56116e-05	0	19
867	TATGATAACTCATAGTACA	2	3	6.24465e-06	1.30195e-05	19
868	ATGTGTAACTCACTAGTACA	5	0	1.56116e-05	0	20
869	TTGTCTTATTCTTCAATAACGT	0	5	0	2.16992e-05	22
870	ATAGTGATAATCTAGTACA	5	0	1.56116e-05	0	19
871	TTGTCTTACTCTTTAACAACAT	0	5	0	2.16992e-05	22
872	CTAGTGATAACTCACTCGTACA	0	5	0	2.16992e-05	22
873	ATAGTGATAACTCACTATTCA	5	0	1.56116e-05	0	21
874	GCAGAAAGTTCTACACTTTT	0	5	0	2.16992e-05	20
875	ACAGCAAATTTCTACAGCTTTT	5	0	1.56116e-05	0	22
876	CTGTGATAATCACTAGTACA	0	5	0	2.16992e-05	20
877	CTAGTGTTAATCACTAGTACA	0	5	0	2.16992e-05	21
878	CTAGTGATACCACTAGTACA	0	5	0	2.16992e-05	20
879	ACAGCAAATCTACAGCTTT	5	0	1.56116e-05	0	19
880	TTGTCTTATTCTAACAACAT	0	5	0	2.16992e-05	20
881	ATAGTGTAACTCACTAGTACT	5	0	1.56116e-05	0	21
882	ACAGCAAATTCTCAGCTTTT	5	0	1.56116e-05	0	20
883	ATAGTGATAACTCACTATAA	5	0	1.56116e-05	0	20
884	CTAGTGTTACTCACTAGTACA	0	5	0	2.16992e-05	21
885	CTAGTGAAACTAACTAGTACA	0	5	0	2.16992e-05	21
886	ATAGTGATTATCACTAGTACA	5	0	1.56116e-05	0	21
887	ATATGATAACTCACTGTACA	5	0	1.56116e-05	0	20
888	GCAGCAAGTTTACAGCTTTT	0	5	0	2.16992e-05	20
889	ATAGTGATAACACTATACA	5	0	1.56116e-05	0	19
890	TAGTGATAACTCTAGTACA	5	0	1.56116e-05	0	19
891	CAAGTGATAATCACTAGTACA	0	5	0	2.16992e-05	21
892	CTAGTGATAATCACTAGTTACA	0	5	0	2.16992e-05	22
893	GAAAGTTCTACAGCTTTT	0	5	0	2.16992e-05	18
894	GCAGCAAAGTTCTACAGCTT	0	5	0	2.16992e-05	20
895	CTGTCTTATTCTTTAGTAACAT	5	0	1.56116e-05	0	22
896	ATAGTTATAATCACTAGTACA	5	0	1.56116e-05	0	21
897	CTAGAAACTCACTAGTACA	0	5	0	2.16992e-05	19
898	CTAGTGATAACTCACTAGTAGA	0	5	0	2.16992e-05	22
899	CTAGTGAAACTACTAGTACA	0	5	0	2.16992e-05	20
900	ATAGTGATAACTCACTATAAA	5	0	1.56116e-05	0	21
901	ACACAAATTCTACAGCTTTT	5	0	1.56116e-05	0	20
902	ACCCATTGATTAACTGTCAAA	5	0	1.56116e-05	0	21
903	ATAGTAAACTCACTAGTACA	5	0	1.56116e-05	0	20
904	AAGTGATAACTCACTATACA	5	0	1.56116e-05	0	20
905	GCCCATTGAATAACTGTCAAA	0	5	0	2.16992e-05	21
906	ACGAGAAAGGAGCAGTTACCTT	0	5	0	2.16992e-05	22
907	ATAGTGATAACCCTAGTACA	5	0	1.56116e-05	0	20
908	ATAGTGAAACCACTAGTACA	5	0	1.56116e-05	0	20
909	CTAGTGATAATCACTGGTACA	0	5	0	2.16992e-05	21
910	ATAGTGATAACTCACTAGGACA	5	0	1.56116e-05	0	22
911	CTATGATAACTCACTGTACA	0	5	0	2.16992e-05	20
912	GCAGCAAAGTACTACAGCTTTT	0	5	0	2.16992e-05	22
913	AAGTGATAACTCATAGTACA	5	0	1.56116e-05	0	20
914	CTAGTTATAACTCATAGTACA	0	5	0	2.16992e-05	21
915	GCAGCAAAGTTCTACAT	0	5	0	2.16992e-05	17
916	CTAGTGATAACTCACATACA	0	5	0	2.16992e-05	20
917	GCCCATGATATAACTGTCAAA	0	5	0	2.16992e-05	21
918	ACAGCAAAGTTCAACAGCTTTT	5	0	1.56116e-05	0	22
919	CTAGTGATAACTCAAGTAA	0	5	0	2.16992e-05	19
920	ACACAAAGTTCTACAGTTTT	5	0	1.56116e-05	0	20
921	ATAGTGAAACTCACTAGTAC	5	0	1.56116e-05	0	20
922	ATAGTGATAACTCATAGCACA	5	0	1.56116e-05	0	21
923	ATAGTGATAACTCACAATACA	5	0	1.56116e-05	0	21
924	CTAGGTAACTCACTAGTACA	0	5	0	2.16992e-05	20
925	ATAGTGAAACTACTAGTACA	5	0	1.56116e-05	0	20
926	GCAGCAAAGTTCTACAGCT	0	5	0	2.16992e-05	19
927	CAGCTGTCATAGGAAATCTCCC	0	5	0	2.16992e-05	22
928	CAATGATAACTCACTAGTACA	0	5	0	2.16992e-05	21
929	CTATGATAACTCACTAGTAAA	0	5	0	2.16992e-05	21
930	ATAGGATAACTCACTATACA	5	0	1.56116e-05	0	20
931	ATAGTGATATCACTATACA	5	0	1.56116e-05	0	19
932	ATAGTGATAACTCATAGTTCA	5	0	1.56116e-05	0	21
933	CTAGTGATAATCTCTAGTACA	0	5	0	2.16992e-05	21
934	ATATTAACTCACTAGTACA	5	0	1.56116e-05	0	19
935	TTAGTGTAACTCACTAGTACA	4	1	1.24893e-05	4.33984e-06	21
936	CTAGTGATACTAACTAGTACA	0	5	0	2.16992e-05	21
937	GCAGAAGTTCTACAGCTTTT	0	5	0	2.16992e-05	20
938	CTAGTGATATCACTATACA	0	5	0	2.16992e-05	19
939	ACCAACATGTCTCTACTCCTAT	5	0	1.56116e-05	0	22
940	ATAGTGATAACTACAGTACA	5	0	1.56116e-05	0	20
941	GCAGCAAAGTTCTGCTTTT	0	5	0	2.16992e-05	19
942	ATAGTGATACTCACTTACA	5	0	1.56116e-05	0	19
943	ATAGTGTAACTCTAGTACA	4	0	1.24893e-05	0	19
944	ACACAAAGTTCTACACTTTT	4	0	1.24893e-05	0	20
945	ACAGAAAGTTCTACAGCTTT	4	0	1.24893e-05	0	20
946	ACAGCAAAGTTCCACAGCTTTT	4	0	1.24893e-05	0	22
947	ATAGTGATAACTCCTAGTCA	4	0	1.24893e-05	0	20
948	ACCAACGTGTCTCTTCTCCTAT	4	0	1.24893e-05	0	22
949	GCAGTTCTACAGCTTTT	0	4	0	1.73594e-05	17
950	CTAGTGATACTCACTGTACA	0	4	0	1.73594e-05	20
951	CTAGTGATAATCTAGTACA	0	4	0	1.73594e-05	19
952	ATATGATAATCACTAGTAC	4	0	1.24893e-05	0	19
953	GCGGCAAAGTTCTACAGCTTTT	0	4	0	1.73594e-05	22
954	ACACAAAGTTTACAGCTTTT	4	0	1.24893e-05	0	20
955	ATATGATAACTCACTAGTA	4	0	1.24893e-05	0	19
956	ATAGGATAACTCATAGTACA	4	0	1.24893e-05	0	20
957	CTATGATAAATCACTAGTACA	0	4	0	1.73594e-05	21
958	CTAGTGATAACTCACAATACA	0	4	0	1.73594e-05	21
959	GCAGCAAAGTTCTTACAGCTTTT	0	4	0	1.73594e-05	23
960	ACCAGTGGCCATAGGTGGAAAC	0	4	0	1.73594e-05	22
961	CTAGTGATACTCACTAGAACA	0	4	0	1.73594e-05	21
962	ATAGTGTAACTCAGTACA	4	0	1.24893e-05	0	18
963	ACAGCAAAGGTTCTACAGCTTTT	4	0	1.24893e-05	0	23
964	TTGTCTATTCTTCAATAACAT	0	4	0	1.73594e-05	21
965	ACCATCATGTCTGTTACGTTAA	4	0	1.24893e-05	0	22
966	GCAAAAGTTCTACAGCTTTT	0	4	0	1.73594e-05	20
967	ACAGCAAATTTACAGCTTT	4	0	1.24893e-05	0	19
968	TGCAGAGAGTGTTACATTGCAT	0	4	0	1.73594e-05	22
969	GCAGCAAAGTTCTAAGTTTT	0	4	0	1.73594e-05	20
970	CTAGTGATAACACTATACA	0	4	0	1.73594e-05	19
971	ATAGTGATCACTCCTAGTACA	4	0	1.24893e-05	0	21
972	CTAGTGATAACTCATAGTTCA	0	4	0	1.73594e-05	21
973	ATAGTGATAACTCATAATACA	4	0	1.24893e-05	0	21
974	TCGCAGTATTACCGAGCATCAA	0	4	0	1.73594e-05	22
975	CCTAGTGATAATCACTAGTACA	0	4	0	1.73594e-05	22
976	TTGTCTTATTCTTCAACAACAC	0	4	0	1.73594e-05	22
977	ACAGCAAAGTTCTACAGCTTTA	4	0	1.24893e-05	0	22
978	CTATGATAACTCACAGTACA	0	4	0	1.73594e-05	20
979	ATAGTGATAATCACAGTACA	4	0	1.24893e-05	0	20
980	CTAGTGATAATCACTTAGTACA	0	4	0	1.73594e-05	22
981	ATAGTGTAACTAACTAGTACA	4	0	1.24893e-05	0	21
982	CTAGTGATAACTCATAGTAC	0	4	0	1.73594e-05	20
983	CTAGTGATAACAAGTACA	0	4	0	1.73594e-05	18
984	ATAGTGATCACTATACA	4	0	1.24893e-05	0	17
985	GCAGCAAAGTTCTACTT	0	4	0	1.73594e-05	17
986	ATAGTGATACCCACTAGTACA	4	0	1.24893e-05	0	21
987	ATGTGATAACTCACTATACA	4	0	1.24893e-05	0	20
988	CTAGTGATAATCACCTAGTACA	0	4	0	1.73594e-05	22
989	ACACAAAGTCTACAGCTTTT	4	0	1.24893e-05	0	20
990	ACAGCAAAGTTCTACATCTTTT	4	0	1.24893e-05	0	22
991	ATAGTGATAACTCTTAGTACA	4	0	1.24893e-05	0	21
992	ATATGATAACTCACTATTACA	4	0	1.24893e-05	0	21
993	ATAGTGATAATCACTAGTAA	4	0	1.24893e-05	0	20
994	GCAGCAAAGTTCTACTGCTTTT	0	4	0	1.73594e-05	22
995	GCAGCTAAGTTCTACAGCTTTT	0	4	0	1.73594e-05	22
996	CTAGTGATAACTCACTATAAA	0	4	0	1.73594e-05	21
997	GAAGCAAAGTTCTACAGCTTTT	0	4	0	1.73594e-05	22
998	TAGTGATAACTACTAGTACA	4	0	1.24893e-05	0	20
999	GCACAAAGTTCTACACTTTT	0	4	0	1.73594e-05	20
1000	ACAGAAAGTCTACAGCTTTT	4	0	1.24893e-05	0	20
1001	GCAGCAAAGTTCCAGCTTTT	0	4	0	1.73594e-05	20
1002	CTAGTGAAACCCACTAGTACA	0	4	0	1.73594e-05	21
1003	CTAGTGATAACTCATAGTATA	0	4	0	1.73594e-05	21
1004	AGGCATATATAACTGTTACCAT	0	4	0	1.73594e-05	22
1005	ATAGTAATCACTAGTACA	4	0	1.24893e-05	0	18
1006	TTGTCTTATTATTTAACAACAT	0	4	0	1.73594e-05	22
1007	GGCAAAGTTCTACAGCTTTT	0	4	0	1.73594e-05	20
1008	TTGTCTTATTCTTAAATAACAT	0	4	0	1.73594e-05	22
1009	TAGTGATAACTCACTAGTAA	2	2	6.24465e-06	8.67969e-06	20
1010	ACCTACATGTCTCTTCTCCTAT	4	0	1.24893e-05	0	22
1011	CTATGAAACTCACTATACA	0	4	0	1.73594e-05	19
1012	CTAGTGATAACTCAATATACA	0	4	0	1.73594e-05	21
1013	ATAGGATAATCACTAGTACA	4	0	1.24893e-05	0	20
1014	ACAGGTTCTACAGCTTTT	4	0	1.24893e-05	0	18
1015	CTATGATAACTCCTAGTACA	0	4	0	1.73594e-05	20
1016	GCCCATTGATATACTGTCAAA	0	4	0	1.73594e-05	21
1017	CTAGTGAAACTCCTAGTACA	0	4	0	1.73594e-05	20
1018	CTAGTGATAACTCACTGTAA	0	4	0	1.73594e-05	20
1019	CAGTGATAACTCATAGTACA	0	4	0	1.73594e-05	20
1020	ATAGTGTATCACTAGTACA	4	0	1.24893e-05	0	19
1021	ATAGTGTAACTCACTAGTAAA	4	0	1.24893e-05	0	21
1022	ACAGAAAAGTTCTACAGCTTTT	4	0	1.24893e-05	0	22
1023	GCAGCAAAGTTCTACACTTT	0	4	0	1.73594e-05	20
1024	ACCCATTGATATAACTGCAAA	4	0	1.24893e-05	0	21
1025	TTGTCTTATTCTTTAAAACAT	0	4	0	1.73594e-05	21
1026	ACAGCAAAGTTCTACTGCTTTT	4	0	1.24893e-05	0	22
1027	ATAGTGATAATCACCAGTACA	4	0	1.24893e-05	0	21
1028	ATAGTGATAACTCAAAGTACA	4	0	1.24893e-05	0	21
1029	CTAGTGATATCTCACTATACA	0	4	0	1.73594e-05	21
1030	GCTGCAAAGTTCTACAGCTTTT	0	4	0	1.73594e-05	22
1031	ATAGTTAACTCATAGTACA	4	0	1.24893e-05	0	19
1032	CTAGTGATACTCACAGTACA	0	4	0	1.73594e-05	20
1033	CTATGATAACTCACTAGAACA	0	4	0	1.73594e-05	21
1034	ATAGTGATAAACTCATAGTACA	4	0	1.24893e-05	0	22
1035	CTTGTGATAACTCACTATACA	0	4	0	1.73594e-05	21
1036	ACAGCAAAGTTCTACCAGCTTTT	4	0	1.24893e-05	0	23
1037	ATAGTGATAACTCACTAATAC	4	0	1.24893e-05	0	21
1038	ACCATGTTTGGCTTCGATAATA	0	4	0	1.73594e-05	22
1039	ACAGCAAAGTTTACAGTTT	4	0	1.24893e-05	0	19
1040	ACCATCATGTCTCTTCTCCTAT	4	0	1.24893e-05	0	22
1041	TAGTGATACACTAGTACA	2	2	6.24465e-06	8.67969e-06	18
1042	ATATGATAACTCACAAGTACA	4	0	1.24893e-05	0	21
1043	ATGTGATAACTCATAGTACA	4	0	1.24893e-05	0	20
1044	CTAGTGAAACTCACTAGTAAA	0	4	0	1.73594e-05	21
1045	ATAGTGATAATCACAAGTACA	4	0	1.24893e-05	0	21
1046	ATAGTGATAACTCATTATACA	4	0	1.24893e-05	0	21
1047	ACAGCAAAGTTCTACAGGCTTTT	4	0	1.24893e-05	0	23
1048	TTGTCTTGTTCTTCAATAACAT	0	4	0	1.73594e-05	22
1049	ATAGTGATAACTACTAGTAC	4	0	1.24893e-05	0	20
1050	TAGGATAACTCACTAGTACA	4	0	1.24893e-05	0	20
1051	CTAGTGTTAACTCACTATACA	0	4	0	1.73594e-05	21
1052	ATAGTGATAACTCCTAGACA	4	0	1.24893e-05	0	20
1053	CTGTGATATATAAATATCAAA	4	0	1.24893e-05	0	21
1054	CAAGTGATAACTCACTAGTAA	0	4	0	1.73594e-05	21
1055	ACCAACTTGTCTCTTCTCCTAT	4	0	1.24893e-05	0	22
1056	AAGTGATAATCACTAGTACA	4	0	1.24893e-05	0	20
1057	ATAGTGATAACCAATAGTACA	4	0	1.24893e-05	0	21
1058	ATAGTGATAACTCCAGTACA	4	0	1.24893e-05	0	20
1059	CTAGTGATAACGCACTAGTACA	0	4	0	1.73594e-05	22
1060	TAGTGAACTCACTAGTACA	2	2	6.24465e-06	8.67969e-06	19
1061	TTATGATAACTCACTAGTACA	4	0	1.24893e-05	0	21
1062	CTAGTGATAACTCATGTACA	0	4	0	1.73594e-05	20
1063	ATATGATAACTTACTAGTACA	4	0	1.24893e-05	0	21
1064	ATAGTGATACTCACTGTACA	4	0	1.24893e-05	0	20
1065	CTATGATATCTCACTAGTACA	0	4	0	1.73594e-05	21
1066	ATATGATAAACTCACTAGTACA	4	0	1.24893e-05	0	22
1067	CTAGTGATATCACTAGTAA	0	4	0	1.73594e-05	19
1068	CTAGTGATAATCACTAGTACG	0	4	0	1.73594e-05	21
1069	CGATAACTCACTAGTACA	0	4	0	1.73594e-05	18
1070	GCAGCGAAGTTCTACAGCTTTT	0	4	0	1.73594e-05	22
1071	ATAGTGATAACTCAGTAC	4	0	1.24893e-05	0	18
1072	CTAGTGAACACTAGTACA	0	4	0	1.73594e-05	18
1073	TTGTCTTATTCTTCAGTAACAT	0	4	0	1.73594e-05	22
1074	ATAGTGTAAATCACTAGTACA	4	0	1.24893e-05	0	21
1075	GACAATGTAGAGAGAAGAATTA	0	4	0	1.73594e-05	22
1076	TTGTCTTATTCTTTAACAAAAT	0	4	0	1.73594e-05	22
1077	ACAGCAAAGTTCTACAGCTATT	4	0	1.24893e-05	0	22
1078	ATAGTTAACTCCTAGTACA	4	0	1.24893e-05	0	19
1079	CTAGTGATAACACACTAGTAA	0	4	0	1.73594e-05	21
1080	CCAGCAAAGTTCTACAGCTTTT	3	0	9.36698e-06	0	22
1081	CTAGATAACTCATAGTACA	0	3	0	1.30195e-05	19
1082	CTAGTGAAACACACTAGTACA	0	3	0	1.30195e-05	21
1083	CTAGATAACTCACTATACA	0	3	0	1.30195e-05	19
1084	ATATGATAACTCACTTACA	3	0	9.36698e-06	0	19
1085	ATAGTTAACTCACTATACA	3	0	9.36698e-06	0	19
1086	CTATGATAACTCACTAGTA	0	3	0	1.30195e-05	19
1087	CTAGTGTTAACTCATAGTACA	0	3	0	1.30195e-05	21
1088	TTGTCTTTTTCTTCAATAACAT	0	3	0	1.30195e-05	22
1089	CTAGGATAACTCACTAGTCA	0	3	0	1.30195e-05	20
1090	ATATATAACTCACTAGTACA	3	0	9.36698e-06	0	20
1091	ATAGATAACTCACTATACA	3	0	9.36698e-06	0	19
1092	AGGAATTAAGGTAGAGGTTATA	0	3	0	1.30195e-05	22
1093	ATGTGATAACTCACTAGTAC	3	0	9.36698e-06	0	20
1094	ATAGTGTAATCACTATACA	3	0	9.36698e-06	0	19
1095	ACAGCAAACTACAGCTTT	3	0	9.36698e-06	0	18
1096	TTAGTGATACTCACTAGTACA	1	2	3.12233e-06	8.67969e-06	21
1097	CTATGATAACTCACTAAACA	0	3	0	1.30195e-05	20
1098	ACAGCAAAGTTCGCTTTT	3	0	9.36698e-06	0	18
1099	CTGTGATAACTCACTAGTAA	0	3	0	1.30195e-05	20
1100	TGCAGAGAGTGTCACATTGCAT	0	3	0	1.30195e-05	22
1101	TAGTGATAACTAGTACA	1	2	3.12233e-06	8.67969e-06	17
1102	ATATGATAACTCACTTGTACA	3	0	9.36698e-06	0	21
1103	CTAGTGATACTACTAGTACA	0	3	0	1.30195e-05	20
1104	ATAGGGATAACTCACTAGTACA	3	0	9.36698e-06	0	22
1105	CTAGTTATAACTTACTAGTACA	0	3	0	1.30195e-05	22
1106	TTGTCTTATTCTTTAACAACAA	0	3	0	1.30195e-05	22
1107	ATAGTTAACTCACTAGTAC	3	0	9.36698e-06	0	19
1108	CTGTATAACTCACTAGTACA	0	3	0	1.30195e-05	20
1109	ATAGGATAACTCCTAGTACA	3	0	9.36698e-06	0	20
1110	GCCAACATGTCTCTTTTCCTAT	0	3	0	1.30195e-05	22
1111	CTAGTGAAAACTCACTATACA	0	3	0	1.30195e-05	21
1112	ATATGATAACTCACCTAGTACA	3	0	9.36698e-06	0	22
1113	ATAGTGATACTCACTAGTTCA	3	0	9.36698e-06	0	21
1114	GCCGCCATGTCTGCCACGTTAA	0	3	0	1.30195e-05	22
1115	CCCAGTGGCCGTAGTTGGAAAT	3	0	9.36698e-06	0	22
1116	CTAGTGATAACTCACAAGTAA	0	3	0	1.30195e-05	21
1117	ATAGTGATAACTCACTATACC	3	0	9.36698e-06	0	21
1118	ACAGCAAAGTTTTACAGCTTTT	3	0	9.36698e-06	0	22
1119	ACGAGAAAGGAGCAGTCACCTT	0	3	0	1.30195e-05	22
1120	ATAGTGTAACTCACAAGTACA	3	0	9.36698e-06	0	21
1121	CAAGGATAACTCACTAGTACA	0	3	0	1.30195e-05	21
1122	ATAGTAACTCACTAGTAC	3	0	9.36698e-06	0	18
1123	ATATGTAACTCACTAGTAC	3	0	9.36698e-06	0	19
1124	ATAGTATAACTCTAGTACA	3	0	9.36698e-06	0	19
1125	ATATGATAACACTAGTACA	3	0	9.36698e-06	0	19
1126	GCCAACATGTCTCCTCACCTAT	0	3	0	1.30195e-05	22
1127	ACCAACATGACTCTTCTCCTAT	3	0	9.36698e-06	0	22
1128	ATAGTACTCACTATACA	3	0	9.36698e-06	0	17
1129	CTAATGATAATCACTAGTACA	0	3	0	1.30195e-05	21
1130	GCAGCAAAGTTCTACAACTTTT	0	3	0	1.30195e-05	22
1131	TAGTCTTATTCTTTAACAACAT	0	3	0	1.30195e-05	22
1132	CTAGTGATAACTTACTAGTAA	0	3	0	1.30195e-05	21
1133	CTAGTGATCTCACTATACA	0	3	0	1.30195e-05	19
1134	ACCGTCATGTCTGTCACGTTAA	3	0	9.36698e-06	0	22
1135	ATCGTGATAATCACTAGTACA	3	0	9.36698e-06	0	21
1136	GCAGCAAAGTCTAAGCTTTT	0	3	0	1.30195e-05	20
1137	CTCTTATTCTTTAATAACAT	3	0	9.36698e-06	0	20
1138	CTAGTGATAACACACTATACA	0	3	0	1.30195e-05	21
1139	ATAGTGTAACACTAGTACA	3	0	9.36698e-06	0	19
1140	TTGTCTAATTCTTTAACAACAT	0	3	0	1.30195e-05	22
1141	ATAGTGATCACTCACTCGTACA	3	0	9.36698e-06	0	22
1142	CTAGTGATTAACTCATAGTACA	0	3	0	1.30195e-05	22
1143	CTAGTGTAACTCACAAGTACA	0	3	0	1.30195e-05	21
1144	ACAGCAAAGTTCAACAGTTTT	3	0	9.36698e-06	0	21
1145	CTATGATAACTCACTAGTAC	0	3	0	1.30195e-05	20
1146	ACAGCAAGTTTACAGCTTTT	3	0	9.36698e-06	0	20
1147	ATATGGTAACTCACTAGTACA	3	0	9.36698e-06	0	21
1148	ATAGTGTAACTCATTAGTACA	3	0	9.36698e-06	0	21
1149	TGCAGAGAGTGCTATATTGCAT	0	3	0	1.30195e-05	22
1150	TTGTCTTACTCTTCAACAACAT	0	3	0	1.30195e-05	22
1151	ATATGATAACTCACGTACA	3	0	9.36698e-06	0	19
1152	CTAGTGATAATCCTAGTACA	0	3	0	1.30195e-05	20
1153	CTAGTAACTCATAGTACA	0	3	0	1.30195e-05	18
1154	CTATGATAACCACTAGTACA	0	3	0	1.30195e-05	20
1155	CTATGATACTCACTATACA	0	3	0	1.30195e-05	19
1156	GCAGCAAATTCTACAGTTTT	0	3	0	1.30195e-05	20
1157	ACAGCAAAGTTCACAGTTTT	3	0	9.36698e-06	0	20
1158	TAGTGATAACTCTCTAGTACA	3	0	9.36698e-06	0	21
1159	ATAGTATACTCACTAGTACA	3	0	9.36698e-06	0	20
1160	ATAGTGATACTCACTAGTACT	3	0	9.36698e-06	0	21
1161	TAGTGATAACTCACTACA	3	0	9.36698e-06	0	18
1162	CTAGTGAAACTCATTAGTACA	0	3	0	1.30195e-05	21
1163	ATAGTAATAACTCACTATTACA	3	0	9.36698e-06	0	22
1164	TTGTCTTATTCTTCAAAAACAT	0	3	0	1.30195e-05	22
1165	GCAGCTTCTACAGCTTTT	0	3	0	1.30195e-05	18
1166	TCCAACATGTCTCTTCTCCTAT	3	0	9.36698e-06	0	22
1167	AGGACATGTGGCCACTTATTAT	3	0	9.36698e-06	0	22
1168	GCCAACGTGTCTCCTCTCCTAT	0	3	0	1.30195e-05	22
1169	ATATTGTAACTCACTAGTACA	3	0	9.36698e-06	0	21
1170	ATATGATAACTCACTAGT	3	0	9.36698e-06	0	18
1171	CAGTCTTATTCTTTAATAACAT	3	0	9.36698e-06	0	22
1172	ATAGTGATAACTCATAGTACT	3	0	9.36698e-06	0	21
1173	ACAGCAAAGTTTCTACAGCTTTT	3	0	9.36698e-06	0	23
1174	TTGTCTTATCCTTCAATAACAT	0	3	0	1.30195e-05	22
1175	ATAGTGTACACTAGTACA	3	0	9.36698e-06	0	18
1176	GCAAAGTTCTACAGCTTTT	0	3	0	1.30195e-05	19
1177	CTAAGTGATACTCACTAGTACA	0	3	0	1.30195e-05	22
1178	CTAGTGATACTCACTACA	0	3	0	1.30195e-05	18
1179	CTAGTGATAACTCATAGCA	0	3	0	1.30195e-05	19
1180	CTGTCTATTCTTTAATAACAT	3	0	9.36698e-06	0	21
1181	ATAGTTGATAATCACTAGTACA	3	0	9.36698e-06	0	22
1182	CTGTCTTATTCTTTCATAACAT	3	0	9.36698e-06	0	22
1183	CTAGTGATAATCACTACA	0	3	0	1.30195e-05	18
1184	CTAGTGATAACTATTACA	0	3	0	1.30195e-05	18
1185	CTATAACTCATAGTACA	0	3	0	1.30195e-05	17
1186	ATATTGATAACTCACTATACA	3	0	9.36698e-06	0	21
1187	ACCAACATGTCACTTCTCCTAT	3	0	9.36698e-06	0	22
1188	GTAGCAAAGTTCTACAGCTTTT	0	3	0	1.30195e-05	22
1189	CTAGTGATAACTCATTGTACA	0	3	0	1.30195e-05	21
1190	ATAGTGATTAACTCACTATACA	3	0	9.36698e-06	0	22
1191	CTAGTGATATTCACTAGTACA	0	3	0	1.30195e-05	21
1192	CTAGTGATAACTCATAGTA	0	3	0	1.30195e-05	19
1193	ATAGTAATAACTCATAGTACA	3	0	9.36698e-06	0	21
1194	ATAGTGTAACTCATAGTAC	3	0	9.36698e-06	0	19
1195	ATAATGATACTCACTAGTACA	3	0	9.36698e-06	0	21
1196	CTTGTGATAATCACTAGTACA	0	3	0	1.30195e-05	21
1197	ATGTAACTCACTAGTACA	3	0	9.36698e-06	0	18
1198	CTAGTGATAACTAAGTACA	0	3	0	1.30195e-05	19
1199	CTATGATAACTCACTAGCACA	0	3	0	1.30195e-05	21
1200	GCAGCACAGTTCTACAGCTTTT	0	3	0	1.30195e-05	22
1201	CTAGTGATACTTACTAGTACA	0	3	0	1.30195e-05	21
1202	AATATGATAACTCACTAGTACA	3	0	9.36698e-06	0	22
1203	ATAGGTGTAACTCACTAGTACA	3	0	9.36698e-06	0	22
1204	AAAAGTTCTACAGCTTTT	3	0	9.36698e-06	0	18
1205	CTAGTGATAACTAACTATACA	0	3	0	1.30195e-05	21
1206	CTAGTGATAATCACTAGTGCA	0	3	0	1.30195e-05	21
1207	ATAGTGATTACTCATAGTACA	3	0	9.36698e-06	0	21
1208	TTGTCTTATTCTTTAACATCAT	0	3	0	1.30195e-05	22
1209	CTAGAACTCACTAGACA	0	3	0	1.30195e-05	17
1210	ATAGTATAACTACTAGTACA	3	0	9.36698e-06	0	20
1211	ATAGTGATAACTACTAGTCA	3	0	9.36698e-06	0	20
1212	CTAGTGATAACTAGTAA	0	3	0	1.30195e-05	17
1213	TAGTGATAACTCACTAGACA	1	2	3.12233e-06	8.67969e-06	20
1214	ATAGTGATAACACTAGTAC	3	0	9.36698e-06	0	19
1215	GCACAAAGTCTACAGCTTTT	0	3	0	1.30195e-05	20
1216	TTAGTGATAATCACTAGTACA	2	1	6.24465e-06	4.33984e-06	21
1217	TAGTGCTCACTAGTACA	2	1	6.24465e-06	4.33984e-06	17
1218	ATAGTGATAACTAGTAC	3	0	9.36698e-06	0	17
1219	ATAGTGATAACTCTCTAGTAC	3	0	9.36698e-06	0	21
1220	CTAGTTAACTCACTATACA	0	3	0	1.30195e-05	19
1221	ACCAACATGTCTCTTCTCCTTT	3	0	9.36698e-06	0	22
1222	ATATGAACTCACTAGTACA	3	0	9.36698e-06	0	19
1223	TAGTTAACTCACTAGTACA	3	0	9.36698e-06	0	19
1224	TTGTCTTATTCATTAATAACAT	0	3	0	1.30195e-05	22
1225	ACAGCAAAGTTCTACAGCTTCT	3	0	9.36698e-06	0	22
1226	CTAGTATAACTCACAGTACA	0	3	0	1.30195e-05	20
1227	CTAGTGATAACTTGTACA	0	3	0	1.30195e-05	18
1228	CTATGATAATCATAGTACA	0	3	0	1.30195e-05	19
1229	ATAGTGATAACTTGTACA	3	0	9.36698e-06	0	18
1230	TTGTCTTATACTTTAACAACAT	0	3	0	1.30195e-05	22
1231	ACAGCAAAGTCTCAGCTTTT	3	0	9.36698e-06	0	20
1232	ATTGTGAAACTCACTAGTACA	3	0	9.36698e-06	0	21
1233	CTAGTGATAACATAGTACA	0	3	0	1.30195e-05	19
1234	CTAGTGATAAATAGTACA	0	3	0	1.30195e-05	18
1235	CTAGTATAACTCACTAGTAA	0	3	0	1.30195e-05	20
1236	GCCAACATGTCTCTTCTTCTAT	0	3	0	1.30195e-05	22
1237	TAGTGTAACTCACTAGTAC	3	0	9.36698e-06	0	19
1238	ATATAATAACTCACTAGTACA	3	0	9.36698e-06	0	21
1239	ACCCATTGATATACTGTCAAA	3	0	9.36698e-06	0	21
1240	CTGTCTTATTCTTTAATAACCT	3	0	9.36698e-06	0	22
1241	TAGTGATAACTCACTAGTCA	3	0	9.36698e-06	0	20
1242	ACCCATTATATAACTGTCAAA	3	0	9.36698e-06	0	21
1243	ACAGCAAAGTTCTACAGT	3	0	9.36698e-06	0	18
1244	ATAGTGATTAATCACTAGTACA	3	0	9.36698e-06	0	22
1245	TTTCTTATTCTTTAATAACAT	0	3	0	1.30195e-05	21
1246	ATAGTGATAACTTAACTCACTAGTACA	3	0	9.36698e-06	0	27
1247	ATAGTGATAACTCATAA	3	0	9.36698e-06	0	17
1248	GCCGCCATGTCCGTTACGTTAA	0	3	0	1.30195e-05	22
1249	ATGTCTTATTCTTTAACAACAT	0	3	0	1.30195e-05	22
1250	ATAGTGAATAACTCATAGTACA	3	0	9.36698e-06	0	22
1251	ATAGTGATAATCACTAGTAAA	3	0	9.36698e-06	0	21
1252	TTAGTGATAACTACTAGTACA	2	1	6.24465e-06	4.33984e-06	21
1253	AGAGTGATAACTCACTAGTACA	3	0	9.36698e-06	0	22
1254	GAAGTTCTACAGCTTTT	0	3	0	1.30195e-05	17
1255	ATAGTGATACCTAGTACA	3	0	9.36698e-06	0	18
1256	ATAGTGTATCTCACTAGTACA	3	0	9.36698e-06	0	21
1257	CTAGTGAAACTCACTAACA	0	3	0	1.30195e-05	19
1258	CTAGTGATAACTCACTAGAAA	0	3	0	1.30195e-05	21
1259	ATAGTGATAACTCACAGTAC	3	0	9.36698e-06	0	20
1260	ATATGTTAACTCACTAGTACA	3	0	9.36698e-06	0	21
1261	CTATGCTCACTAGTACA	0	3	0	1.30195e-05	17
1262	AAAGTGATAACTCATAGTACA	3	0	9.36698e-06	0	21
1263	CTAGTGATAATCACTAGAACA	0	3	0	1.30195e-05	21
1264	ATATGATAACTCACTACA	3	0	9.36698e-06	0	18
1265	CAAAGTTCTACAGCTTTT	2	1	6.24465e-06	4.33984e-06	18
1266	ATAGTGTAACTAGTACA	3	0	9.36698e-06	0	17
1267	CTAGTGAAACTCACAGTACA	0	3	0	1.30195e-05	20
1268	ATAGTGATAACTCACTCTACA	3	0	9.36698e-06	0	21
1269	ACGAGAAAGGAGCAGCTACCTT	0	3	0	1.30195e-05	22
1270	CTAGTGATATCTCTAGTACA	0	3	0	1.30195e-05	20
1271	TTGTCTTATTCTAATAACAT	0	3	0	1.30195e-05	20
1272	CTAGTGATATCTCATAGTACA	0	3	0	1.30195e-05	21
1273	GCAGCAAAGTTCTACAG	0	3	0	1.30195e-05	17
1274	ATAGTGTAACTCACGTACA	3	0	9.36698e-06	0	19
1275	ATAGTGAATAACTCACTATACA	3	0	9.36698e-06	0	22
1276	TTGTCTTATTCTATAATAACAT	0	3	0	1.30195e-05	22
1277	ACAGCAAATTACAGCTTTT	3	0	9.36698e-06	0	19
1278	CTAGTGATAATCACTAACA	0	3	0	1.30195e-05	19
1279	CTGTATTATTCTTTAATAACAT	3	0	9.36698e-06	0	22
1280	ATAGTGAATAATCACTAGTACA	3	0	9.36698e-06	0	22
1281	CTATGATAACTCTCTAGTACA	0	3	0	1.30195e-05	21
1282	CTAGTGATAACCACTATACA	0	3	0	1.30195e-05	20
1283	ACAGCAAAGTACTACAGCTTTT	3	0	9.36698e-06	0	22
1284	ATAGTGTAACTCACTAGACA	3	0	9.36698e-06	0	20
1285	ACCAACATGTCTCTTCTCCAAT	3	0	9.36698e-06	0	22
1286	ATAGTTATAACTCATAGTACA	3	0	9.36698e-06	0	21
1287	ATAGTGATACTCTAGTACA	3	0	9.36698e-06	0	19
1288	CTAGTAACTCCCTAGTACA	0	3	0	1.30195e-05	19
1289	CTAGTGATAATCACTAGTCA	0	3	0	1.30195e-05	20
1290	CTTTGATAACTCACTAGTACA	0	3	0	1.30195e-05	21
1291	ATATGATAATCATAGTACA	3	0	9.36698e-06	0	19
1292	GCAGCAAAGTCAGCTTTT	0	3	0	1.30195e-05	18
1293	CTATGATAACTCACTAGCA	0	3	0	1.30195e-05	19
1294	ATAGTGATAATCACTAGTC	3	0	9.36698e-06	0	19
1295	ATAGTGATAACTCATAGCA	3	0	9.36698e-06	0	19
1296	AACAGTATCCCTCTTAGCATTA	3	0	9.36698e-06	0	22
1297	CTAGTGATAACTCCTAGTAA	0	3	0	1.30195e-05	20
1298	CCGGAGTGAACTGAAGTCGAAA	0	3	0	1.30195e-05	22
1299	TCCGTCATGTCTGTTACGTTAA	3	0	9.36698e-06	0	22
1300	ATATGATCTCACTAGTACA	3	0	9.36698e-06	0	19
1301	CTATGATAATCACTATACA	0	3	0	1.30195e-05	19
1302	ATAGTGATAACCACTAGTAA	3	0	9.36698e-06	0	20
1303	CTAGGAACTCACTAGTACA	0	3	0	1.30195e-05	19
1304	CTAGTTATAACTCACTATACA	0	3	0	1.30195e-05	21
1305	ATAGTGATACTCACTAGACA	3	0	9.36698e-06	0	20
1306	GCAGCAAAGTTCCTACAGCTTTT	0	3	0	1.30195e-05	23
1307	ATAGTGATAACTCCTAGA	3	0	9.36698e-06	0	18
1308	ACAGCAAAGTTTACAGCTT	3	0	9.36698e-06	0	19
1309	ATAGTGATAACTCATATAC	3	0	9.36698e-06	0	19
1310	ATAGGATAAATCACTAGTACA	3	0	9.36698e-06	0	21
1311	ATAGTGATAACTCTATACA	3	0	9.36698e-06	0	19
1312	ATAGTTAACTCACTAGTCA	3	0	9.36698e-06	0	19
1313	CTAGGATAACACTAGTACA	0	3	0	1.30195e-05	19
1314	GCAGCAAAGTTCGCTTTT	0	3	0	1.30195e-05	18
1315	ATAGTGATAATCAATAGTACA	3	0	9.36698e-06	0	21
1316	CTAGTGATAAACACTAGTACA	0	3	0	1.30195e-05	21
1317	GCAGCAAAGATCTACAGCTTTT	0	3	0	1.30195e-05	22
1318	GCATCAAAGTTCTACAGCTTTT	0	3	0	1.30195e-05	22
1319	ACAACATGTCTCTTCTCCTAT	3	0	9.36698e-06	0	21
1320	CTAGTGATTACTCACTATACA	0	3	0	1.30195e-05	21
1321	ACCGTCATATCTGTTACGTTAA	3	0	9.36698e-06	0	22
1322	ATAGTGATAACTCACTCTTACA	3	0	9.36698e-06	0	22
1323	GCCAACATGTCTCTCCTCCTAT	0	3	0	1.30195e-05	22
1324	TTGTATTATTCTTCAATAACAT	0	3	0	1.30195e-05	22
1325	CTGGCTTATTCTTTAATAACAT	2	0	6.24465e-06	0	22
1326	CTAGTGATAACCACTAGACA	0	2	0	8.67969e-06	20
1327	TTGTTTTATTCTTCAATAACAT	0	2	0	8.67969e-06	22
1328	ATAGTGATCACTAGCACA	2	0	6.24465e-06	0	18
1329	ATATAACTCATAGTACA	2	0	6.24465e-06	0	17
1330	TACTGATAACTCACTAGTACA	2	0	6.24465e-06	0	21
1331	CTAGTGATATCACTAGAACA	0	2	0	8.67969e-06	20
1332	ATAGTGATATCACTAGTTCA	2	0	6.24465e-06	0	20
1333	TTGTCATATTCTTTAACAACAT	0	2	0	8.67969e-06	22
1334	ACAGCAAAATTCTACAGTTTT	2	0	6.24465e-06	0	21
1335	GAAGCAAATTCTACAGCTTTT	0	2	0	8.67969e-06	21
1336	CTAGTGATAACTTACAGTACA	0	2	0	8.67969e-06	21
1337	CTAGTGAAACTCATACA	0	2	0	8.67969e-06	17
1338	CAAGTGATAACTCACTATACA	0	2	0	8.67969e-06	21
1339	CTGTGATCACTAGTACA	0	2	0	8.67969e-06	17
1340	ATAGTTATATCACTAGTACA	2	0	6.24465e-06	0	20
1341	ATAGTGATCACTAGTAC	2	0	6.24465e-06	0	17
1342	CTAGTGATAACTCCATAGTACA	0	2	0	8.67969e-06	22
1343	ACCGTCATGTCTGTAACGTTAA	2	0	6.24465e-06	0	22
1344	ATATGATAACTCACCAGTACA	2	0	6.24465e-06	0	21
1345	TTGCCTTATTCTTCAATAACAT	0	2	0	8.67969e-06	22
1346	CTAGTGTAACTACTAGTACA	0	2	0	8.67969e-06	20
1347	CTAGTGATAACCACTAGTAA	0	2	0	8.67969e-06	20
1348	ATAGTATAACTCACTTGTACA	2	0	6.24465e-06	0	21
1349	ATAGGATAACCACTAGTACA	2	0	6.24465e-06	0	20
1350	TTAGTGATAACTCACTAGTAA	1	1	3.12233e-06	4.33984e-06	21
1351	TTGTCTTGTTCTTTAACAACAT	0	2	0	8.67969e-06	22
1352	ATAGTGATAACCACTAGTCA	2	0	6.24465e-06	0	20
1353	ATAGTGATAACTCACTAGAAC	2	0	6.24465e-06	0	21
1354	ACAGCAAGGTTCTACAGCTTTT	2	0	6.24465e-06	0	22
1355	ACAGCAAAGTTTACATTTT	2	0	6.24465e-06	0	19
1356	CAGTGATAATCACTAGTACA	0	2	0	8.67969e-06	20
1357	ATTGTAACTCACTAGTACA	2	0	6.24465e-06	0	19
1358	ATAGGATAACTCACTAGTAC	2	0	6.24465e-06	0	20
1359	CTAGTTATAACTACTAGTACA	0	2	0	8.67969e-06	21
1360	ATTGATAACTCACTAGTCA	2	0	6.24465e-06	0	19
1361	ATATGATACACTAGTACA	2	0	6.24465e-06	0	18
1362	CTAGTGATAACTCCACTATACA	0	2	0	8.67969e-06	22
1363	ATAGTGAATAACTCACTTGTACA	2	0	6.24465e-06	0	23
1364	TTGTCTTATTCTTCCACAACAT	0	2	0	8.67969e-06	22
1365	ATAGTGTACCTCACTAGTACA	2	0	6.24465e-06	0	21
1366	ACAGCAAAGTTTACAGCTCTT	2	0	6.24465e-06	0	21
1367	CTAGTGAAATCATAGTACA	0	2	0	8.67969e-06	19
1368	ATATGATATCTCACTAGTACA	2	0	6.24465e-06	0	21
1369	CTAGTGATACTCTAGTACA	0	2	0	8.67969e-06	19
1370	CTAATAACTCACTATACA	0	2	0	8.67969e-06	18
1371	ATAGTGATAATCAACTAGTACA	2	0	6.24465e-06	0	22
1372	ACAGCAAAATTCTACAGCTTT	2	0	6.24465e-06	0	21
1373	CTAGTGATACCTAGTACA	0	2	0	8.67969e-06	18
1374	AGGCCTAGTGGTGTCATGTATT	2	0	6.24465e-06	0	22
1375	CTAGTATAACACACTAGTACA	0	2	0	8.67969e-06	21
1376	CTAGTAACTCACTAGTAA	0	2	0	8.67969e-06	18
1377	AAAGTGATAACACACTAGTACA	2	0	6.24465e-06	0	22
1378	ATAGTATAACTAACTAGTACA	2	0	6.24465e-06	0	21
1379	ACCCATTGATATAATCAAA	2	0	6.24465e-06	0	19
1380	ACAGCAAAGTTCTACAGC	2	0	6.24465e-06	0	18
1381	ATAGTGATAACTCACTAGAA	2	0	6.24465e-06	0	20
1382	GAGCAAATCTACAGCTTTT	0	2	0	8.67969e-06	19
1383	ATAGTGATAACTCACTC	2	0	6.24465e-06	0	17
1384	ATATGATAACTCACTAGTATA	2	0	6.24465e-06	0	21
1385	CTAGTGATAACACCTAGTACA	0	2	0	8.67969e-06	21
1386	ACCCATTGATATAACTGTCAA	2	0	6.24465e-06	0	21
1387	CTAGTGATAACTTCACTATACA	0	2	0	8.67969e-06	22
1388	ATAGTTATAACTCACTAGTAC	2	0	6.24465e-06	0	21
1389	ACCACAGTGGTGGGTATTCAAA	0	2	0	8.67969e-06	22
1390	ACCGCCATGTCTGTTACGTTAA	2	0	6.24465e-06	0	22
1391	CCCTACAGCCTGGTTCATTCTA	2	0	6.24465e-06	0	22
1392	ATAGTGATACTCACTAGA	2	0	6.24465e-06	0	18
1393	ATAGTGCTAACTCACTATACA	2	0	6.24465e-06	0	21
1394	CTATGATAACTTACTAGTACA	0	2	0	8.67969e-06	21
1395	ATAGTGAACTCACTAGACA	2	0	6.24465e-06	0	19
1396	ATAGTGATAACTCCTAGTAA	2	0	6.24465e-06	0	20
1397	ATGTATAACTCACTAGTACA	2	0	6.24465e-06	0	20
1398	ATAGTGATATCACTAGTAC	2	0	6.24465e-06	0	19
1399	ATAGTGATAACTCATCA	2	0	6.24465e-06	0	17
1400	ATATTGATAATCACTAGTACA	2	0	6.24465e-06	0	21
1401	TAGTGATTACTCACTAGTACA	2	0	6.24465e-06	0	21
1402	ATAGTGATAACTCAACTATTACA	2	0	6.24465e-06	0	23
1403	ATAGGAAACTCACTAGTACA	2	0	6.24465e-06	0	20
1404	ATAGTGATAATCACTAATACA	2	0	6.24465e-06	0	21
1405	ATAATGTAACTCACTAGTACA	2	0	6.24465e-06	0	21
1406	CTATGGTAACTCACTAGTACA	0	2	0	8.67969e-06	21
1407	ATAGTGATAACTAGTAAA	2	0	6.24465e-06	0	18
1408	CTAGTGATACTCACAAGTACA	0	2	0	8.67969e-06	21
1409	GTGATAACTCACTATACA	1	1	3.12233e-06	4.33984e-06	18
1410	ATACTGATAATCACTAGTACA	2	0	6.24465e-06	0	21
1411	CTGTCTTATTGTTTAATAACAT	2	0	6.24465e-06	0	22
1412	ATAGTGAACCACTAGTACA	2	0	6.24465e-06	0	19
1413	ATAGTGATACTACTAGTACA	2	0	6.24465e-06	0	20
1414	CTAGTGATAATCATAGTAA	0	2	0	8.67969e-06	19
1415	CTAGTGATAAACTCACTATACA	0	2	0	8.67969e-06	22
1416	CTAGTGATACTCACTAGTAAA	0	2	0	8.67969e-06	21
1417	ATAGTGACTCACTAGTAC	2	0	6.24465e-06	0	18
1418	TATGATAACTCACTATACA	2	0	6.24465e-06	0	19
1419	ATAGTGTAACTCCCTAGTACA	2	0	6.24465e-06	0	21
1420	ACACAAATTCTACAGCTTT	2	0	6.24465e-06	0	19
1421	CTAGAGATACTCACTAGTACA	0	2	0	8.67969e-06	21
1422	CTCAGTGGCCGTAGGTGGAAAT	2	0	6.24465e-06	0	22
1423	CTAGTGATAATCACTAG	0	2	0	8.67969e-06	17
1424	ATAGTATAACTCACTATTACA	2	0	6.24465e-06	0	21
1425	TAGTATAACTCACTATACA	1	1	3.12233e-06	4.33984e-06	19
1426	CTATGATACTCACTAGTAA	0	2	0	8.67969e-06	19
1427	ATAGTGATAATTAGTACA	2	0	6.24465e-06	0	18
1428	CTAGTGATAACTCACTTTACA	0	2	0	8.67969e-06	21
1429	ATATGATAACTAGTACA	2	0	6.24465e-06	0	17
1430	TGATAATCACTAGTACA	1	1	3.12233e-06	4.33984e-06	17
1431	ATAAGTGATACTCACTAGTACA	2	0	6.24465e-06	0	22
1432	CTAGTGATAACTTCATAGTACA	0	2	0	8.67969e-06	22
1433	CTAGTGATAACTCACAGTCA	0	2	0	8.67969e-06	20
1434	ATAGTGATAACAAGTACA	2	0	6.24465e-06	0	18
1435	ATAGTGATCCACTAGTACA	2	0	6.24465e-06	0	19
1436	CTAGTGAAACTCACTAGTTCA	0	2	0	8.67969e-06	21
1437	CTAGTGATAACTCTTAGTACA	0	2	0	8.67969e-06	21
1438	TAGCGATAACTCACTAGTACA	2	0	6.24465e-06	0	21
1439	ATAATGATAACTCACTAGTAC	2	0	6.24465e-06	0	21
1440	CAGATAACTCACTAGTACA	0	2	0	8.67969e-06	19
1441	CTAGGATAACACACTAGTACA	0	2	0	8.67969e-06	21
1442	ACCGTCATGTCTGTTACGTTCA	2	0	6.24465e-06	0	22
1443	ATATGATAACTCAAGTACA	2	0	6.24465e-06	0	19
1444	ATAGTGATAACTAATAGTACA	2	0	6.24465e-06	0	21
1445	ATTGTATAACTCACTAGTACA	2	0	6.24465e-06	0	21
1446	GCCAACATGTCTCCCCTCCTAT	0	2	0	8.67969e-06	22
1447	ATAGTGTAACTCACTAGTATA	2	0	6.24465e-06	0	21
1448	TTGTTTTATTCTTTAACAACAT	0	2	0	8.67969e-06	22
1449	TTGTCTTATTCTTTCATAACAT	0	2	0	8.67969e-06	22
1450	CTCTCTTATTCTTTAATAACAT	2	0	6.24465e-06	0	22
1451	ATAGGATCTCACTAGTACA	2	0	6.24465e-06	0	19
1452	ACCGTCACGTCTGTTACGTTAA	2	0	6.24465e-06	0	22
1453	CTAGTGAACTCACTAGTAA	0	2	0	8.67969e-06	19
1454	ATAGATAACTCTCTAGTACA	2	0	6.24465e-06	0	20
1455	CAAGTGATAACTCATAGTACA	0	2	0	8.67969e-06	21
1456	CTAGGATAACTCCTAGTACA	0	2	0	8.67969e-06	20
1457	TGAAACTCACTAGTACA	1	1	3.12233e-06	4.33984e-06	17
1458	CTAGTGGTACTCACTAGTACA	0	2	0	8.67969e-06	21
1459	AAAGTTCTACAGCTTTT	2	0	6.24465e-06	0	17
1460	CTAGGATAACCACTAGTACA	0	2	0	8.67969e-06	20
1461	ATAGTGATCTCTAGTACA	2	0	6.24465e-06	0	18
1462	GCAGCATAGTTCTAAGCTTTT	0	2	0	8.67969e-06	21
1463	TAGTGATAACTTAGTACA	1	1	3.12233e-06	4.33984e-06	18
1464	CTGTCTTATTCTATAACAT	2	0	6.24465e-06	0	19
1465	CTAGTGATAACTCCTAGACA	0	2	0	8.67969e-06	20
1466	ACCCATTGATTAATGTCAAA	2	0	6.24465e-06	0	20
1467	ATATGGATAACTCACTAGTACA	2	0	6.24465e-06	0	22
1468	CTAGTGATACTCTCTAGTACA	0	2	0	8.67969e-06	21
1469	ACCAACATGTCTCCTCTCCTAT	2	0	6.24465e-06	0	22
1470	TTGTCTTAATCTTTAATAACAT	0	2	0	8.67969e-06	22
1471	ATTGATAATCACTAGTACA	2	0	6.24465e-06	0	19
1472	CTGTGATAACTCATAGTACA	0	2	0	8.67969e-06	20
1473	ATAGTGAACTCACTATACA	2	0	6.24465e-06	0	19
1474	CCCCGTGGCCGTAGGTGGAAAT	2	0	6.24465e-06	0	22
1475	TTGTCTTATTCTTTAATAAAAT	0	2	0	8.67969e-06	22
1476	ATGGTGATAATCACTAGTACA	2	0	6.24465e-06	0	21
1477	ATAGTGATACTCACTATTACA	2	0	6.24465e-06	0	21
1478	ATAGTGATCTCATAGTACA	2	0	6.24465e-06	0	19
1479	CTAAGATAACTCACTAGTACA	0	2	0	8.67969e-06	21
1480	CTAGTGATAACTACTAGACA	0	2	0	8.67969e-06	20
1481	TTGTCTTATCCTTTAATAACAT	0	2	0	8.67969e-06	22
1482	ATAGTGATAATCACTAGCA	2	0	6.24465e-06	0	19
1483	CTAGTGATACTCACTAACA	0	2	0	8.67969e-06	19
1484	GCCGCCTTGTCTGTTACGTTAA	0	2	0	8.67969e-06	22
1485	ATAGTGATAACTCACTTCA	2	0	6.24465e-06	0	19
1486	ATATGATAACTCCTAGTAC	2	0	6.24465e-06	0	19
1487	ATAGTGAAACACTAGTACA	2	0	6.24465e-06	0	19
1488	CTAGTAATACTCACTAGTACA	0	2	0	8.67969e-06	21
1489	GCAAGCAAAGTTCTACAGCTTTT	0	2	0	8.67969e-06	23
1490	ATAGTGATAACTCATAAACA	2	0	6.24465e-06	0	20
1491	TTGTCTTTTCTTTAACAACAT	0	2	0	8.67969e-06	21
1492	CTGTCTCTTTCTTTAATAACAT	2	0	6.24465e-06	0	22
1493	GCAGCAAAGTTATACAGCTTTT	0	2	0	8.67969e-06	22
1494	TAGTGATAACTCATATACA	2	0	6.24465e-06	0	19
1495	ATAGTGATTCTAGTACA	2	0	6.24465e-06	0	17
1496	CTAGTGATAACTCACTAAAA	0	2	0	8.67969e-06	20
1497	CTAGTGTAACCCACTAGTACA	0	2	0	8.67969e-06	21
1498	CTGGTGATAATCACTAGTACA	0	2	0	8.67969e-06	21
1499	GCAGCAAAGTTCTACAGCTTTC	0	2	0	8.67969e-06	22
1500	ATAGTGATAACCCACTATACA	2	0	6.24465e-06	0	21
1501	CTAGTGAACCACTAGTACA	0	2	0	8.67969e-06	19
1502	CTAGTGATAACTACTAGTCA	0	2	0	8.67969e-06	20
1503	ATAGTGATACTCACAAGTACA	2	0	6.24465e-06	0	21
1504	ATAGTGATAATCATTAGTACA	2	0	6.24465e-06	0	21
1505	CATGATAACTCACTAGTACA	0	2	0	8.67969e-06	20
1506	GACATCCACTTCTCTTGCTCAT	0	2	0	8.67969e-06	22
1507	ATAGTGAACTCATAGTACA	2	0	6.24465e-06	0	19
1508	ATAGTGTAACTCACTAGTACG	2	0	6.24465e-06	0	21
1509	ACAGCAAAGTTCTACAG	2	0	6.24465e-06	0	17
1510	GCAGCAAAGTTCTACAGC	0	2	0	8.67969e-06	18
1511	ATAGTGATACACTAGTAC	2	0	6.24465e-06	0	18
1512	AGCAAAGTTCTACAGCTTTT	2	0	6.24465e-06	0	20
1513	CTAGATAACTCACTAGTCA	0	2	0	8.67969e-06	19
1514	GCCCATTGATTAACTGTCAAA	0	2	0	8.67969e-06	21
1515	CTAGGATACTCGCTAGTACA	0	2	0	8.67969e-06	20
1516	ATAGTGATAAATCACTATACA	2	0	6.24465e-06	0	21
1517	TTGTCTTATTCTATAACAT	0	2	0	8.67969e-06	19
1518	CTAGTGATAAAACTAGTACA	0	2	0	8.67969e-06	20
1519	ACAGCAATCTACAGTTTT	2	0	6.24465e-06	0	18
1520	CTAGTATAACTCACAAGTACA	0	2	0	8.67969e-06	21
1521	ACAGCAAAGTTCAGCTTT	2	0	6.24465e-06	0	18
1522	GCTAACATGTCTCCTCTCCTAT	0	2	0	8.67969e-06	22
1523	CTAGTGATAATTCACTACA	0	2	0	8.67969e-06	19
1524	ATAGTGGATAACTCACTATACA	2	0	6.24465e-06	0	22
1525	GCAGGCAAAGTTCTACAGCTTTT	0	2	0	8.67969e-06	23
1526	ATAGTGATAACTCATAGTATA	2	0	6.24465e-06	0	21
1527	ACAGCAAAGTTCTACAGCCTTTT	2	0	6.24465e-06	0	23
1528	ATAGTATAACTCACTAGTCA	2	0	6.24465e-06	0	20
1529	ATATGATAACTTAGTACA	2	0	6.24465e-06	0	18
1530	ATAGTGATACTCAACTAGTACA	2	0	6.24465e-06	0	22
1531	ATAGTGATAATCCCTAGTACA	2	0	6.24465e-06	0	21
1532	CTGTCTTATTCTTTAAATACAT	2	0	6.24465e-06	0	22
1533	ACAACAAAGTTCTACTTTT	2	0	6.24465e-06	0	19
1534	ATAGTGATCTCACTAGTTCA	2	0	6.24465e-06	0	20
1535	ATAGTGATAACTCTAGTAC	2	0	6.24465e-06	0	19
1536	ACAGCAAAGTCTACTTTT	2	0	6.24465e-06	0	18
1537	CTAGTGATAATTCACTAGTAA	0	2	0	8.67969e-06	21
1538	GCAGCAAAGTTCTACAGGCTTTT	0	2	0	8.67969e-06	23
1539	GCAGCAAAGTTCTGCAGCTTTT	0	2	0	8.67969e-06	22
1540	CTAGTGTAACTCACTAGACA	0	2	0	8.67969e-06	20
1541	ACAGCAAATTCTACAGTTT	2	0	6.24465e-06	0	19
1542	CTAGTGATAACTCACTATTCA	0	2	0	8.67969e-06	21
1543	ATACTGATAACTCCTAGTACA	2	0	6.24465e-06	0	21
1544	ACAGCTTCTACAGCTTT	2	0	6.24465e-06	0	17
1545	CTAGTGAACTCACTAGAACA	0	2	0	8.67969e-06	20
1546	ATAGTGTTAACTCACTAGTAA	2	0	6.24465e-06	0	21
1547	CGCAGTCCAGTTCAGATGAGTT	2	0	6.24465e-06	0	22
1548	ATAGTGATACTCACTAGAACA	2	0	6.24465e-06	0	21
1549	CTAGTGTAACTCAAGTACA	0	2	0	8.67969e-06	19
1550	AAGTGATAACCACTAGTACA	2	0	6.24465e-06	0	20
1551	CTAGTGATCTCATAGTACA	0	2	0	8.67969e-06	19
1552	CTAGTAACTCACTATACA	0	2	0	8.67969e-06	18
1553	ATAGTGATAACACATAGTACA	2	0	6.24465e-06	0	21
1554	ACCCTCATGTCTGTTACGTTAA	2	0	6.24465e-06	0	22
1555	ATAGTGATAACTTATACA	2	0	6.24465e-06	0	18
1556	CTAGTGAAACTCAAAGTACA	0	2	0	8.67969e-06	20
1557	CTAGTGAAACTCACTAGTCA	0	2	0	8.67969e-06	20
1558	ACAGCAAAGTTCTTACAGCTTTT	2	0	6.24465e-06	0	23
1559	ACAGCAAAGTCTACAGCTT	2	0	6.24465e-06	0	19
1560	CTAGTGATAACTCAGTATA	0	2	0	8.67969e-06	19
1561	CTAGTGATACCTCATAGTACA	0	2	0	8.67969e-06	21
1562	ACAGCAAAGTTCTACGGCTTTT	2	0	6.24465e-06	0	22
1563	ATAGAGATACTCACTAGTACA	2	0	6.24465e-06	0	21
1564	AGTGATAACTCACTATACA	1	1	3.12233e-06	4.33984e-06	19
1565	ACCGTCATGTCAGTTACGTTAA	2	0	6.24465e-06	0	22
1566	CTAGTGATAACTCACTAGTCC	0	2	0	8.67969e-06	21
1567	CTAGTGATAATAATAGTACA	0	2	0	8.67969e-06	20
1568	CTAGTGGATAATCACTAGTACA	0	2	0	8.67969e-06	22
1569	TTGTCTTATTCTTTAACAGCAT	0	2	0	8.67969e-06	22
1570	CTTGATAACTCATAGTACA	0	2	0	8.67969e-06	19
1571	ATAGTGATAATCACTAGTACAA	2	0	6.24465e-06	0	22
1572	ATAGTGTAACTCACTAGTA	2	0	6.24465e-06	0	19
1573	TTGTCTTATTCTTTTACAACAT	0	2	0	8.67969e-06	22
1574	ATAGTGATAACTCCTAGTA	2	0	6.24465e-06	0	19
1575	GCCAACATGTCTCCCCTCCCAT	0	2	0	8.67969e-06	22
1576	TTGTCTTATTATCTAACAACAT	0	2	0	8.67969e-06	22
1577	CTTAGTGTAACTCACTAGTACA	0	2	0	8.67969e-06	22
1578	ATAGTGATAACTCATAGGTACA	2	0	6.24465e-06	0	22
1579	GCCAACATGTCTACTCTCCCAT	0	2	0	8.67969e-06	22
1580	CTAGTGAAAATCACTAGTACA	0	2	0	8.67969e-06	21
1581	ATAGTTAATCACTAGTACA	2	0	6.24465e-06	0	19
1582	CTAGTGATAATTAGTACA	0	2	0	8.67969e-06	18
1583	ATAGTGATAACTCATAGTAAA	2	0	6.24465e-06	0	21
1584	ACAGCAAAGTTCTAAGCTTT	2	0	6.24465e-06	0	20
1585	ATAGTGTAACTCACTAACA	2	0	6.24465e-06	0	19
1586	ATAGTGATAACTCACTGTCA	2	0	6.24465e-06	0	20
1587	CTAGTGATAACCCTAGTACA	0	2	0	8.67969e-06	20
1588	AGTGATAATCACTAGTACA	0	2	0	8.67969e-06	19
1589	TTGTCTTATTCTTTATCAACAT	0	2	0	8.67969e-06	22
1590	GAGCAAAGTCTACAGCTTTT	0	2	0	8.67969e-06	20
1591	ATAGTGAAACTCACTTGTACA	2	0	6.24465e-06	0	21
1592	ACAGCAAGTTCTACAGTTT	2	0	6.24465e-06	0	19
1593	GCCTACATGTCTCCTCTCCTAT	0	2	0	8.67969e-06	22
1594	CTAGTGATAACTCAAGACA	0	2	0	8.67969e-06	19
1595	CTATGATAACTCACTAG	0	2	0	8.67969e-06	17
1596	ATAGTGACCTCACTAGTACA	2	0	6.24465e-06	0	20
1597	CTAATAACTCATAGTACA	0	2	0	8.67969e-06	18
1598	ATAGTGATAACTCACTTAGTTCA	2	0	6.24465e-06	0	23
1599	ATGTGATACTCACTAGTACA	2	0	6.24465e-06	0	20
1600	ATAGTGATAACTCACTAT	2	0	6.24465e-06	0	18
1601	TTAGTGACTCACTAGTACA	2	0	6.24465e-06	0	19
1602	ATAGTGGTAACTCATAGTACA	2	0	6.24465e-06	0	21
1603	CGGTAATGCAGTTACATTCTAA	2	0	6.24465e-06	0	22
1604	ATAGTGATAATCCACTAGTACA	2	0	6.24465e-06	0	22
1605	CTAGTGATAATCACTAGCA	0	2	0	8.67969e-06	19
1606	CTAGTGATAACCTCTAGTACA	0	2	0	8.67969e-06	21
1607	CAGTGATACTCACTAGTACA	0	2	0	8.67969e-06	20
1608	ATAGTGGATAATCACTAGTACA	2	0	6.24465e-06	0	22
1609	CTAGTGATAACTACAGTACA	0	2	0	8.67969e-06	20
1610	ACAGAAAGTTCTACAGTTTT	2	0	6.24465e-06	0	20
1611	ATAGTGATAACTCATAGTAACA	2	0	6.24465e-06	0	22
1612	ATAGTGATAATCACTAGTA	2	0	6.24465e-06	0	19
1613	CTAGTTACTCACTAGTACA	0	2	0	8.67969e-06	19
1614	GCCGCCGTGTCTGTTACGTTAA	0	2	0	8.67969e-06	22
1615	CTAGTGATAACTTATAGTACA	0	2	0	8.67969e-06	21
1616	ACAGCAATGTTTACAGCTTTT	2	0	6.24465e-06	0	21
1617	CTAGAACTCACTATACA	0	2	0	8.67969e-06	17
1618	CTAGTGAAACTAGTACA	0	2	0	8.67969e-06	17
1619	TCCCATTGATATAACTGTCAAA	1	1	3.12233e-06	4.33984e-06	22
1620	GCCCATTGATAAACTGTCAAA	0	2	0	8.67969e-06	21
1621	ATATGATACTCACTATACA	2	0	6.24465e-06	0	19
1622	ATAGTGATAACTCTAGTTCA	2	0	6.24465e-06	0	20
1623	CTAGTGCTCACTAGACA	0	2	0	8.67969e-06	17
1624	CTAGTGAAACTCACTGTACA	0	2	0	8.67969e-06	20
1625	ATATGATAACTCACTAATACA	2	0	6.24465e-06	0	21
1626	ATAGTGATAACTTCACTATACA	2	0	6.24465e-06	0	22
1627	ATAGATAACTCATAGTACA	2	0	6.24465e-06	0	19
1628	GCACAAAGTTCTAAGCTTTT	0	2	0	8.67969e-06	20
1629	CTAGTATAACTCACTAGTTCA	0	2	0	8.67969e-06	21
1630	CTAGTGATAACTCATTAGTAA	0	2	0	8.67969e-06	21
1631	TAGTGATACTCACTATACA	2	0	6.24465e-06	0	19
1632	ACAGCATCTACAGCTTT	2	0	6.24465e-06	0	17
1633	GAACAAAGTTCTACAGCTTTT	0	2	0	8.67969e-06	21
1634	CTAGTGATACTCACTAGCA	0	2	0	8.67969e-06	19
1635	CTAGTGATAACTCTATACA	0	2	0	8.67969e-06	19
1636	CTAGTGAAACTCCACTAGTACA	0	2	0	8.67969e-06	22
1637	CTAGTGATACTCACTAGA	0	2	0	8.67969e-06	18
1638	ATAGTGATAACTCATAG	2	0	6.24465e-06	0	17
1639	TAGTGATAACTCATAGTAC	2	0	6.24465e-06	0	19
1640	GCAGCAAATTTCTACAGCTTTT	0	2	0	8.67969e-06	22
1641	TAGTGATAACTCATAGTAA	0	2	0	8.67969e-06	19
1642	ATAGTGATAACCACTAGTA	2	0	6.24465e-06	0	19
1643	ATAGTGATAACTACTAGTACT	2	0	6.24465e-06	0	21
1644	ATAGTGATAAACTCACTATACA	2	0	6.24465e-06	0	22
1645	CTGTCTTATTCTTTAAAAACAT	2	0	6.24465e-06	0	22
1646	GACGCCATGTCTGTTACGTTAA	0	2	0	8.67969e-06	22
1647	ACAGCAAAGTTCTACAGCTTAT	2	0	6.24465e-06	0	22
1648	CTATGATAACACACTAGTACA	0	2	0	8.67969e-06	21
1649	CTAGGATAAATCACTAGTACA	0	2	0	8.67969e-06	21
1650	CTAGTGATAACTAGAACA	0	2	0	8.67969e-06	18
1651	ATATGATAACTCCCTAGTACA	2	0	6.24465e-06	0	21
1652	ATAGTGATAACTACTAGTTCA	2	0	6.24465e-06	0	21
1653	ACCTGAACAAGTGCTAAATAAA	2	0	6.24465e-06	0	22
1654	CTATGATAACTAACTAGTACA	0	2	0	8.67969e-06	21
1655	ATATGATAACTCAATAGTACA	2	0	6.24465e-06	0	21
1656	CTTTGAAACTCACTAGTACA	0	2	0	8.67969e-06	20
1657	CTAGTGATTCACTAGTAA	0	2	0	8.67969e-06	18
1658	CTAGTGATAACACATAGTACA	0	2	0	8.67969e-06	21
1659	CTAGTGTAACCTCACTAGTACA	0	2	0	8.67969e-06	22
1660	ATAGTGTAATCACTAGTAC	2	0	6.24465e-06	0	19
1661	ATAGTGTAACCACTATACA	2	0	6.24465e-06	0	19
1662	ACAGCAAAGTACAGCTTT	2	0	6.24465e-06	0	18
1663	ACCAACATGTCTCTTATCCTAT	2	0	6.24465e-06	0	22
1664	CTAGTGATAACCCATAGTACA	0	2	0	8.67969e-06	21
1665	ATAGTGATAATCATACA	2	0	6.24465e-06	0	17
1666	CTAGTGATAACTCACTGACA	0	2	0	8.67969e-06	20
1667	AGCTATCAGTCAGGTGAATTAA	2	0	6.24465e-06	0	22
1668	ATAGTGATAACTCACAAGTAC	2	0	6.24465e-06	0	21
1669	CTATGATAACTCACCAGTACA	0	2	0	8.67969e-06	21
1670	GCAGAAATTCTACAGCTTTT	0	2	0	8.67969e-06	20
1671	ATAGTATAACTCACTAGACA	2	0	6.24465e-06	0	20
1672	TTCTTATTCTTCAATAACAT	0	2	0	8.67969e-06	20
1673	ATAGTTAACTCTCTAGTACA	2	0	6.24465e-06	0	20
1674	ATAGTGATAACTACTAGACA	2	0	6.24465e-06	0	20
1675	TTGTCTTATTCTTTATTAACAT	0	2	0	8.67969e-06	22
1676	CGAGTGATAACTCACTAGTACA	0	2	0	8.67969e-06	22
1677	ATATGATAACCCACTAGTACA	2	0	6.24465e-06	0	21
1678	ATAGTGATAACTCATAC	2	0	6.24465e-06	0	17
1679	TTAGTGATAACTCTAGTACA	1	1	3.12233e-06	4.33984e-06	20
1680	ATAGTGATAACTCTCACTAGTACA	2	0	6.24465e-06	0	24
1681	CTAGTGATAGCTCACTAGTCA	0	2	0	8.67969e-06	21
1682	GCCCATTGATATAAGTCAAA	0	2	0	8.67969e-06	20
1683	ACAGCAAAGTCCTACAGCTTTT	2	0	6.24465e-06	0	22
1684	CTAGTGCTCACTATTACA	0	2	0	8.67969e-06	18
1685	TTAGTGATAACTCACTATACA	2	0	6.24465e-06	0	21
1686	ATAGTGATAAACTTCACTAGTACA	2	0	6.24465e-06	0	24
1687	ACAGCAAAGTCAGCTTT	2	0	6.24465e-06	0	17
1688	ACAGCAAAGTTATACAGCTTTT	2	0	6.24465e-06	0	22
1689	ATAGTGATAACTCCTAACA	2	0	6.24465e-06	0	19
1690	CTGTGAAACTCACTAGTACA	0	2	0	8.67969e-06	20
1691	CTAGTGATAACTCATTAGTAC	0	2	0	8.67969e-06	21
1692	CTATGATAACACTAGTACA	0	2	0	8.67969e-06	19
1693	GCAGCAAAGTTCCACAGCTTTT	0	2	0	8.67969e-06	22
1694	CTAGTGATAACTCATAGTTACA	0	2	0	8.67969e-06	22
1695	CTAGTGAAACTCAGTACA	0	2	0	8.67969e-06	18
1696	ATAGTGTAACCACTAGTAC	2	0	6.24465e-06	0	19
1697	CTAGTGATACTCATTAGTACA	0	2	0	8.67969e-06	21
1698	GCCGACATGTCTCTTCTCCTAT	0	2	0	8.67969e-06	22
1699	CTAGTGATACTCACTATAA	0	2	0	8.67969e-06	19
1700	TTGTCTAATTCTTTAATAACAT	0	2	0	8.67969e-06	22
1701	ATATGATAATCCTAGTACA	2	0	6.24465e-06	0	19
1702	ATAGTGATAACTCAACTATACA	2	0	6.24465e-06	0	22
1703	TAGTGATACTCATAGTACA	1	1	3.12233e-06	4.33984e-06	19
1704	CTAGTGTAGGCACTAGTGATAACTCACTAGTACA	0	2	0	8.67969e-06	34
1705	ATAGTGTAACTCACTAGCA	2	0	6.24465e-06	0	19
1706	ATAGTGATCTCACTATACA	2	0	6.24465e-06	0	19
1707	CTAGTGATAATCACTAGTAC	0	2	0	8.67969e-06	20
1708	CTAGTGTAACTCACTTGTACA	0	2	0	8.67969e-06	21
1709	ATAGTGTAACTCACTACTACA	2	0	6.24465e-06	0	21
1710	CTAGTGTAACTTACTAGTACA	0	2	0	8.67969e-06	21
1711	ATAGGATAACTCTCTAGTACA	2	0	6.24465e-06	0	21
1712	ATAGTGTTAACTCCTAGTACA	2	0	6.24465e-06	0	21
1713	ACCGTCTTGTCTGTTACGTTAA	2	0	6.24465e-06	0	22
1714	ATATGATGACTCACTAGTACA	2	0	6.24465e-06	0	21
1715	ACAGCAAAGTTTACTTT	2	0	6.24465e-06	0	17
1716	TTGTCTTATTCTTTAATGACAT	0	2	0	8.67969e-06	22
1717	ATAGAGTAACTCACTAGTACA	2	0	6.24465e-06	0	21
1718	ACAGCAGTTCTACAGCTTT	2	0	6.24465e-06	0	19
1719	TTGTCTTATTCTTTAACTACAT	0	2	0	8.67969e-06	22
1720	ACCCATTGATATAACTCAAA	2	0	6.24465e-06	0	20
1721	ACCGTCATGTCTTTTACGTTAA	2	0	6.24465e-06	0	22
1722	ATAGTGAAACTCACTAGTCA	2	0	6.24465e-06	0	20
1723	ATAGTGATATTCACTAGTACA	2	0	6.24465e-06	0	21
1724	CTAGTGAACTAACTAGTACA	0	2	0	8.67969e-06	20
1725	TTAGTGATAACTCATAGTACA	2	0	6.24465e-06	0	21
1726	GCCAACATGTCTCTCCTCCCAT	0	2	0	8.67969e-06	22
1727	TAGTGATAATCACTATACA	0	2	0	8.67969e-06	19
1728	CTAGTGATAACTCTAGACA	0	2	0	8.67969e-06	19
1729	ATAGGTGATAACTCACTAGTAC	2	0	6.24465e-06	0	22
1730	TAGTTATAACTCACTATACA	2	0	6.24465e-06	0	20
1731	ATATGAATAACTCACTAGTACA	2	0	6.24465e-06	0	22
1732	ATTGTGATAACTCACTATACA	2	0	6.24465e-06	0	21
1733	AATAGTGATAACTCACTATACA	2	0	6.24465e-06	0	22
1734	CTAGAATCACTAGTACA	0	2	0	8.67969e-06	17
1735	TGCAGAGAGTGTTATATCGCAT	0	2	0	8.67969e-06	22
1736	CTAATACTCACTAGTACA	0	2	0	8.67969e-06	18
1737	ATTGTGATAATCACTAGTACA	2	0	6.24465e-06	0	21
1738	ATAGTGACAACTCATAGTACA	2	0	6.24465e-06	0	21
1739	ATAGTGTAACTTAGTACA	2	0	6.24465e-06	0	18
1740	ACCAGTGGCCATATGTGGAAAT	0	2	0	8.67969e-06	22
1741	ATAGTGAGAACTCACTAGTACA	2	0	6.24465e-06	0	22
1742	AGGCATATATAACTGTTACTAT	0	2	0	8.67969e-06	22
1743	ACAGCAAGTCTACAGCTTTT	2	0	6.24465e-06	0	20
1744	ATAGTGATAACTCACTATC	2	0	6.24465e-06	0	19
1745	ACCTACAGCCTGGTTCATTCTA	0	2	0	8.67969e-06	22
1746	ATAGTGTAACTCAATAGTACA	2	0	6.24465e-06	0	21
1747	ATAGTGATAACTTCTAGTACA	2	0	6.24465e-06	0	21
1748	CTATAACTCACTATTACA	0	2	0	8.67969e-06	18
1749	TTGTCTTATGCTTCAATAACAT	0	2	0	8.67969e-06	22
1750	GTGATAATCACTAGTACA	0	2	0	8.67969e-06	18
1751	CTAGATAACTACTAGTACA	0	2	0	8.67969e-06	19
1752	CTAGTGATAATCACTATAA	0	2	0	8.67969e-06	19
1753	ATATGATAACTCAACTAGTACA	2	0	6.24465e-06	0	22
1754	CTAGTGATAATTCACTATACA	0	2	0	8.67969e-06	21
1755	CTAGTGATAATCACTAGTACT	0	2	0	8.67969e-06	21
1756	CACAGTATCCCTCCTAGCATTA	0	2	0	8.67969e-06	22
1757	CTAGTGATATAGTGATAACTCACTAGTACA	0	2	0	8.67969e-06	30
1758	CTAGTGATAATTCATAGTACA	0	2	0	8.67969e-06	21
1759	CTAGTGATAATCACTTACA	0	2	0	8.67969e-06	19
1760	CTAGTATAACTCACTAGTATA	0	2	0	8.67969e-06	21
1761	ATGATAATCACTAGTACA	2	0	6.24465e-06	0	18
1762	ATAGTGTAACTTACTAGTACA	2	0	6.24465e-06	0	21
1763	ATAGTGATTACTCACTAGTAC	2	0	6.24465e-06	0	21
1764	GCAGCAAAGTTCTACCAGCTTTT	0	2	0	8.67969e-06	23
1765	ATAGTGATAATCACTATAC	2	0	6.24465e-06	0	19
1766	CTAGTGATAATCAATAGTACA	0	2	0	8.67969e-06	21
1767	CTAGTGATAGCTCACTAGTAA	0	2	0	8.67969e-06	21
1768	CTATGATAACTCATTAGTACA	0	2	0	8.67969e-06	21
1769	TAGTGATCTCACTAGTACA	2	0	6.24465e-06	0	19
1770	TTGTCTTATTCTTTAACAACTT	0	2	0	8.67969e-06	22
1771	CTAGTGTAACTCACTAGTCA	0	2	0	8.67969e-06	20
1772	CGGTCTTATTCTTTAATAACAT	2	0	6.24465e-06	0	22
1773	ATAGTGTAACTCACTATTACA	2	0	6.24465e-06	0	21
1774	ATAGTGATACTCACTTGTACA	2	0	6.24465e-06	0	21
1775	ATAGTGATAACTCACTATACAA	2	0	6.24465e-06	0	22
1776	ATAGATAACTCACTAGTAC	2	0	6.24465e-06	0	19
1777	ACAGCAAAGTTCTACAGGTTTT	2	0	6.24465e-06	0	22
1778	ATAGTGTAATCCTAGTACA	2	0	6.24465e-06	0	19
1779	ATAGTGATAATCACGAGTACA	2	0	6.24465e-06	0	21
1780	ATAGTGATCTCACTAGTAC	2	0	6.24465e-06	0	19
1781	ATAGTTGATAACTCCTAGTACA	2	0	6.24465e-06	0	22
1782	ATAGGTGATAATCACTAGTACA	2	0	6.24465e-06	0	22
1783	CTAGTGAAATCACTATACA	0	2	0	8.67969e-06	19
1784	GCCGCCATGTCTGTCACGTCAA	0	2	0	8.67969e-06	22
1785	ATAGTGATAACCCATAGTACA	2	0	6.24465e-06	0	21
1786	ATAGTGATAACTCAGTAGTAC	2	0	6.24465e-06	0	21
1787	ATAGTGATAACTCATAGTACC	2	0	6.24465e-06	0	21
1788	ATAGTTACTCACTAGTACA	2	0	6.24465e-06	0	19
1789	ATAGTGTAACTCACTATAC	2	0	6.24465e-06	0	19
1790	CAGTGATAACTCACTATACA	0	2	0	8.67969e-06	20
1791	CTATGATAACTCACTAGTACCA	0	2	0	8.67969e-06	22
1792	ATAGTGATAACTCCCAGTACA	2	0	6.24465e-06	0	21
1793	ATAGTGATAACTATACA	2	0	6.24465e-06	0	17
1794	TAGTGATCACTAGTACA	2	0	6.24465e-06	0	17
1795	ATAGTGATAACTCCTTACA	2	0	6.24465e-06	0	19
1796	CTAGTGATTATCACTAGTACA	0	2	0	8.67969e-06	21
1797	TTGTCTTATACTTCAACAACAT	0	2	0	8.67969e-06	22
1798	ATAGTGATTACTAGTACA	2	0	6.24465e-06	0	18
1799	ATATGTACTCACTAGTACA	2	0	6.24465e-06	0	19
1800	TTGCCTTATTCTTTAATAACAT	0	2	0	8.67969e-06	22
1801	ATAGTGAAAATCACTAGTACA	2	0	6.24465e-06	0	21
1802	CTTTCTTATTCTTTTATAACAT	2	0	6.24465e-06	0	22
1803	ATAGTGATAAACACTAGTACA	2	0	6.24465e-06	0	21
1804	ACAGAAAGTTCCAGCTTTT	2	0	6.24465e-06	0	19
1805	CTAGTGATAATCACTTGTACA	0	2	0	8.67969e-06	21
1806	GGGCCTAGTGGTGTCATGCATT	0	2	0	8.67969e-06	22
1807	ATAGTGTAACTCACTAGTAACA	2	0	6.24465e-06	0	22
1808	CTAGTGATACTCAATAGTACA	0	2	0	8.67969e-06	21
1809	CTAGTGATAATCACTAGTATA	0	2	0	8.67969e-06	21
1810	AACATCCATTTCTCTTGCTCAT	2	0	6.24465e-06	0	22
1811	CTAGTGGTAATCACTAGTACA	0	2	0	8.67969e-06	21
1812	TGATAACTCATAGTACA	1	1	3.12233e-06	4.33984e-06	17
1813	ATAGTGATAACTCATAGTTACA	2	0	6.24465e-06	0	22
1814	CTAGTGATAACTTAGACA	0	2	0	8.67969e-06	18
1815	CTAGTGTCTCACTAGTACA	0	2	0	8.67969e-06	19
1816	CTAGTAACTCACTAGACA	0	2	0	8.67969e-06	18
1817	CTAGTGATACTCCTAGTACA	0	2	0	8.67969e-06	20
1818	ATGATAACTCACTATACA	2	0	6.24465e-06	0	18
1819	CTTGAAACTCACTAGTACA	0	2	0	8.67969e-06	19
1820	ATATTATAACTCACTAGTACA	2	0	6.24465e-06	0	21
1821	ATAGTGATAACACTAGTACT	2	0	6.24465e-06	0	20
1822	GCCAAAGTTCTACAGCTTTT	0	2	0	8.67969e-06	20
1823	ATAGTGATATCTCATAGTACA	2	0	6.24465e-06	0	21
1824	ACCGTCATGCCTGTTACGTTAA	2	0	6.24465e-06	0	22
1825	CTGTGACTATTAAATATCAAA	2	0	6.24465e-06	0	21
1826	CTAGTGATACACACTAGTACA	0	2	0	8.67969e-06	21
1827	ATAGTGGATAACTCATAGTACA	2	0	6.24465e-06	0	22
1828	ACGGAGTGAACTGAAGCTGAAA	2	0	6.24465e-06	0	22
1829	AACAATGTAGAGAGAAGAATTA	2	0	6.24465e-06	0	22
1830	ATATGATAACTCACTATAC	2	0	6.24465e-06	0	19
1831	ATAGTGATCTCCTAGTACA	2	0	6.24465e-06	0	19
1832	CTATAATCACTAGTACA	0	2	0	8.67969e-06	17
1833	ACAAAAGTTCTCAGCTTTT	2	0	6.24465e-06	0	19
1834	GCAGCAAAGTTCTCCAGCTTTT	0	2	0	8.67969e-06	22
1835	TTGTCTTATTCTTCACTAACAT	0	2	0	8.67969e-06	22
1836	CTATGAAACTCACTAGGTACA	0	1	0	4.33984e-06	21
1837	GCAGCAAAGTTCTACGGCTTTT	0	1	0	4.33984e-06	22
1838	ACCCATTGATATAATGTCAA	1	0	3.12233e-06	0	20
1839	ATAGTGTACTCACTATACA	1	0	3.12233e-06	0	19
1840	TTAGTGATAACTCCACTAGTACA	0	1	0	4.33984e-06	23
1841	CAGTGATAACTACTAGTACA	0	1	0	4.33984e-06	20
1842	ACAGAAAGTTCAGCTTTT	1	0	3.12233e-06	0	18
1843	ATGTGACTAATAAATATCAAA	0	1	0	4.33984e-06	21
1844	CTAGTGATAACTCACTAGACC	0	1	0	4.33984e-06	21
1845	ACCAGAGGCCATAGGTGGAAAT	0	1	0	4.33984e-06	22
1846	ACGGCAAAGTTCTACAGCTTTT	1	0	3.12233e-06	0	22
1847	ACAGTGATAACTACTAGTACA	1	0	3.12233e-06	0	21
1848	ATATTGATAACTCACTAGTAC	1	0	3.12233e-06	0	21
1849	ATCGTGATAACTCCTAGTACA	1	0	3.12233e-06	0	21
1850	ATAGTGATAACCACTAGTACG	1	0	3.12233e-06	0	21
1851	GCAGCAAAGTTACACTTTT	0	1	0	4.33984e-06	19
1852	AAGCTGTCATACGAAATCCCCT	1	0	3.12233e-06	0	22
1853	CTAGTTATAACTCACTAGTAA	0	1	0	4.33984e-06	21
1854	TTGTCTTATTCTTCAATCACAT	0	1	0	4.33984e-06	22
1855	ATAGTGATAATCACTAGT	1	0	3.12233e-06	0	18
1856	CAGTGATAACTCAGTACA	0	1	0	4.33984e-06	18
1857	TGTAACTCACTAGTACA	1	0	3.12233e-06	0	17
1858	ATAGTGATAACTCTAGTA	1	0	3.12233e-06	0	18
1859	ATAGTGATAACTCCTAGAACA	1	0	3.12233e-06	0	21
1860	CTAGTGATAACTCATAACTCACTAGTACA	0	1	0	4.33984e-06	29
1861	CCCAGAGGCCGTAGGTGGAAAT	1	0	3.12233e-06	0	22
1862	CTCGTGATAACTCAAGTACA	0	1	0	4.33984e-06	20
1863	CTAGTGATACTCACTAGTGACA	0	1	0	4.33984e-06	22
1864	ATAGTGAACTACTAGTACA	1	0	3.12233e-06	0	19
1865	ACAGCAAATTCTCACTTT	1	0	3.12233e-06	0	18
1866	CTAGTAAACTCATAGTACA	0	1	0	4.33984e-06	19
1867	GAGAAAGTTCTACAGCTTTT	0	1	0	4.33984e-06	20
1868	CTAGTGATAATCACTAGT	0	1	0	4.33984e-06	18
1869	CTAGTGATTACTCATAGTACA	0	1	0	4.33984e-06	21
1870	CTAGTTGATACACTAGTACA	0	1	0	4.33984e-06	20
1871	CAAGTGATAACTTACTAGTACA	0	1	0	4.33984e-06	22
1872	ATAATAACTCACAGTACA	1	0	3.12233e-06	0	18
1873	GCAGCAAATTCACAGCTTTT	0	1	0	4.33984e-06	20
1874	GCAGAAAGTTCTAAGCTTTT	0	1	0	4.33984e-06	20
1875	GCCCATTGATATAACTGTCAT	0	1	0	4.33984e-06	21
1876	ACAGCTAAGTCTACAGCTTTT	1	0	3.12233e-06	0	21
1877	ATGTGCTATATAAATATCAAA	0	1	0	4.33984e-06	21
1878	CTAGTGAACTCCACTAGTACA	0	1	0	4.33984e-06	21
1879	AAGCAAAGTTTACAGCTTTT	1	0	3.12233e-06	0	20
1880	CGGCTAGAAAGGGTATGGAAT	1	0	3.12233e-06	0	21
1881	ACAGCTTCTACAGTTTT	1	0	3.12233e-06	0	17
1882	ATAGTGGATAACTCTAGTACA	1	0	3.12233e-06	0	21
1883	GCCGCCTGTCTGTTACGTTAA	0	1	0	4.33984e-06	21
1884	ATAGTTATAATAGTACA	1	0	3.12233e-06	0	17
1885	GCCCATATATAACTGTCAAA	0	1	0	4.33984e-06	20
1886	CTAGAACTCAATAGTACA	0	1	0	4.33984e-06	18
1887	ATAGTGTAACTCACGAGTACA	1	0	3.12233e-06	0	21
1888	CTAGTGATAATCACTATTACA	0	1	0	4.33984e-06	21
1889	GCCAACATTTCTCCTCTCCCAT	0	1	0	4.33984e-06	22
1890	CAAGTGACACTAGTACA	0	1	0	4.33984e-06	17
1891	GCAGCAATTCTAAGCTTTT	0	1	0	4.33984e-06	19
1892	ATAGCGATAACTCACTAGTTCA	1	0	3.12233e-06	0	22
1893	TCGCAGTATTACCGAGCATTAA	0	1	0	4.33984e-06	22
1894	GCAGCAAAGGTCTACAGCCTTT	0	1	0	4.33984e-06	22
1895	ATAGTGTTAACTCATAGTAC	1	0	3.12233e-06	0	20
1896	CTAGTGATAACTACTAGTACT	0	1	0	4.33984e-06	21
1897	CTTGTGATATCACTAGTACA	0	1	0	4.33984e-06	20
1898	ATAGTGATAAACTCTAGTACA	1	0	3.12233e-06	0	21
1899	ATATGATAACTCGCTAGTACA	1	0	3.12233e-06	0	21
1900	CTAGTGATAACTTAGTA	0	1	0	4.33984e-06	17
1901	ATAGGTGATAACTCACCAGTACA	1	0	3.12233e-06	0	23
1902	ATAGTGTAAACTAGTACA	1	0	3.12233e-06	0	18
1903	CTAGTTGATAATCACTAGTACA	0	1	0	4.33984e-06	22
1904	ATAGTGATAATCAAGTACA	1	0	3.12233e-06	0	19
1905	ATAGGATAACTCACTAGTACT	1	0	3.12233e-06	0	21
1906	TTGTCATATTCTTTAATAACAT	0	1	0	4.33984e-06	22
1907	TAGTGAATAACTCACTATACA	1	0	3.12233e-06	0	21
1908	GCAGCAAAGAGGCAGCAGCAAAGTTCTACAGCTTTT	0	1	0	4.33984e-06	36
1909	ACCCATTATTAACTGCAAA	1	0	3.12233e-06	0	19
1910	ACCTGTGGCCATAGGTGGAAAT	0	1	0	4.33984e-06	22
1911	ATAGTGATACTCACTCA	1	0	3.12233e-06	0	17
1912	ATAGTGATAATCACTAGA	1	0	3.12233e-06	0	18
1913	ATAGTGGATAACTCACCAGTACA	1	0	3.12233e-06	0	23
1914	AGCTCTTTATCCTCTAGACAAA	0	1	0	4.33984e-06	22
1915	ACACAAAGTTTACAGTTTT	1	0	3.12233e-06	0	19
1916	ATAGTGTAACTCCACTAGTAA	1	0	3.12233e-06	0	21
1917	ATAGAGATAAACTCACTAGTACA	1	0	3.12233e-06	0	23
1918	GCAGCAAATTACAGCTTTT	0	1	0	4.33984e-06	19
1919	ATAGTGGATATCTCACTAGTACA	1	0	3.12233e-06	0	23
1920	CTAGTGATAACTAGGCACTAGTGATAACTCACTAGTACA	0	1	0	4.33984e-06	39
1921	ATTGTGACTCACTAGTACA	1	0	3.12233e-06	0	19
1922	CTAGTGATAACTCATTAGACA	0	1	0	4.33984e-06	21
1923	CTAGTGATAACTTACTAGTTCA	0	1	0	4.33984e-06	22
1924	CTAGTAAAACTAGTACA	0	1	0	4.33984e-06	17
1925	GCAGCAAAGGTTCTACAGCTTTT	0	1	0	4.33984e-06	23
1926	ACAGCAAAGTTCTACAAGTTTT	1	0	3.12233e-06	0	22
1927	GCCCATATAACTGTCAAAA	0	1	0	4.33984e-06	19
1928	ATATGATAAGTCACTAGTACA	1	0	3.12233e-06	0	21
1929	CAAGTGATAACTCACTAGACA	0	1	0	4.33984e-06	21
1930	ATAGTGTTAACTCACTATTACA	1	0	3.12233e-06	0	22
1931	CTAGTGTATCACTAGTACA	0	1	0	4.33984e-06	19
1932	CTAGGATAACTTACTAGTACA	0	1	0	4.33984e-06	21
1933	GCCATGATATAACTGTCAAA	0	1	0	4.33984e-06	20
1934	TAGTAACTCCTAGTACA	1	0	3.12233e-06	0	17
1935	ATAGTATAACTCAATAGTACA	1	0	3.12233e-06	0	21
1936	CTGTGACTATATAAATACAAA	1	0	3.12233e-06	0	21
1937	ATAGTTATAACTCACCAGTACA	1	0	3.12233e-06	0	22
1938	GCAGCAAACTATAGCTTTT	0	1	0	4.33984e-06	19
1939	ATAGGATAAACTAGTACA	1	0	3.12233e-06	0	18
1940	CTAGTGATAACCACTGTACA	0	1	0	4.33984e-06	20
1941	ATATGTAACTCTCTAGTACA	1	0	3.12233e-06	0	20
1942	CTAGTGATAAGTCACTATACA	0	1	0	4.33984e-06	21
1943	CTATGATACTCATAGTACA	0	1	0	4.33984e-06	19
1944	ATAGTGATAATAACTAGTAC	1	0	3.12233e-06	0	20
1945	ATAGTAATAATCACTAGTACA	1	0	3.12233e-06	0	21
1946	CTAGTGATAACTCTCACTATACA	0	1	0	4.33984e-06	23
1947	TTAGTGATAACTCAGTACA	1	0	3.12233e-06	0	19
1948	CTATAACTCACTAGTATA	0	1	0	4.33984e-06	18
1949	CTAGTGATAATCCCTAGTACA	0	1	0	4.33984e-06	21
1950	ATAGTGATAACTTCACTGTACA	1	0	3.12233e-06	0	22
1951	CAAGTGATTCACTAGTACA	0	1	0	4.33984e-06	19
1952	ACAGCATAGTTTACAGCTTTT	1	0	3.12233e-06	0	21
1953	CCAGTGATAATCACTAGTACA	0	1	0	4.33984e-06	21
1954	GCCGCCATGTCTGTTACGTCAG	0	1	0	4.33984e-06	22
1955	GCAGAAAGTTCTACAGCTTT	0	1	0	4.33984e-06	20
1956	CTAGTGATACCTCACTAGTAA	0	1	0	4.33984e-06	21
1957	ATAGGATAACTCACTAGACA	1	0	3.12233e-06	0	20
1958	TTGTCTGATTCTTCAATAACAT	0	1	0	4.33984e-06	22
1959	ACTAGTGATAACTCACTAGTAA	0	1	0	4.33984e-06	22
1960	ACAGCAAAAGTTCTACAGCTTT	1	0	3.12233e-06	0	22
1961	ACCCTTGATATAACTTCAAA	1	0	3.12233e-06	0	20
1962	ATAGTGATAACTCTCTTGTACA	1	0	3.12233e-06	0	22
1963	ACCTTCATGTCTGTTACGTTAA	1	0	3.12233e-06	0	22
1964	AGTATAACTCACTAGTACA	1	0	3.12233e-06	0	19
1965	ACAGAAAGTTCTTCAGCTTTT	1	0	3.12233e-06	0	21
1966	CTAGTGATAATTCATTAGTACA	0	1	0	4.33984e-06	22
1967	AAGCAAAGTTACAGCTTTT	1	0	3.12233e-06	0	19
1968	ATATGATAACTACCAGTACA	1	0	3.12233e-06	0	20
1969	ATAGTGATAATACTAGTAC	1	0	3.12233e-06	0	19
1970	GCCAACATGTCTCATCTCCTAT	0	1	0	4.33984e-06	22
1971	CTAGGATAACCTCACTAGTACA	0	1	0	4.33984e-06	22
1972	ATAGTGACACTAATACA	1	0	3.12233e-06	0	17
1973	CTAGGATACTATAGTACA	0	1	0	4.33984e-06	18
1974	GCAACATGTCTCCTCTCCCAT	0	1	0	4.33984e-06	21
1975	CTAGAGATAACTCAGTACA	0	1	0	4.33984e-06	19
1976	GCAGCAAAGTTCCTGCAGCTTTT	0	1	0	4.33984e-06	23
1977	ATAGTGATAACTCCACCA	1	0	3.12233e-06	0	18
1978	CTAGATAACTCACTAGACA	0	1	0	4.33984e-06	19
1979	ATAGGATAACTCACTAGTCA	1	0	3.12233e-06	0	20
1980	CTAGACTCAACTAGTACA	0	1	0	4.33984e-06	18
1981	AGAGACTCACTAGTACA	1	0	3.12233e-06	0	17
1982	AAGTGATCTCACTAGTACA	1	0	3.12233e-06	0	19
1983	CTAGTGATAACTCACTAAACA	0	1	0	4.33984e-06	21
1984	ATAGTGATAACTCATTGACA	1	0	3.12233e-06	0	20
1985	CTAGTGATGACTCATAGTACA	0	1	0	4.33984e-06	21
1986	GCAGCAAAGTTCTACAGATTT	0	1	0	4.33984e-06	21
1987	GACAGCAAAGTCTACAGCTTTT	1	0	3.12233e-06	0	22
1988	CAGCGTTTACAGCTTTT	1	0	3.12233e-06	0	17
1989	CTGTGGACTATATAAATATCAAA	1	0	3.12233e-06	0	23
1990	AATAGTGATAACTCACTAGTA	1	0	3.12233e-06	0	21
1991	ACGACTGAACAAGTTCAGAGAA	0	1	0	4.33984e-06	22
1992	ATAGTGATAACTAACTAGACA	1	0	3.12233e-06	0	21
1993	GCAGCATAGTCTACAGCTTTT	0	1	0	4.33984e-06	21
1994	ATAGTTAACTCACTAGTATA	1	0	3.12233e-06	0	20
1995	ACAGCAAAGCTCTAAGCTTTT	1	0	3.12233e-06	0	21
1996	ATATGATAACTAACTAGTACA	1	0	3.12233e-06	0	21
1997	ACCGTCATGTCTGTTCGTTAA	1	0	3.12233e-06	0	21
1998	ATAGTAGTAACTCACTAGTACA	1	0	3.12233e-06	0	22
1999	TAGTGATAACTCACTGTACA	1	0	3.12233e-06	0	20
[truncated: 2,110 more rows]

## Sheet: MiaPACA2_S13
rank	amiRNA_sequence	num_forward	num_reverse	fraction_forward	fraction_reverse	length
1	ATAGTGATAACTCACTAGTACA	240662	15	0.702942	5.8972e-05	22
2	CTAGTGATAACTCACTAGTACA	58	179329	0.00016941	0.705026	22
3	CTGTCTTATTCTTTAATAACAT	25190	0	0.0735767	0	22
4	TTGTCTTATTCTTTAACAACAT	0	12914	0	0.050771	22
5	ACAGCAAAGTTCTACAGCTTTT	11970	4	0.0349628	1.57259e-05	22
6	GCAGCAAAGTTCTACAGCTTTT	1	9861	2.92087e-06	0.0387682	22
7	ATATGATAACTCACTAGTACA	6237	0	0.0182175	0	21
8	ATAGTGATAACTCATAGTACA	4445	0	0.0129833	0	21
9	ATAGTGTAACTCACTAGTACA	4368	0	0.0127584	0	21
10	ATAGTGATAACTCACTATACA	4323	0	0.0126269	0	21
11	ATAGTGATAATCACTAGTACA	4210	0	0.0122969	0	21
12	CTAGTGATAATCACTAGTACA	1	4161	2.92087e-06	0.0163588	21
13	CTATGATAACTCACTAGTACA	1	3522	2.92087e-06	0.0138466	21
14	CTAGTGATAACTCATAGTACA	0	3010	0	0.0118337	21
15	CTAGTGATAACTCACTATACA	3	2855	8.7626e-06	0.0112243	21
16	TTGTCTTATTCTTTAATAACAT	0	2817	0	0.0110749	22
17	CTAGTGATACTCACTAGTACA	2	2130	5.84174e-06	0.00837402	21
18	TTGTCTTATTCTTCAACAACAT	0	1922	0	0.00755628	22
19	CTAGTGAAACTCACTAGTACA	0	1897	0	0.00745799	21
20	CTAGTGATAACTCACTAGTAA	0	1644	0	0.00646333	21
21	ATAGTGATAACTCACTAGTAC	1420	0	0.00414763	0	21
22	ATAGTGATACTCACTAGTACA	1307	0	0.00381757	0	21
23	TAGTGATAACTCACTAGTACA	1067	185	0.00311657	0.000727321	21
24	ACCAACATGTCTCTTCTCCTAT	981	0	0.00286537	0	22
25	ATAGTATAACTCACTAGTACA	937	0	0.00273685	0	21
26	ATAGTGATAACTCCTAGTACA	877	0	0.0025616	0	21
27	CTAGGATAACTCACTAGTACA	0	803	0	0.00315697	21
28	ATAGTGATAACCACTAGTACA	708	0	0.00206797	0	21
29	TTGTCTTATTCTTCAATAACAT	0	704	0	0.00276775	22
30	CTAGTATAACTCACTAGTACA	0	693	0	0.00272451	21
31	ATAGTGATAACTACTAGTACA	644	0	0.00188104	0	21
32	CCCAGTGGCCGTAGGTGGAAAT	638	0	0.00186351	0	22
33	ACAGCAAATTCTACAGCTTTT	625	1	0.00182554	3.93147e-06	21
34	ATAGTGATAACTCACTAGTCA	598	0	0.00174668	0	21
35	ATAGTGATAACTAGTACA	573	0	0.00167366	0	18
36	CTAGTGTAACTCACTAGTACA	1	566	2.92087e-06	0.00222521	21
37	ATAGTGAAACTCACTAGTACA	555	0	0.00162108	0	21
38	CTAGTGATAACTCACTAGACA	0	527	0	0.00207188	21
39	ATAGTGATAACTCTAGTACA	516	0	0.00150717	0	20
40	CTAGTGATAACTAGTACA	0	504	0	0.00198146	18
41	ACCAGTGGCCATAGGTGGAAAT	0	468	0	0.00183993	22
42	ATAGGATAACTCACTAGTACA	465	0	0.0013582	0	21
43	ATAGTGATAACACTAGTACA	461	0	0.00134652	0	20
44	CTAGTGATAACTACTAGTACA	0	444	0	0.00174557	21
45	GCCAACATGTCTCTTCTCCTAT	0	444	0	0.00174557	22
46	ACAGCAAAGTTTACAGCTTTT	435	0	0.00127058	0	21
47	ACAGCAAAGTTCTACAGCTTT	417	0	0.001218	0	21
48	ATAGTTAACTCACTAGTACA	379	0	0.00110701	0	20
49	CTGTCTTGTTCTTTAATAACAT	373	0	0.00108948	0	22
50	CTAGTGAACTCACTAGTACA	0	370	0	0.00145464	20
51	ATAGTGACTCACTAGTACA	370	0	0.00108072	0	19
52	ATAGTGAACTCACTAGTACA	365	1	0.00106612	3.93147e-06	20
53	ACAGCAAAGTTCTACAGTTTT	365	0	0.00106612	0	21
54	GCCAACATGTCTCTTCTCCCAT	0	364	0	0.00143105	22
55	CTAGATAACTCACTAGTACA	0	364	0	0.00143105	20
56	ATAGTGATCACTAGTACA	362	0	0.00105735	0	18
57	GCAGCAAGTTCTACAGCTTTT	0	359	0	0.0014114	21
58	TTGTCTTATTCTCTAATAACAT	0	342	0	0.00134456	22
59	ATAGTAACTCACTAGTACA	339	1	0.000990174	3.93147e-06	19
60	CTAGTGACTCACTAGTACA	0	335	0	0.00131704	19
61	ACAGCAAAGTCTACAGCTTTT	334	0	0.00097557	0	21
62	ATAGTGATAACTCACTAGTAA	323	0	0.00094344	0	21
63	ATAGTGATAACTCACTAGACA	323	0	0.00094344	0	21
64	ATAGTGATCTCACTAGTACA	323	0	0.00094344	0	20
65	ATAGTGATAACTCACTACA	320	0	0.000934678	0	19
66	CTAGTAACTCACTAGTACA	0	316	0	0.00124234	19
67	CGGATTCAAGACTGAAGAATAT	306	0	0.000893786	0	22
68	ATAGTGATAACCTAGTACA	306	0	0.000893786	0	19
69	ACCGTCATGTCTGTTACGTTAA	306	0	0.000893786	0	22
70	ATAGTGATATCACTAGTACA	306	0	0.000893786	0	20
71	ATAGTGATAACTCTCTAGTACA	305	0	0.000890865	0	22
72	ATAGTGATACACTAGTACA	294	0	0.000858735	0	19
73	CTAGTGATAACACTAGTACA	0	293	0	0.00115192	20
74	ATAGTGATAACTCACTAGTTCA	293	0	0.000855814	0	22
75	ATAGTTATAACTCACTAGTACA	292	0	0.000852893	0	22
76	GCAGCAAATTCTACAGCTTTT	0	291	0	0.00114406	21
77	CTAGTGATATCACTAGTACA	1	278	2.92087e-06	0.00109295	20
78	ATAGTGATAACTCACTGTACA	278	0	0.000812001	0	21
79	ATAGTGATAACTCACAGTACA	272	1	0.000794476	3.93147e-06	21
80	ATAGTGATTACTCACTAGTACA	270	0	0.000788634	0	22
81	CTAGTGATAACTAACTAGTACA	0	270	0	0.0010615	22
82	ACCAACGTGTCTCTTCTCCTAT	267	0	0.000779872	0	22
83	ATTGTGATAACTCACTAGTACA	265	0	0.00077403	0	22
84	ACCCATTGATATAACTGTCAAA	262	0	0.000765267	0	22
85	ATAGTGATAACTCACTTGTACA	259	0	0.000756505	0	22
86	CTAGTGATCACTAGTACA	0	252	0	0.00099073	18
87	CTAGTGATAAACTAGTACA	0	250	0	0.000982867	19
88	GCACAAAGTTCTACAGCTTTT	0	250	0	0.000982867	21
89	ATAGTGTTAACTCACTAGTACA	249	0	0.000727296	0	22
90	ATAGTGATACTAGTACA	249	0	0.000727296	0	17
91	ATAGATAACTCACTAGTACA	248	0	0.000724375	0	20
92	ATAATGATAACTCACTAGTACA	239	0	0.000698087	0	22
93	GCAGCAAAGTTCTACACTTTT	0	234	0	0.000919963	21
94	CTAGTGATAACTCAAGTACA	0	233	0	0.000916032	20
95	ATGTGATAACTCACTAGTACA	231	0	0.00067472	0	21
96	GCAGCAAAGTTCTAAGCTTTT	0	229	0	0.000900306	21
97	CTAGTGATAACTCACAAGTACA	0	226	0	0.000888511	22
98	CTAGTGATAACTCTAGTACA	0	223	0	0.000876717	20
99	TTAGTGATAACTCACTAGTACA	182	36	0.000531598	0.000141533	22
100	ATAGTAATAACTCACTAGTACA	217	0	0.000633828	0	22
101	CTAGTGATAACTCACTAGTAAA	0	212	0	0.000833471	22
102	CTAGTGATAACTCACTAGAACA	0	212	0	0.000833471	22
103	CTAGTTAACTCACTAGTACA	0	207	0	0.000813814	20
104	ATAGTGCTCACTAGTACA	207	0	0.00060462	0	18
105	CTAGTGATAACACACTAGTACA	0	207	0	0.000813814	22
106	CAAGTGATAACTCACTAGTACA	0	198	0	0.00077843	22
107	CTAGTGATAACCACTAGTACA	1	197	2.92087e-06	0.000774499	21
108	CTAGTGATAACTCACTAGTCA	0	197	0	0.000774499	21
109	CTAGTGATAACTCACTGTACA	0	197	0	0.000774499	21
110	ATAGTGATAACTCACTATTACA	196	0	0.00057249	0	22
111	ATAGTGATAACTCACTAATACA	195	0	0.000569569	0	22
112	CTAGTGATACTAGTACA	0	195	0	0.000766636	17
113	CTAGTGATACACTAGTACA	0	194	0	0.000762705	19
114	ATAGTGATAACTTAGTACA	192	0	0.000560807	0	19
115	AAGTGATAACTCACTAGTACA	189	1	0.000552044	3.93147e-06	21
116	CTAGTGATAACTCCTAGTACA	0	189	0	0.000743047	21
117	ATAGTGATTCACTAGTACA	189	0	0.000552044	0	19
118	ATAGTGATAAACTCACTAGTACA	187	0	0.000546202	0	23
119	CTAGTGATAACTTAGTACA	0	187	0	0.000735184	19
120	ATAGTGATAACTCAAGTACA	184	0	0.00053744	0	20
121	TGGATTCGAGACTGAAGAATAT	0	184	0	0.00072339	22
122	ATAGTGATATCTCACTAGTACA	183	0	0.000534519	0	22
123	ATTGATAACTCACTAGTACA	182	0	0.000531598	0	20
124	ATAGTGATAACTCACTTACA	180	0	0.000525756	0	20
125	GCCCATTGATATAACTGTCAAA	0	178	0	0.000699801	22
126	CTAGTGATAACTCAGTACA	0	177	0	0.00069587	19
127	ATAGTGATAACTAACTAGTACA	175	0	0.000511152	0	22
128	ATAGTGATAACTCACTAGTACT	175	0	0.000511152	0	22
129	CTAGTGATAACTCACAGTACA	0	175	0	0.000688007	21
130	ATAGTGATAAACTAGTACA	173	0	0.00050531	0	19
131	CTGTGATAACTCACTAGTACA	0	172	0	0.000676212	21
132	ATATAACTCACTAGTACA	171	0	0.000499468	0	18
133	ATAGTGATAACTCAGTACA	168	0	0.000490706	0	19
134	CTAGTGATAACTTACTAGTACA	0	166	0	0.000652623	22
135	CTAGTGCTCACTAGTACA	0	165	0	0.000648692	18
136	GCCGCCATGTCTGTTACGTTAA	0	164	0	0.000644761	22
137	CTAGTGATAATTCACTAGTACA	0	160	0	0.000629035	22
138	TTGTCTTATTCTCCAATAACAT	0	159	0	0.000625103	22
139	ATAGTGACACTAGTACA	159	0	0.000464418	0	17
140	CTAGTGATCTCACTAGTACA	0	152	0	0.000597583	20
141	CTAGAACTCACTAGTACA	0	151	0	0.000593651	18
142	CTAGTGTCACTAGTACA	0	150	0	0.00058972	17
143	ATAATAACTCACTAGTACA	149	0	0.000435209	0	19
144	CTAGTGATAATAGTACA	0	149	0	0.000585789	17
145	ACACAAAGTTCTACAGCTTTT	145	0	0.000423526	0	21
146	ATAGTGATAACTCACTAGAACA	141	0	0.000411842	0	22
147	CTGCCTTATTCTTTAATAACAT	140	0	0.000408921	0	22
148	ACAGCAAAGTTCTACACTTTT	139	0	0.000406001	0	21
149	CTAGTGATAACTCATTAGTACA	0	139	0	0.000546474	22
150	ATATTGATAACTCACTAGTACA	138	0	0.00040308	0	22
151	CTAGTGATTCACTAGTACA	1	135	2.92087e-06	0.000530748	19
152	ATAGTGATAACTCACTAGCA	135	0	0.000394317	0	20
153	CTAGTGACACTAGTACA	0	135	0	0.000530748	17
154	ACCAGCATGTCTCTTCTCCTAT	133	0	0.000388475	0	22
155	ATAGTGATAACTCACTAACA	129	0	0.000376792	0	20
156	CTAGACTCACTAGTACA	0	127	0	0.000499296	17
157	CTAATAACTCACTAGTACA	0	127	0	0.000499296	19
158	ATAGTCTCACTAGTACA	127	0	0.00037095	0	17
159	CTAGTTATAACTCACTAGTACA	0	126	0	0.000495365	22
160	ATAGTGATAACTCATACA	126	0	0.000368029	0	18
161	CGGCAAGAGAAATATGTGTTAG	123	0	0.000359267	0	22
162	ATAGTGTAACTCACTATACA	122	0	0.000356346	0	20
163	CTTGTGATAACTCACTAGTACA	0	122	0	0.000479639	22
164	ATAGTGATAACTCACTAGTA	121	0	0.000353425	0	20
165	ATAGTGTCACTAGTACA	121	0	0.000353425	0	17
166	CTAGTGATAACTCACTAGTATA	0	120	0	0.000471776	22
167	CTATAACTCACTAGTACA	0	120	0	0.000471776	18
168	ATAGTGATAATAGTACA	118	0	0.000344662	0	17
169	ACAGCAAGTTCTACAGCTTTT	116	0	0.000338821	0	21
170	CTAGTGATAATCACTATACA	0	116	0	0.00045605	20
171	ATAGTGATAACTCACAAGTACA	112	0	0.000327137	0	22
172	ATAGTGGATAACTCACTAGTACA	111	0	0.000324216	0	23
173	CTAGTGATAACTCATACA	0	111	0	0.000436393	18
174	ATAGTGTAACTCATAGTACA	110	0	0.000321295	0	20
175	ATACTGATAACTCACTAGTACA	108	0	0.000315454	0	22
176	ATAGTGATAACACACTAGTACA	108	0	0.000315454	0	22
177	CTAGTGATAACTCACTAACA	0	108	0	0.000424598	20
178	ATAGTGATAACTCACTCA	107	0	0.000312533	0	18
179	ATATGTAACTCACTAGTACA	106	0	0.000309612	0	20
180	ATATGATAACTCATAGTACA	105	0	0.000306691	0	20
181	TTGTCTTATTCCCCAACAACAT	0	105	0	0.000412804	22
182	GCAGAAAGTTCTACAGCTTTT	0	104	0	0.000408873	21
183	ATAGTGATAACTCACTAGTAAA	104	0	0.00030377	0	22
184	ATAGTGTAATCACTAGTACA	104	0	0.00030377	0	20
185	ATAGTGAATAACTCACTAGTACA	103	0	0.000300849	0	23
186	ATGATAACTCACTAGTACA	103	0	0.000300849	0	19
187	CTAGTGATAACTCACTTGTACA	0	102	0	0.00040101	22
188	CTAGTGATAACTCTCTAGTACA	2	99	5.84174e-06	0.000389215	22
189	CTAGAGATAACTCACTAGTACA	0	100	0	0.000393147	22
190	CTAGTGATAATCATAGTACA	0	100	0	0.000393147	20
191	CTATGATAATCACTAGTACA	0	99	0	0.000389215	20
192	ATATGATAATCACTAGTACA	98	0	0.000286245	0	20
193	CTAGTGATAATCACTAGTAA	0	98	0	0.000385284	20
194	CTAGTGATAACTCATATACA	0	97	0	0.000381352	20
195	ATAGTGATAACTCATATACA	95	0	0.000277482	0	20
196	ATATGATAACTCACTATACA	95	0	0.000277482	0	20
197	CTAGTTGATAACTCACTAGTACA	0	95	0	0.000373489	23
198	CTAGTGATAACTCAATAGTACA	0	94	0	0.000369558	22
199	ATAGTGATAATCACTATACA	94	0	0.000274562	0	20
200	ATAGTACTCACTAGTACA	94	0	0.000274562	0	18
201	CTAGTGATAACTCACTAGTAC	0	93	0	0.000365626	21
202	TGGCAAGAGAAACATGCGTCAA	0	92	0	0.000361695	22
203	ATAGTGATAACTCACCA	91	0	0.000265799	0	17
204	CTAGTACTCACTAGTACA	0	91	0	0.000357763	18
205	GCCAACATGTCTCCTCTCCTAT	0	90	0	0.000353832	22
206	CTAGTGATAACTCACTACA	0	89	0	0.000349901	19
207	ATAGAACTCACTAGTACA	89	0	0.000259957	0	18
208	ATAGTGATAACTCTACA	88	0	0.000257036	0	17
209	ATAGTGATAATCATAGTACA	87	0	0.000254116	0	20
210	CTAGTGTTAACTCACTAGTACA	0	86	0	0.000338106	22
211	CTTGATAACTCACTAGTACA	0	84	0	0.000330243	20
212	CTAGTGATAACTCACTTACA	0	84	0	0.000330243	20
213	CAGTGATAACTCACTAGTACA	0	84	0	0.000330243	21
214	ATAGGTGATAACTCACTAGTACA	83	0	0.000242432	0	23
215	ATAGCGATAACTCACTAGTACA	83	0	0.000242432	0	22
216	TTGTCTTATTCTCTAACAACAT	0	82	0	0.00032238	22
217	CTAGTGATAACTCAACA	0	82	0	0.00032238	17
218	CTAGTGATAACTCACTAGTTCA	0	81	0	0.000318449	22
219	CTAGTGAAACTCACTATACA	0	81	0	0.000318449	20
220	CTAGTGATAAATCACTAGTACA	0	81	0	0.000318449	22
221	CTAGTGATAACCTAGTACA	0	78	0	0.000306654	19
222	ATAGTGATAACTCACTAAGTACA	78	0	0.000227828	0	23
223	CTAGTGATAACTGTACA	0	78	0	0.000306654	17
224	CTAGTGAAACTCATAGTACA	0	77	0	0.000302723	20
225	TTGTCTTATTCTTTAACAACAC	0	77	0	0.000302723	22
226	ATAGTGATAACTCAACTAGTACA	77	0	0.000224907	0	23
227	CTAGTGATACTCACTATACA	0	77	0	0.000302723	20
228	ATAGTGATAAATCACTAGTACA	77	0	0.000224907	0	22
229	CTATGATACTCACTAGTACA	0	76	0	0.000298791	20
230	CTAGTCTCACTAGTACA	1	74	2.92087e-06	0.000290929	17
231	CTATGATAACTCACTATACA	0	75	0	0.00029486	20
232	CTAGTGATACTCATAGTACA	0	74	0	0.000290929	20
233	TAGTGATAATCACTAGTACA	54	19	0.000157727	7.46979e-05	20
234	CTAGTGATTACTCACTAGTACA	0	72	0	0.000283066	22
235	CTATGATAACTCATAGTACA	0	71	0	0.000279134	20
236	CTAGTGATTAACTCACTAGTACA	0	71	0	0.000279134	23
237	ATAGTGATAACTCACTA	70	0	0.000204461	0	17
238	ATAGTGATAACTCACTAGTATA	70	0	0.000204461	0	22
239	GCAGCAAAGTTCTACAGTTTT	0	69	0	0.000271271	21
240	ATATGATAACTCACTAGTAC	69	0	0.00020154	0	20
241	ATAAGTGATAACTCACTAGTACA	68	0	0.000198619	0	23
242	CTAGTGGTAACTCACTAGTACA	0	68	0	0.00026734	22
243	ATTAACTCACTAGTACA	67	0	0.000195698	0	17
244	CTAAACTCACTAGTACA	0	67	0	0.000263408	17
245	ATAGTGATAACTCACTAGTAACA	67	0	0.000195698	0	23
246	AACACCCGTATCCTTCCGTGAA	66	0	0.000192777	0	22
247	ACAGAAAGTTCTACAGCTTTT	65	0	0.000189856	0	21
248	GCAGCAAAGTCTACAGCTTTT	0	64	0	0.000251614	21
249	CTAGTGATAACTCACTAGCA	0	63	0	0.000247682	20
250	ATAGTTGATAACTCACTAGTACA	63	0	0.000184015	0	23
251	CTAGTGATAACTCATAGTAA	0	62	0	0.000243751	20
252	CTAGTGATAACTCACTTAGTACA	1	61	2.92087e-06	0.000239819	23
253	TAGTGTAACTCACTAGTACA	61	0	0.000178173	0	20
254	ATAGTGATAACTCACACA	61	0	0.000178173	0	18
255	ATAGTGATAACTCAACA	61	0	0.000178173	0	17
256	CCTAGTGATAACTCACTAGTACA	0	60	0	0.000235888	23
257	ATAGTGATAACAGTACA	59	0	0.000172331	0	17
258	TAGTGATAACTCATAGTACA	51	7	0.000148964	2.75203e-05	20
259	ATAGTGATAACTCACGTACA	58	0	0.00016941	0	20
260	TATGATAACTCACTAGTACA	47	10	0.000137281	3.93147e-05	20
261	CTAGTGATAACTTCACTAGTACA	0	56	0	0.000220162	23
262	ATAGTGATAACTCATAGTAC	56	0	0.000163569	0	20
263	CTAGTGAAATCACTAGTACA	0	56	0	0.000220162	20
264	ATAGTGATAACTCACTAA	56	0	0.000163569	0	18
265	ACAGCAAAGTTCTCAGCTTTT	55	0	0.000160648	0	21
266	ATAGTCATAACTCACTAGTACA	54	0	0.000157727	0	22
267	CTAGTGATAACTCACTAGTA	0	54	0	0.000212299	20
268	ATAGTGATAACTCAATAGTACA	53	0	0.000154806	0	22
269	CTAGTGAAAACTCACTAGTACA	0	53	0	0.000208368	22
270	CTAGTGATATCTCACTAGTACA	0	53	0	0.000208368	22
271	CTGTCTTATTCTTTTATAACAT	52	0	0.000151885	0	22
272	ATAGTGATAACCCACTAGTACA	51	0	0.000148964	0	22
273	CTAGTGATAACAGTACA	0	50	0	0.000196573	17
274	CACACCCGTATCCCTCCGTGAA	0	50	0	0.000196573	22
275	CTAGTGGATAACTCACTAGTACA	0	50	0	0.000196573	23
276	CTGGTGATAACTCACTAGTACA	0	50	0	0.000196573	22
277	CTAGTGATAAGTCACTAGTACA	0	50	0	0.000196573	22
278	TGATAACTCACTAGTACA	26	23	7.59426e-05	9.04237e-05	18
279	ATAGTGATAACTCACTCGTACA	49	0	0.000143123	0	22
280	ATAGTGACAACTCACTAGTACA	49	0	0.000143123	0	22
281	AGTGATAACTCACTAGTACA	37	12	0.000108072	4.71776e-05	20
282	CTAGTGATAACTCCACTAGTACA	0	49	0	0.000192642	23
283	ATAGTGATAACTCACTAGCACA	48	0	0.000140202	0	22
284	CTGATAACTCACTAGTACA	0	48	0	0.00018871	19
285	CTGTCTTATTCTTTGATAACAT	48	0	0.000140202	0	22
286	CTAGTGATACTCACTAGTAA	0	48	0	0.00018871	20
287	ATAGTGATAACTCACTAGA	48	0	0.000140202	0	19
288	CTAGTGATAAACTCACTAGTACA	0	47	0	0.000184779	23
289	ATAGTGATAACTCCCTAGTACA	47	0	0.000137281	0	22
290	ATAGTGATAACTCACTAGTACAA	47	0	0.000137281	0	23
291	CTTAGTGATAACTCACTAGTACA	0	46	0	0.000180847	23
292	CTAGTGATAGCTCACTAGTACA	0	46	0	0.000180847	22
293	ATAGTGATAATTCACTAGTACA	46	0	0.00013436	0	22
294	CTATGAAACTCACTAGTACA	0	45	0	0.000176916	20
295	CTAGTGATAACTCACTAGTGCA	0	45	0	0.000176916	22
296	CTAGTGAAACTCACTAGTAA	0	44	0	0.000172985	20
297	CTAGTGATAACTCACTATTACA	0	44	0	0.000172985	22
298	CTAGTGATAACTCACTAATACA	1	43	2.92087e-06	0.000169053	22
299	ATAGTGATAACTCACTAGGTACA	44	0	0.000128518	0	23
300	ATAGACTCACTAGTACA	44	0	0.000128518	0	17
301	ATAGTGATAATCACTAGTAC	44	0	0.000128518	0	20
302	CTAGTGATAACTCACTGGTACA	0	44	0	0.000172985	22
303	CTAGTGATAACTCACCTAGTACA	0	43	0	0.000169053	23
304	CTATGATAACTCACTAGTAA	0	43	0	0.000169053	20
305	ATAGTGATAACTCACTATAC	43	0	0.000125597	0	20
306	ACAGCAAAGTTCTAAGCTTTT	43	0	0.000125597	0	21
307	ATAGTGTAACTCACTAGTAC	43	0	0.000125597	0	20
308	ACAGCAAAGTTACAGCTTTT	43	0	0.000125597	0	20
309	CGCAGGAATAAAGTAATCTTAT	43	0	0.000125597	0	22
310	ATAGTGATAACTCACTAG	43	0	0.000125597	0	18
311	CTAGTGATAACTCACTAGTTACA	0	42	0	0.000165122	23
312	ATATGATACTCACTAGTACA	42	0	0.000122676	0	20
313	ACAGCAATTCTACAGCTTTT	42	0	0.000122676	0	20
314	CTTAACTCACTAGTACA	0	42	0	0.000165122	17
315	ATAGTGCTAACTCACTAGTACA	41	0	0.000119756	0	22
316	GATAACTCACTAGTACA	17	24	4.96548e-05	9.43552e-05	17
317	CTAGGTGATAACTCACTAGTACA	0	40	0	0.000157259	23
318	CTAGTGATAACTCACTAGTACT	0	40	0	0.000157259	22
319	ATAGTGATAACTCACCAGTACA	40	0	0.000116835	0	22
320	CTAGTAATAACTCACTAGTACA	0	39	0	0.000153327	22
321	ACAGCAAAGTTCTACTTTT	39	0	0.000113914	0	19
322	CTAGTGATGACTCACTAGTACA	0	39	0	0.000153327	22
323	CTAGTGATAACTCACTATAA	0	39	0	0.000153327	20
324	ATAGTGATAACTCACTAGT	39	0	0.000113914	0	19
325	ATAGTGATAACTCACTTAGTACA	39	0	0.000113914	0	23
326	ACAGCAACTACAGCTTTT	38	0	0.000110993	0	18
327	ATAGTGATAACTTACTAGTACA	37	0	0.000108072	0	22
328	AATAGTGATAACTCACTAGTACA	37	0	0.000108072	0	23
329	ACAGCAAACTACAGCTTTT	37	0	0.000108072	0	19
330	ATAGTGATACTCACTATACA	37	0	0.000108072	0	20
331	ATAGTGATTAACTCACTAGTACA	37	0	0.000108072	0	23
332	GATAGTGATAACTCACTAGTACA	37	0	0.000108072	0	23
333	ATAGTGATAACTCACCTAGTACA	37	0	0.000108072	0	23
334	ATAGTGATAACTTCACTAGTACA	37	0	0.000108072	0	23
335	ATAGTGATAACTCCACTAGTACA	36	0	0.000105151	0	23
336	CTAGTGATAACCTCACTAGTACA	0	36	0	0.000141533	23
337	AATAACTCACTAGTACA	36	0	0.000105151	0	17
338	TTGTCTTATTCTCCAACAACAT	0	36	0	0.000141533	22
339	ATAGTGATAACTGTACA	36	0	0.000105151	0	17
340	ACAGCAAATCTACAGCTTTT	36	0	0.000105151	0	20
341	ACAGCAAAGTTCTACATTTT	36	0	0.000105151	0	20
342	TTGTCTTACTCTTCAATAACAT	0	35	0	0.000137601	22
343	GCAGCAAAGTTCTACAGCTTT	0	35	0	0.000137601	21
344	CTAGTGATAACTCTACA	0	35	0	0.000137601	17
345	CTAGTGATAACTCGTACA	0	35	0	0.000137601	18
346	ACAGTGATAACTCACTAGTACA	35	0	0.00010223	0	22
347	GCCAACATGTCTCCTCTCCCAT	0	35	0	0.000137601	22
348	CTAGTGCTAACTCACTAGTACA	0	34	0	0.00013367	22
349	GCTAACATGTCTCTTCTCCTAT	0	34	0	0.00013367	22
350	ATGGTGATAACTCACTAGTACA	34	0	9.93095e-05	0	22
351	ATAAACTCACTAGTACA	34	0	9.93095e-05	0	17
352	CTAGTGATAACTCACGTACA	0	34	0	0.00013367	20
353	CTATTGATAACTCACTAGTACA	0	34	0	0.00013367	22
354	CTGTGACTATATAAATATCAAA	33	0	9.63886e-05	0	22
355	ATCGTGATAACTCACTAGTACA	32	0	9.34678e-05	0	22
356	CTAAGTGATAACTCACTAGTACA	0	32	0	0.000125807	23
357	AAAGTGATAACTCACTAGTACA	32	0	9.34678e-05	0	22
358	ACAGCAAATTCTACAGCTTT	32	0	9.34678e-05	0	20
359	ACCTTATAAGTTATGCGCTTAT	32	0	9.34678e-05	0	22
360	ACAGCAAAGTACAGCTTTT	32	0	9.34678e-05	0	19
361	ATAGTGATAACTCACTGGTACA	32	0	9.34678e-05	0	22
362	ACAGCAAAGTTCACAGCTTTT	32	0	9.34678e-05	0	21
363	GCAGCAAAGTACAGCTTTT	0	31	0	0.000121875	19
364	CTGTCTTATTCTTTAATTACAT	31	0	9.05469e-05	0	22
365	ATAGTGATCACTCACTAGTACA	31	0	9.05469e-05	0	22
366	ACAGCAAAGTTCTACAGTTT	31	0	9.05469e-05	0	20
367	ATAGTGATAACTCATTAGTACA	31	0	9.05469e-05	0	22
368	CTAGTGATAACTCACTAGTACG	0	31	0	0.000121875	22
369	ACCAGTGGCCATAGGTGGAAAC	0	31	0	0.000121875	22
370	ATAGTGATAACTCACTACTACA	31	0	9.05469e-05	0	22
371	CTAGTGATAACTCACTAAGTACA	0	31	0	0.000121875	23
372	ATAGAGATAACTCACTAGTACA	30	0	8.7626e-05	0	22
373	CAGCAAAGTTCTACAGCTTTT	4	26	1.16835e-05	0.000102218	21
374	ACGCAAAGTTCTACAGCTTTT	30	0	8.7626e-05	0	21
375	TAGTGATAACTCACTATACA	24	6	7.01008e-05	2.35888e-05	20
376	ACAGCAAAGTCAGCTTTT	30	0	8.7626e-05	0	18
377	ATAGTGTACTCACTAGTACA	30	0	8.7626e-05	0	20
378	GCAGCAAAGTTTACAGCTTTT	0	30	0	0.000117944	21
379	ACAGCAAAGCTACAGCTTTT	30	0	8.7626e-05	0	20
380	CTAGTGATAACTCACTAGTACCA	0	30	0	0.000117944	23
381	CTAGTGATAACTCAACTAGTACA	0	29	0	0.000114013	23
382	CTGTCTTTTCTTTAATAACAT	29	0	8.47052e-05	0	21
383	ACAGCAAATACAGCTTTT	29	0	8.47052e-05	0	18
384	ACAGCAAAGTTTACAGTTTT	29	0	8.47052e-05	0	20
385	TTGTCTTATTCTTAACAACAT	0	29	0	0.000114013	21
386	ATAGTGATACTCATAGTACA	29	0	8.47052e-05	0	20
387	ACAGCAAAAGTTCTACAGCTTTT	29	0	8.47052e-05	0	23
388	ATAGTGATAACTCCTATACA	29	0	8.47052e-05	0	20
389	ACAGCAAAGTTCTACCTTTT	28	0	8.17843e-05	0	20
390	CGGGACTCAAATTGTTTGGATA	28	0	8.17843e-05	0	22
391	ATAGTGATAACCTCACTAGTACA	28	0	8.17843e-05	0	23
392	CTGTCTTATTCCTTAATAACAT	28	0	8.17843e-05	0	22
393	ATAGTGATAACCATAGTACA	28	0	8.17843e-05	0	20
394	CTAATGATAACTCACTAGTACA	0	28	0	0.000110081	22
395	ATAGTGATAACTCGCTAGTACA	28	0	8.17843e-05	0	22
396	TTGTCTTACTCTTTAATAACAT	0	28	0	0.000110081	22
397	ACAGCAAAGTTTACAGCTTT	28	0	8.17843e-05	0	20
398	CTAGTGATAACTCGCTAGTACA	0	28	0	0.000110081	22
399	CTTTCTTATTCTTTAATAACAT	28	0	8.17843e-05	0	22
400	CGCAGAGAGTGTTATATTGCAT	28	0	8.17843e-05	0	22
401	GTGATAACTCACTAGTACA	14	14	4.08921e-05	5.50405e-05	19
402	TTGTCTTATTCCTTAATAACAT	0	27	0	0.00010615	22
403	CCCATGTTAGGCTTCGATAATA	27	0	7.88634e-05	0	22
404	ACAGCAAATTTACAGCTTTT	27	0	7.88634e-05	0	20
405	ATAGTGATAACTCACTAGTACG	27	0	7.88634e-05	0	22
406	ACAGCATTCTACAGCTTTT	27	0	7.88634e-05	0	19
407	TTGTCTTATTCCTTAACAACAT	0	27	0	0.00010615	22
408	CTAGTGATAATCACTAGACA	0	27	0	0.00010615	20
409	CTAGTGAATAACTCACTAGTACA	0	27	0	0.00010615	23
410	GCAGCAAAGTTCTAGCTTTT	0	26	0	0.000102218	20
411	ACAGCATCTACAGCTTTT	26	0	7.59426e-05	0	18
412	TTGTCTTACTCTTTAACAACAT	0	26	0	0.000102218	22
413	ATAGTGATACCTCACTAGTACA	26	0	7.59426e-05	0	22
414	ACAGCACTACAGCTTTT	26	0	7.59426e-05	0	17
415	CTAGTGATAACTCAGTAGTACA	0	26	0	0.000102218	22
416	TGCAGGAATAAAGCAATCTTAT	0	26	0	0.000102218	22
417	ACCAAAGTTCTACAGCTTTT	25	0	7.30217e-05	0	20
418	ATAGTGTAACTCCTAGTACA	25	0	7.30217e-05	0	20
419	ATAGTGATGACTCACTAGTACA	25	0	7.30217e-05	0	22
420	CTAGTGATAACTCACTAGGTACA	0	25	0	9.82867e-05	23
421	CGCTGTTGTGACCAATAAATAT	25	0	7.30217e-05	0	22
422	ACAGCAAAGCAGCTTTT	25	0	7.30217e-05	0	17
423	ATAGTGATAATCCTAGTACA	25	0	7.30217e-05	0	20
424	CTAGTGATAACCCACTAGTACA	0	25	0	9.82867e-05	22
425	CTGTCTTATTCTTTATTAACAT	25	0	7.30217e-05	0	22
426	CTAGTGATAACTCACTAGCACA	0	25	0	9.82867e-05	22
427	CTAGTGATAACTCCCTAGTACA	0	25	0	9.82867e-05	22
428	ATATGATAACTCCTAGTACA	25	0	7.30217e-05	0	20
429	CTAGTGATAACTCACTAGA	0	24	0	9.43552e-05	19
430	TTGTCTAATTCTTTAACAACAT	0	24	0	9.43552e-05	22
431	CCAGTGATAACTCACTAGTACA	0	24	0	9.43552e-05	22
432	CTAGGATAATCACTAGTACA	0	24	0	9.43552e-05	20
433	ACAGCAAAGTTCAGCTTTT	24	0	7.01008e-05	0	19
434	ACAGCAAAGTTCCTTTT	24	0	7.01008e-05	0	17
435	ACAGCAAAGTTCTATTTT	24	0	7.01008e-05	0	18
436	ATAGTGATAACTCACTAGTACCA	23	0	6.718e-05	0	23
437	ATGTGACTATATAAATATCAAA	0	23	0	9.04237e-05	22
438	CTAGTGATAACTCATAGACA	0	23	0	9.04237e-05	20
439	ATAGTGATAACTCATAGTCA	23	0	6.718e-05	0	20
440	CTGTCTTATTCTTTAATATCAT	23	0	6.718e-05	0	22
441	ATAGTGATAACTCACTAGTACAT	23	0	6.718e-05	0	23
442	ATTAGTGATAACTCACTAGTACA	23	0	6.718e-05	0	23
443	ATAGTGATAGCTCACTAGTACA	23	0	6.718e-05	0	22
444	CTAGTGTAACTCATAGTACA	0	23	0	9.04237e-05	20
445	ATAGTGATAACTCACTAGTTACA	23	0	6.718e-05	0	23
446	CTAGCGATAACTCACTAGTACA	0	22	0	8.64923e-05	22
447	CTAGTGATACCTCACTAGTACA	0	22	0	8.64923e-05	22
448	ACAGCATAGTTCTACAGCTTTT	22	0	6.42591e-05	0	22
449	TTGTCTTATACTTTAACAACAT	0	22	0	8.64923e-05	22
450	CTAGTGTAATCACTAGTACA	0	22	0	8.64923e-05	20
451	CTGTCTTATTCTTAATAACAT	22	0	6.42591e-05	0	21
452	CTAGTGATAACTCACTA	0	22	0	8.64923e-05	17
453	ATAGTGGTAACTCACTAGTACA	22	0	6.42591e-05	0	22
454	CTAGTGATAACTCACTAG	0	22	0	8.64923e-05	18
455	ACAGAAGTTCTACAGCTTTT	22	0	6.42591e-05	0	20
456	ACAGCAAAGTTCTCTTTT	22	0	6.42591e-05	0	18
457	ATAGTGATAACTCACTAGTGCA	21	0	6.13382e-05	0	22
458	GCAGCAAAGACAGCTTTT	0	21	0	8.25608e-05	18
459	CTAGGATAACTCACTATACA	0	21	0	8.25608e-05	20
460	ATATGATAACCACTAGTACA	21	0	6.13382e-05	0	20
461	GCAGCAATCTACAGCTTTT	0	21	0	8.25608e-05	19
462	CGCAGTCCAGTTCAGATGAGTT	21	0	6.13382e-05	0	22
463	ATAGTGATAATCACTAGTCA	21	0	6.13382e-05	0	20
464	ACAGCAAAGTCTACAGCTTT	21	0	6.13382e-05	0	20
465	ACAGCAAAGTTCTACGCTTTT	21	0	6.13382e-05	0	21
466	ATAGTGATAACTCGTACA	21	0	6.13382e-05	0	18
467	ATAGTGATAACTCACTAGTCCA	20	0	5.84174e-05	0	22
468	ATAGTGTAACCACTAGTACA	20	0	5.84174e-05	0	20
469	CTCGTGATAACTCACTAGTACA	0	20	0	7.86293e-05	22
470	ACAAAGTTCTACAGCTTTT	20	0	5.84174e-05	0	19
471	CCCTTATAAGTTATGCGCTTAT	0	20	0	7.86293e-05	22
472	GCAGCAAAGTTACAGCTTTT	0	20	0	7.86293e-05	20
473	ACAACAAAGTTCTACAGCTTTT	19	0	5.54965e-05	0	22
474	GCCAACATGTCCCTTCTCCCAC	0	19	0	7.46979e-05	22
475	CTGTCTAATTCTTTAATAACAT	19	0	5.54965e-05	0	22
476	CTAGTGATAACTCACTAGTAACA	0	19	0	7.46979e-05	23
477	CTAGTGATAACTGACTAGTACA	0	19	0	7.46979e-05	22
478	CTAGTGATACTCACTAGACA	0	19	0	7.46979e-05	20
479	ACAGCAAATTCTACAGTTTT	19	0	5.54965e-05	0	20
480	CCGATTTGAGGTGCTGGGCATT	19	0	5.54965e-05	0	22
481	ACAGCAATACAGCTTTT	19	0	5.54965e-05	0	17
482	TTGTCTTATTCTTTAACAACAA	0	18	0	7.07664e-05	22
483	AGATAACTCACTAGTACA	18	0	5.25756e-05	0	18
484	TGCTGTTGTTACCAACAAACAT	0	18	0	7.07664e-05	22
485	CTAGTGATAATAACTAGTACA	0	18	0	7.07664e-05	21
486	CTAGTGACAACTCACTAGTACA	0	18	0	7.07664e-05	22
487	CTAGTGATAACTCACTAGTACAT	0	18	0	7.07664e-05	23
488	GCAGCAAAGCTACAGCTTTT	0	18	0	7.07664e-05	20
489	ACAGCAAAGTTCTACAGCTT	18	0	5.25756e-05	0	20
490	GCAGCAAAGTTCTAAAGCTTTT	0	18	0	7.07664e-05	22
491	GCAGCAAAGTTCTACATTTT	0	17	0	6.68349e-05	20
492	ATAGTGTAACTCACTAGTCA	17	0	4.96548e-05	0	20
493	TTGTCTTATTCTTTAATAACAC	0	17	0	6.68349e-05	22
494	ACAGCAATGTTCTACAGCTTTT	17	0	4.96548e-05	0	22
495	GTAGTGATAACTCACTAGTACA	16	1	4.67339e-05	3.93147e-06	22
496	AGGGTCTCAAATTGTTTGGATA	0	17	0	6.68349e-05	22
497	ATATGATAACTCACTAGTCA	17	0	4.96548e-05	0	20
498	CTAGTCATAACTCACTAGTACA	0	17	0	6.68349e-05	22
499	ACAGCAAAGTTCTTCAGCTTTT	17	0	4.96548e-05	0	22
500	CTAGTGTAACTCACTATACA	0	17	0	6.68349e-05	20
501	TAGTCTTATTCTTTAACAACAT	0	17	0	6.68349e-05	22
502	GCAGCAATTCTACAGCTTTT	0	17	0	6.68349e-05	20
503	ACAGCAAAGTTCCAGCTTTT	17	0	4.96548e-05	0	20
504	ATAGTGATACTCACTAGTAC	17	0	4.96548e-05	0	20
505	TTGTCCTATTCTTTAACAACAT	0	17	0	6.68349e-05	22
506	ACAGCAAAGTTCTAGCTTTT	16	0	4.67339e-05	0	20
507	GCAGCAAAGTTCTATTTT	0	16	0	6.29035e-05	18
508	ATAGTGTTACTCACTAGTACA	16	0	4.67339e-05	0	21
509	ACAGCAATCTACAGCTTTT	16	0	4.67339e-05	0	19
510	GCAGCAAATCTACAGCTTTT	0	16	0	6.29035e-05	20
511	CCGAGAGAGGAGCAGTTACCTT	16	0	4.67339e-05	0	22
512	ACAGCAAAATTCTACAGCTTTT	16	0	4.67339e-05	0	22
513	GCAGCAAAGTTCTACTTTT	0	16	0	6.29035e-05	19
514	CTAGTGATAACTCACACA	0	16	0	6.29035e-05	18
515	CTAGTGATAATCACTAGAACA	0	16	0	6.29035e-05	21
516	ACCATGTTTGGCTTCGATAATA	0	16	0	6.29035e-05	22
517	ACAGCAAAGTTCTATTT	15	0	4.3813e-05	0	17
518	CTGTCTTATTCTTTAATAGCAT	15	0	4.3813e-05	0	22
519	CTAGTGATAATACTAGTACA	0	15	0	5.8972e-05	20
520	CTGTCTTATACTTTAATAACAT	15	0	4.3813e-05	0	22
521	GCAGCAAAGCAGCTTTT	0	15	0	5.8972e-05	17
522	CTGTCCTATTCTTTAATAACAT	15	0	4.3813e-05	0	22
523	ATAGTGATAACTCATAGTTCA	15	0	4.3813e-05	0	21
524	GCAGCAATACAGCTTTT	0	15	0	5.8972e-05	17
525	CTGTCTTATCCTTTAATAACAT	15	0	4.3813e-05	0	22
526	TAGTGATAACTCACTAGTAC	15	0	4.3813e-05	0	20
527	GCAGCAGTTCTACAGCTTTT	0	15	0	5.8972e-05	20
528	TAGTGATACTCACTAGTACA	7	8	2.04461e-05	3.14517e-05	20
529	CTAGGATACTCACTAGTACA	0	15	0	5.8972e-05	20
530	ACAGCAAAGTTCTACATTT	15	0	4.3813e-05	0	19
531	ACAAAAGTTCTACAGCTTTT	15	0	4.3813e-05	0	20
532	ATATGATAACTCTCTAGTACA	14	0	4.08921e-05	0	21
533	GAGCAAAGTTCTACAGCTTTT	0	14	0	5.50405e-05	21
534	GCAGCATCTACAGCTTTT	0	14	0	5.50405e-05	18
535	GCAGCAAAACAGCTTTT	0	14	0	5.50405e-05	17
536	GCAGCAAAGTTCTCAGCTTTT	0	14	0	5.50405e-05	21
537	CTATGATAACTCACTAGACA	0	14	0	5.50405e-05	20
538	ATAGTGATAACCACTATACA	14	0	4.08921e-05	0	20
539	ACAGAGTTCTACAGCTTTT	14	0	4.08921e-05	0	19
540	TCAGCAAAGTTCTACAGCTTTT	12	2	3.50504e-05	7.86293e-06	22
541	GCAGCAAGTTCTACACTTTT	0	14	0	5.50405e-05	20
542	ATAGTGATAATCACTAGTAA	14	0	4.08921e-05	0	20
543	CTAGTGATAACTCACCAGTACA	0	14	0	5.50405e-05	22
544	GCAGTAAAGTTCTACAGCTTTT	0	14	0	5.50405e-05	22
545	CTAGTGTACTCACTAGTACA	0	13	0	5.11091e-05	20
546	ACAGCAAAGTCTACAGTTTT	13	0	3.79713e-05	0	20
547	ATATTATAACTCACTAGTACA	13	0	3.79713e-05	0	21
548	CTAGTGATAACTCACTAA	0	13	0	5.11091e-05	18
549	CGATAACTCACTAGTACA	0	13	0	5.11091e-05	18
550	CTAGTGATAACTCACTCA	0	13	0	5.11091e-05	18
551	CTATGTAACTCACTAGTACA	0	13	0	5.11091e-05	20
552	CTGTCTTATTCTTTAATAAAAT	13	0	3.79713e-05	0	22
553	ATAGTGATAACTCATTGTACA	13	0	3.79713e-05	0	21
554	CTAGGAAACTCACTAGTACA	0	13	0	5.11091e-05	20
555	ATAGTGATAACTGACTAGTACA	13	0	3.79713e-05	0	22
556	ATAGTGAAATCACTAGTACA	13	0	3.79713e-05	0	20
557	ACAGCAAAGACAGCTTTT	13	0	3.79713e-05	0	18
558	ACGGAGTGAACTGAAGTTGAAA	13	0	3.79713e-05	0	22
559	ACAGCAAAGTTCTACTT	13	0	3.79713e-05	0	17
560	ATAGTGATAATACTAGTACA	12	0	3.50504e-05	0	20
561	ATAGTGTAACTCACTAGTAA	12	0	3.50504e-05	0	20
562	CTAGTGAAACTCACTAGACA	0	12	0	4.71776e-05	20
563	CTGTCATATTCTTTAATAACAT	12	0	3.50504e-05	0	22
564	CTGTCTTATTCTTTAATGACAT	12	0	3.50504e-05	0	22
565	CTAGTGATACCCACTAGTACA	0	12	0	4.71776e-05	21
566	GCAGCAAAGTTTTACAGCTTTT	0	12	0	4.71776e-05	22
567	ATAGTTATAATCACTAGTACA	12	0	3.50504e-05	0	21
568	GCAGCATTCTACAGCTTTT	0	12	0	4.71776e-05	19
569	ACCCATTGATATAATGTCAAA	12	0	3.50504e-05	0	21
570	GCAGCACTACAGCTTTT	0	12	0	4.71776e-05	17
571	CTAGTGATAATCACTGTACA	0	12	0	4.71776e-05	20
572	ATATGAAACTCACTAGTACA	12	0	3.50504e-05	0	20
573	CTAGATAATCACTAGTACA	0	12	0	4.71776e-05	19
574	CTGTCTTATTCTTCAATAACAT	12	0	3.50504e-05	0	22
575	ACAGCAGTTCTACAGCTTTT	12	0	3.50504e-05	0	20
576	CTAGGATAACTCATAGTACA	0	12	0	4.71776e-05	20
577	CTATATAACTCACTAGTACA	0	12	0	4.71776e-05	20
578	CTAGTGATAACTCACTCGTACA	0	12	0	4.71776e-05	22
579	ATAGTGATAACTCACTAGTACC	12	0	3.50504e-05	0	22
580	CTAGTGATCACTCACTAGTACA	0	12	0	4.71776e-05	22
581	ATAGTGATTATCACTAGTACA	11	0	3.21295e-05	0	21
582	ACAGCAAAGTTCTACAT	11	0	3.21295e-05	0	17
583	CTAGTGATAACTCACTAGTCCA	0	11	0	4.32461e-05	22
584	ACAGCAAAGTTCAACAGCTTTT	11	0	3.21295e-05	0	22
585	ACCAACATGTCTCTTATCCTAT	11	0	3.21295e-05	0	22
586	CTAGTATAACTCACTAGTAA	0	11	0	4.32461e-05	20
587	CGGCGATGCAGTTCTTAATGAA	11	0	3.21295e-05	0	22
588	CTAGTATAATCACTAGTACA	0	11	0	4.32461e-05	20
589	ATAGTGATAACTACTATACA	11	0	3.21295e-05	0	20
590	TTGTCTTATTCTATAACAACAT	0	11	0	4.32461e-05	22
591	CTAGTGATACTACTAGTACA	0	11	0	4.32461e-05	20
592	ATAGTGATAATCTAGTACA	11	0	3.21295e-05	0	19
593	ACAGCAAAGTTCTACATT	11	0	3.21295e-05	0	18
594	ATAGTGAAACTCATAGTACA	11	0	3.21295e-05	0	20
595	TAGTGATAACTCACTAGTCA	10	1	2.92087e-05	3.93147e-06	20
596	ACAGCAAAGTTCTACAGTT	11	0	3.21295e-05	0	19
597	CGGCATATATAACTGTTACTAT	11	0	3.21295e-05	0	22
598	GCACAAATTCTACAGCTTTT	0	11	0	4.32461e-05	20
599	TAGTGATAACTCACTAGTAA	3	8	8.7626e-06	3.14517e-05	20
600	ACAGCAAAGTTCTAAAGCTTTT	11	0	3.21295e-05	0	22
601	TTGTCTTATTCTTCAATAACAC	0	11	0	4.32461e-05	22
602	CTAGAGATAATCACTAGTACA	0	11	0	4.32461e-05	21
603	ACCCTTGATATAACTGTCAAA	10	0	2.92087e-05	0	21
604	ACATCAAAGTTCTACAGCTTTT	10	0	2.92087e-05	0	22
605	GCAGCAAAGTTCTACATTT	0	10	0	3.93147e-05	19
606	TTGTCATATTCTTTAACAACAT	0	10	0	3.93147e-05	22
607	CTGTCTTATTCTTTAATCACAT	10	0	2.92087e-05	0	22
608	AGGCATATATAACTGTCACTAT	0	10	0	3.93147e-05	22
609	ACAGCAAAGTTCTTTTT	10	0	2.92087e-05	0	17
610	ACAGCTAAGTTCTACAGCTTTT	10	0	2.92087e-05	0	22
611	TTAGTGATAACTCATAGTACA	9	1	2.62878e-05	3.93147e-06	21
612	CTAGTATAACTCACTATACA	0	10	0	3.93147e-05	20
613	GCAGCAAAGTTCTACAGTTTTT	0	10	0	3.93147e-05	22
614	AAGCAAAGTTCTACAGCTTTT	10	0	2.92087e-05	0	21
615	ATAGTGATAACTCATAGTAA	10	0	2.92087e-05	0	20
616	ATAGTGATAATCACTAGACA	10	0	2.92087e-05	0	20
617	ATAGTGATACTCACTAGTCA	10	0	2.92087e-05	0	20
618	CTGTCTTATTCATTAATAACAT	10	0	2.92087e-05	0	22
619	ACCCATTGATATAACTGTCAA	10	0	2.92087e-05	0	21
620	ATAGTGTTAATCACTAGTACA	10	0	2.92087e-05	0	21
621	GCAGCAAAGTTCTACATT	0	10	0	3.93147e-05	18
622	GCGCAAAGTTCTACAGCTTTT	0	10	0	3.93147e-05	21
623	GCAGCAAAGTTCACAGCTTTT	0	10	0	3.93147e-05	21
624	CTAGTGATAATCACAAGTACA	0	10	0	3.93147e-05	21
625	GCAGCAAACTACAGCTTTT	0	10	0	3.93147e-05	19
626	ATATGATAACTCACTAGTTCA	10	0	2.92087e-05	0	21
627	TTGTCTTATTCTTTAACAAAAT	0	10	0	3.93147e-05	22
628	ATAGTGATAACTCTATACA	10	0	2.92087e-05	0	19
629	TAGTGATAACTCCTAGTACA	8	2	2.33669e-05	7.86293e-06	20
630	CTAGAGATAACTCACTATACA	0	10	0	3.93147e-05	21
631	CTAGTGATAACTACTATACA	0	10	0	3.93147e-05	20
632	CATAACTCACTAGTACA	0	10	0	3.93147e-05	17
633	ATAGTGAAACTCACTATACA	10	0	2.92087e-05	0	20
634	ATAGTATAATCACTAGTACA	10	0	2.92087e-05	0	20
635	GCAGCAAAAGTTCTACAGCTTTT	0	10	0	3.93147e-05	23
636	GCAGCAAAGTTCTATTT	0	10	0	3.93147e-05	17
637	ATATGATTACTCACTAGTACA	10	0	2.92087e-05	0	21
638	CTAGTGATAACTCACTAGAA	0	9	0	3.53832e-05	20
639	GCAGAAGTTCTACAGCTTTT	0	9	0	3.53832e-05	20
640	ATAGTGATAAGTCACTAGTACA	9	0	2.62878e-05	0	22
641	TTGACTTATTCTTTAACAACAT	0	9	0	3.53832e-05	22
642	ATAGTGATAAACTCACTATACA	9	0	2.62878e-05	0	22
643	ACAGAAAAGTTCTACAGCTTTT	9	0	2.62878e-05	0	22
644	ACAGCAAAGTAGCTTTT	9	0	2.62878e-05	0	17
645	CTAGTGATAACTCACTAGGACA	0	9	0	3.53832e-05	22
646	GCAGCAACTACAGCTTTT	0	9	0	3.53832e-05	18
647	ATAGTGATAACTCACGAGTACA	9	0	2.62878e-05	0	22
648	CAAGTGATAATCACTAGTACA	0	9	0	3.53832e-05	21
649	GCCAACATGTCTCCTCTCCCAC	0	9	0	3.53832e-05	22
650	CTAGTATACTCACTAGTACA	0	9	0	3.53832e-05	20
651	CTAGTGATAACTCAAAGTACA	0	9	0	3.53832e-05	21
652	CTAGTGATACTCACTAGAACA	0	9	0	3.53832e-05	21
653	CTAGGATAACTCACTAGTAA	0	9	0	3.53832e-05	20
654	ATAGTGATAACTCACTAGTC	9	0	2.62878e-05	0	20
655	TTGTCTTATTCTTTTACAACAT	0	9	0	3.53832e-05	22
656	ATAGTGATAACTCCTAGTAC	9	0	2.62878e-05	0	20
657	CGTGATAACTCACTAGTACA	0	9	0	3.53832e-05	20
658	CTATGATAACTAACTAGTACA	0	9	0	3.53832e-05	21
659	ATTGATAATCACTAGTACA	9	0	2.62878e-05	0	19
660	TTGTCTTATTCTTTAAAACAT	0	9	0	3.53832e-05	21
661	GCAGCAAAGTTCAACAGCTTTT	0	9	0	3.53832e-05	22
662	ACAGCAAAGTTCTGCTTTT	9	0	2.62878e-05	0	19
663	GCAGCAAAGTTCTACCTTTT	0	9	0	3.53832e-05	20
664	ATAGTGATAACTCACTATCA	9	0	2.62878e-05	0	20
665	ATAGTGATAACTACTAGTAC	9	0	2.62878e-05	0	20
666	ATAGTGATACTCCTAGTACA	9	0	2.62878e-05	0	20
667	ATAGTTATAACTCACTATACA	9	0	2.62878e-05	0	21
668	ATAGCAAAGTTCTACAGCTTTT	9	0	2.62878e-05	0	22
669	GCAGCAAAGTTCTACGCTTTT	0	9	0	3.53832e-05	21
670	CTGTCTTATTCTTTAATACCAT	9	0	2.62878e-05	0	22
671	GCAGAGTTCTACAGCTTTT	0	9	0	3.53832e-05	19
672	TTGTCTTAATCTTTAACAACAT	0	9	0	3.53832e-05	22
673	CTACTGATAACTCACTAGTACA	0	9	0	3.53832e-05	22
674	CTGTCTTATTCTTTAGTAACAT	8	0	2.33669e-05	0	22
675	ACAGCAAGTTCTACAGCTTT	8	0	2.33669e-05	0	20
676	GCCCATGATATAACTGTCAAA	0	8	0	3.14517e-05	21
677	ACTGCAAAGTTCTACAGCTTTT	8	0	2.33669e-05	0	22
678	TTGTCTTATTCTTAATAACAT	0	8	0	3.14517e-05	21
679	GCAGCAAAGTTCTACAGTT	0	8	0	3.14517e-05	19
680	CTATGATAACTACTAGTACA	0	8	0	3.14517e-05	20
681	CTGTCTTATTCTTTAATAACAA	8	0	2.33669e-05	0	22
682	ATAGTGATAACTCTTAGTACA	8	0	2.33669e-05	0	21
683	CTGTCTCATTCTTTAATAACAT	8	0	2.33669e-05	0	22
684	GCAGCAAAGTTAGCTTTT	0	8	0	3.14517e-05	18
685	CTAGTGATAACTCACTAGT	0	8	0	3.14517e-05	19
686	TTGTCTTATTATTTAACAACAT	0	8	0	3.14517e-05	22
687	ATAGTGATAATCACTTGTACA	8	0	2.33669e-05	0	21
688	CTAGTGATAATCACAGTACA	0	8	0	3.14517e-05	20
689	ATATGATAACTACTAGTACA	8	0	2.33669e-05	0	20
690	CTAGTGATAACTATAGTACA	0	8	0	3.14517e-05	20
691	ATATGATAACTCACTTGTACA	8	0	2.33669e-05	0	21
692	TGGATTCGAGACTGAAGAACAT	0	8	0	3.14517e-05	22
693	ATAGGTAACTCACTAGTACA	8	0	2.33669e-05	0	20
694	AAAGTTCTACAGCTTTT	8	0	2.33669e-05	0	17
695	ATAGTGTAACTACTAGTACA	8	0	2.33669e-05	0	20
696	GCAGCAAATACAGCTTTT	0	8	0	3.14517e-05	18
697	GCAGCCAAAGTTCTACAGCTTTT	0	8	0	3.14517e-05	23
698	CTAGTGAACTCATAGTACA	0	8	0	3.14517e-05	19
699	ATAGTGATAATCACAGTACA	8	0	2.33669e-05	0	20
700	GCCCATTGATATAATGTCAAA	0	8	0	3.14517e-05	21
701	CCGGAGTGAACTGAAGTTGAAA	0	8	0	3.14517e-05	22
702	GCAGCAAAGTTCTCTTTT	0	8	0	3.14517e-05	18
703	ATAGTGTAACTCTCTAGTACA	8	0	2.33669e-05	0	21
704	ATAGTGTATCTCACTAGTACA	8	0	2.33669e-05	0	21
705	TTGTCTTATTCTAACAACAT	0	8	0	3.14517e-05	20
706	GCAGCAAAGTTCTACAG	0	8	0	3.14517e-05	17
707	GCAGCAAAGTTCTACAGCTT	0	8	0	3.14517e-05	20
708	CTGTCTTATTCTTTAAAACAT	8	0	2.33669e-05	0	21
709	GCAGCAAAGTTCTACAGCTTTTT	0	8	0	3.14517e-05	23
710	ACAGCAAAGTTCTACACTTT	8	0	2.33669e-05	0	20
711	ACAAGTTCTACAGCTTTT	8	0	2.33669e-05	0	18
712	ATAGTGATTACTCACTATACA	8	0	2.33669e-05	0	21
713	CTAGTGACTCATAGTACA	0	8	0	3.14517e-05	18
714	ATAGTGAAAACTCACTAGTACA	8	0	2.33669e-05	0	22
715	CTATCTTATTCTTTAATAACAT	8	0	2.33669e-05	0	22
716	GCAGCAAGGTTCTACAGCTTTT	0	8	0	3.14517e-05	22
717	ATAGTGATAACTCACTATTCA	8	0	2.33669e-05	0	21
718	ATAGTGTAACTCACTTGTACA	8	0	2.33669e-05	0	21
719	CGAGTGATAACTCACTAGTACA	0	8	0	3.14517e-05	22
720	GCAGCAAAGTAGCTTTT	0	8	0	3.14517e-05	17
721	AGCAGTCCAGTTCAGATGAGCC	0	8	0	3.14517e-05	22
722	GCAGCAAATTCTACACTTTT	0	8	0	3.14517e-05	20
723	GCAGCAAAGTTCTACAGTTT	0	8	0	3.14517e-05	20
724	AATGATAACTCACTAGTACA	7	0	2.04461e-05	0	20
725	GCAGCAAAGTTCTTACAGCTTTT	0	7	0	2.75203e-05	23
726	ACAGCTTCTACAGCTTTT	7	0	2.04461e-05	0	18
727	CTAGTGATAATCCTAGTACA	0	7	0	2.75203e-05	20
728	GCAGCAAGTTCTAAGCTTTT	0	7	0	2.75203e-05	20
729	CTAGTGAACTCACTATACA	0	7	0	2.75203e-05	19
730	TAGTGAAACTCACTAGTACA	4	3	1.16835e-05	1.17944e-05	20
731	CTAGATAACTCACTATACA	0	7	0	2.75203e-05	19
732	ACAGCAAATTCTACACTTTT	7	0	2.04461e-05	0	20
733	ACAGTTCTACAGCTTTT	7	0	2.04461e-05	0	17
734	ATAGTGATAATCTCTAGTACA	7	0	2.04461e-05	0	21
735	CTAGTGATAATCACTAGTTCA	0	7	0	2.75203e-05	21
736	CTAGTGATACTCACAGTACA	0	7	0	2.75203e-05	20
737	GCAGCAAAGTTCTACAT	0	7	0	2.75203e-05	17
738	TTGTCTTATTCCTCAATAACAT	0	7	0	2.75203e-05	22
739	ATAGTTTAACTCACTAGTACA	7	0	2.04461e-05	0	21
740	CTAGTGATAACTCACTAGTACAA	0	7	0	2.75203e-05	23
741	ATATGATAACTCACTATTACA	7	0	2.04461e-05	0	21
742	ATAGTGTAACACACTAGTACA	7	0	2.04461e-05	0	21
743	CTAGTGATAACTCCTAGTAA	0	7	0	2.75203e-05	20
744	CTGTCTTATTCTCTAATAACAT	7	0	2.04461e-05	0	22
745	CTATGATAACTCACTAGAACA	0	7	0	2.75203e-05	21
746	ATAGTGATAATCACTAGTTCA	7	0	2.04461e-05	0	21
747	AGGAATTAAGGTAGAGGTTATA	0	7	0	2.75203e-05	22
748	ATAGTGATAACTCACTATA	7	0	2.04461e-05	0	19
749	TTGTCCTATTCTTTAATAACAT	0	7	0	2.75203e-05	22
750	TGCAGAGAGTGTTATACTGCAT	0	7	0	2.75203e-05	22
751	ATAGTGATAACCACTAGTAC	7	0	2.04461e-05	0	20
752	CTAGTGATAACTCCTATACA	0	7	0	2.75203e-05	20
753	ACAGCGTTCTACAGCTTTT	7	0	2.04461e-05	0	19
754	ATAGTGATTACTCATAGTACA	7	0	2.04461e-05	0	21
755	CTAGTGATAACTCACTACTACA	0	7	0	2.75203e-05	22
756	GCAGCAAAGTTCTACAGCTTTA	0	7	0	2.75203e-05	22
757	CTAGGGATAACTCACTAGTACA	0	7	0	2.75203e-05	22
758	ATAGTGTAACTCACAGTACA	7	0	2.04461e-05	0	20
759	ATAATGATAACTCATAGTACA	7	0	2.04461e-05	0	21
760	ATAGTGATAATCACTGTACA	7	0	2.04461e-05	0	20
761	ACAGCAAAGTCCTACAGCTTTT	7	0	2.04461e-05	0	22
762	TTGTCTTATTCATTAACAACAT	0	7	0	2.75203e-05	22
763	CTAGTGATAACATAGTACA	0	7	0	2.75203e-05	19
764	ATATGATAACTCACAGTACA	7	0	2.04461e-05	0	20
765	ATGTCTTATTCTTTAACAACAT	0	7	0	2.75203e-05	22
766	ATAGTGATAACTCACTAGTAGA	7	0	2.04461e-05	0	22
767	TAGTATAACTCACTAGTACA	5	2	1.46043e-05	7.86293e-06	20
768	ACCAACATGACTCTTCTCCTAT	7	0	2.04461e-05	0	22
769	CTAGTGATAACTCATGTACA	0	7	0	2.75203e-05	20
770	CTAGTGATAACTCACCA	0	7	0	2.75203e-05	17
771	CTGTCTTACTCTTTAATAACAT	7	0	2.04461e-05	0	22
772	GCAGCATAGTTCTACAGCTTTT	0	7	0	2.75203e-05	22
773	GCAGCAAAGTTCTGCTTTT	0	7	0	2.75203e-05	19
774	ATGTGTAACTCACTAGTACA	7	0	2.04461e-05	0	20
775	ATAGTATAACTCATAGTACA	7	0	2.04461e-05	0	20
776	ACAGCAAAGTTAGCTTTT	7	0	2.04461e-05	0	18
777	CTATGATAACCACTAGTACA	0	7	0	2.75203e-05	20
778	GCAGCAAAGTTCTACAGCT	0	7	0	2.75203e-05	19
779	CTAGTGATAACACTAGTAA	0	7	0	2.75203e-05	19
780	CTAGTGATAACTCACGAGTACA	0	7	0	2.75203e-05	22
781	GCCCATTGATAAACTGTCAAA	0	7	0	2.75203e-05	21
782	TGCAGAGAGTGTTATATTGCAT	0	7	0	2.75203e-05	22
783	CTAGTGATAACACACTATACA	0	7	0	2.75203e-05	21
784	CTAGTGATAATCACTAGTCA	0	7	0	2.75203e-05	20
785	GCAGCAAAGTTCTAACTTTT	0	7	0	2.75203e-05	20
786	ATAGTTATAACTCATAGTACA	7	0	2.04461e-05	0	21
787	ATAGTGTTAACTCATAGTACA	7	0	2.04461e-05	0	21
788	ATTGATAACTCACTATACA	7	0	2.04461e-05	0	19
789	GCACAAAGTTCTACACTTTT	0	7	0	2.75203e-05	20
790	CTAGTGATAACCACTATACA	0	7	0	2.75203e-05	20
791	ATAGTGATAACTCAGTAGTACA	7	0	2.04461e-05	0	22
792	ATAGTGATAACTCACTTTACA	7	0	2.04461e-05	0	21
793	GCAGCAAAGTTCTACAGT	0	7	0	2.75203e-05	18
794	ATAGTGATAACTCATAGACA	6	0	1.75252e-05	0	20
795	ACGAGAAAGGAGCAGTTACCTT	0	6	0	2.35888e-05	22
796	TTGTCTAATTCTTTAATAACAT	0	6	0	2.35888e-05	22
797	TTGTCTTATTCTTTAACAACGT	0	6	0	2.35888e-05	22
798	ATAGTGATAACACACTATACA	6	0	1.75252e-05	0	21
799	CTATGATAACACTAGTACA	0	6	0	2.35888e-05	19
800	ATAGGATAATCACTAGTACA	6	0	1.75252e-05	0	20
801	CTAGTGATAATCACTAGCA	0	6	0	2.35888e-05	19
802	CTAGATACTCACTAGTACA	0	6	0	2.35888e-05	19
803	TAGTGAACTCACTAGTACA	2	4	5.84174e-06	1.57259e-05	19
804	AAGTGATAATCACTAGTACA	6	0	1.75252e-05	0	20
805	GCAGCAAATTCTAAGCTTTT	0	6	0	2.35888e-05	20
806	ATAGTGTAACTCACTAATACA	6	0	1.75252e-05	0	21
807	GCAGCGAAGTTCTACAGCTTTT	0	6	0	2.35888e-05	22
808	ATAGTTATAACTCCTAGTACA	6	0	1.75252e-05	0	21
809	CTGTCTTATTCTTTAATAACAC	6	0	1.75252e-05	0	22
810	TAGTTAACTCACTAGTACA	4	2	1.16835e-05	7.86293e-06	19
811	ATAGGATAACTCACTATACA	6	0	1.75252e-05	0	20
812	ACCCATGATATAACTGTCAAA	6	0	1.75252e-05	0	21
813	ATATGATAACTCTAGTACA	6	0	1.75252e-05	0	19
814	CTGTGACTATATAAATTCAAA	6	0	1.75252e-05	0	21
815	ACAGCAAAGTTCTACAGCT	6	0	1.75252e-05	0	19
816	CTAGTGATAACTCATAGTCA	1	5	2.92087e-06	1.96573e-05	20
817	CTAGTAAACTCACTAGTACA	0	6	0	2.35888e-05	20
818	ATAGTGATAACTATAGTACA	6	0	1.75252e-05	0	20
819	CTAGTGATAACTCATAGAACA	0	6	0	2.35888e-05	21
820	ATAGTGATAACTTATAGTACA	6	0	1.75252e-05	0	21
821	ACAGCAAAGTTTACACTTTT	6	0	1.75252e-05	0	20
822	CTAGTGTAACTCACTAGTAA	0	6	0	2.35888e-05	20
823	ACAGCAAAGTTTCTACAGCTTTT	6	0	1.75252e-05	0	23
824	GCCAAAGTTCTACAGCTTTT	0	6	0	2.35888e-05	20
825	ACCCATTGATATAACTTCAAA	6	0	1.75252e-05	0	21
826	ACCAGTGTAGCTCTAATGCCTT	6	0	1.75252e-05	0	22
827	TGGACTCGAGACTGAAGAACAT	0	6	0	2.35888e-05	22
828	ACAGCTCTACAGCTTTT	6	0	1.75252e-05	0	17
829	GCACAAAGTTCTAAGCTTTT	0	6	0	2.35888e-05	20
830	ATAGTGTAACTCACTAGACA	6	0	1.75252e-05	0	20
831	ACAGCAAAGTTCTATAGCTTTT	6	0	1.75252e-05	0	22
832	CTCTCTTATTCTTTAATAACAT	6	0	1.75252e-05	0	22
833	GCAGCAAAGTTCTTCAGCTTTT	0	6	0	2.35888e-05	22
834	CAAGTGATAACTCATAGTACA	0	6	0	2.35888e-05	21
835	ATTTGATAACTCACTAGTACA	6	0	1.75252e-05	0	21
836	ATAGTGTAACTCACAAGTACA	6	0	1.75252e-05	0	21
837	ATAGTGATAATCACTAGTACT	6	0	1.75252e-05	0	21
838	ACAGCAAAGTTCTACAGCTTTTT	6	0	1.75252e-05	0	23
839	TTGTCTTACTCTTCAACAACAT	0	6	0	2.35888e-05	22
840	GCAGAAAAGTTCTACAGCTTTT	0	6	0	2.35888e-05	22
841	GCAGCTAAGTTCTACAGCTTTT	0	6	0	2.35888e-05	22
842	ACACAAAGTCTACAGCTTTT	6	0	1.75252e-05	0	20
843	CAAGTGATAACTCACTATACA	0	6	0	2.35888e-05	21
844	CCCAATGGCCGTAGGTGGAAAT	6	0	1.75252e-05	0	22
845	CTAGTGATAACTAATAGTACA	0	6	0	2.35888e-05	21
846	TTGTCTTATTCTTTGACAACAT	0	6	0	2.35888e-05	22
847	CTAGTGATAACTCACTAGTACC	0	6	0	2.35888e-05	22
848	ACAGCCAAAGTTCTACAGCTTTT	6	0	1.75252e-05	0	23
849	ACTAGTGATAACTCACTAGTACA	0	6	0	2.35888e-05	23
850	CGGAACTAAGGTAGGGGTTATA	6	0	1.75252e-05	0	22
851	TTGTCTTATTCTTTAACAGCAT	0	6	0	2.35888e-05	22
852	TTGTCTTATTCTTTATCAACAT	0	6	0	2.35888e-05	22
853	CTAGTGAACTCACTAGTAA	0	6	0	2.35888e-05	19
854	CAATGATAACTCACTAGTACA	0	6	0	2.35888e-05	21
855	GAAGTTCTACAGCTTTT	0	6	0	2.35888e-05	17
856	ATATGATAACTCACTAGTACT	5	0	1.46043e-05	0	21
857	ATAGTGATACTCACTGTACA	5	0	1.46043e-05	0	20
858	CTAGTTACTCACTAGTACA	0	5	0	1.96573e-05	19
859	AGCAAAGTTCTACAGCTTTT	3	2	8.7626e-06	7.86293e-06	20
860	CTAGATAACTCATAGTACA	0	5	0	1.96573e-05	19
861	CTGGCTTATTCTTTAATAACAT	5	0	1.46043e-05	0	22
862	GCCCATTGATATACTGTCAAA	0	5	0	1.96573e-05	21
863	ATAGTGTAACTCACTAGTA	5	0	1.46043e-05	0	19
864	ATATGATAACTCACTAGTAAA	5	0	1.46043e-05	0	21
865	GCCAACATGTCTCTTTTCCTAT	0	5	0	1.96573e-05	22
866	ATAGGTGTAACTCACTAGTACA	5	0	1.46043e-05	0	22
867	TAGTGATAACTAGTACA	5	0	1.46043e-05	0	17
868	GCAGCAAAGTTCGCTTTT	0	5	0	1.96573e-05	18
869	ACACAAAGTTCTACAGTTTT	5	0	1.46043e-05	0	20
870	TTGTCATTCTTTAACAACAT	0	5	0	1.96573e-05	20
871	ACAGCAAAGCTCTACAGCTTTT	5	0	1.46043e-05	0	22
872	ATTGATAACTCATAGTACA	5	0	1.46043e-05	0	19
873	ATAGTGATAACTCACATACA	5	0	1.46043e-05	0	20
874	CTGTCTTATTCTTTATAACAT	5	0	1.46043e-05	0	21
875	CTGTGAAACTCACTAGTACA	0	5	0	1.96573e-05	20
876	CTAGTGATAACTCATAGTAC	0	5	0	1.96573e-05	20
877	GCTGCAAAGTTCTACAGCTTTT	0	5	0	1.96573e-05	22
878	CTAGTGATAACTCACAATACA	0	5	0	1.96573e-05	21
879	CTAGTGATAACTCACAGTAA	0	5	0	1.96573e-05	20
880	CTAGTGAAACTACTAGTACA	0	5	0	1.96573e-05	20
881	ATATGATAACACTAGTACA	5	0	1.46043e-05	0	19
882	CTGTGATAACTCACTATACA	0	5	0	1.96573e-05	20
883	CTAGTTATAATCACTAGTACA	0	5	0	1.96573e-05	21
884	GCAGCAAAGTTCTATAGCTTTT	0	5	0	1.96573e-05	22
885	CTAGTGATAATCATTAGTACA	0	5	0	1.96573e-05	21
886	ATAGTATAACTCACTAGTAC	5	0	1.46043e-05	0	20
887	ATAGTGATCACTAGTAC	5	0	1.46043e-05	0	17
888	CTAGTGAAACTCACAGTACA	0	5	0	1.96573e-05	20
889	ACAGCAAAGTTCTACAGT	5	0	1.46043e-05	0	18
890	GCAGCAAAGTTATACAGCTTTT	0	5	0	1.96573e-05	22
891	ATATTGTAACTCACTAGTACA	5	0	1.46043e-05	0	21
892	CTAGTGAAACTCACTGTACA	0	5	0	1.96573e-05	20
893	ATAGTGTAACTCTAGTACA	5	0	1.46043e-05	0	19
894	ATAGTGTAACTCACTTACA	5	0	1.46043e-05	0	19
895	CTAGTGATAATCACTTGTACA	0	5	0	1.96573e-05	21
896	ATAGTGACTCACTATACA	5	0	1.46043e-05	0	18
897	ATAGGATAACTCATAGTACA	5	0	1.46043e-05	0	20
898	ATAGTGATAACTCCTAGTCA	5	0	1.46043e-05	0	20
899	ATAGTGATAATCACTAGAACA	5	0	1.46043e-05	0	21
900	CAGTGAAACTCACTAGTACA	0	5	0	1.96573e-05	20
901	ATAGTGATACTCTAGTACA	5	0	1.46043e-05	0	19
902	ACAGCAAAACAGCTTTT	5	0	1.46043e-05	0	17
903	CTAGTGAAACACACTAGTACA	0	5	0	1.96573e-05	21
904	TTGTCTTATTCTTTAATAAAAT	0	5	0	1.96573e-05	22
905	GCCAGTGTAGCTCTAATGCCCT	0	5	0	1.96573e-05	22
906	TAGTGATAACCACTAGTACA	5	0	1.46043e-05	0	20
907	ATTGTGATAACTCATAGTACA	5	0	1.46043e-05	0	21
908	ATATGTAACTCACTATACA	5	0	1.46043e-05	0	19
909	CTAGTGATACTCACTAGTCA	0	5	0	1.96573e-05	20
910	CTGTCTTAATCTTTAATAACAT	5	0	1.46043e-05	0	22
911	ACCAGTGGCCATAGGCGGAAAT	0	5	0	1.96573e-05	22
912	CTGTGATACTCACTAGTACA	0	5	0	1.96573e-05	20
913	CTAGTGATACCACTAGTACA	0	5	0	1.96573e-05	20
914	ATAGTGATAACTCATAGTA	5	0	1.46043e-05	0	19
915	GCAGCAAAGTTCAGCTTTT	0	5	0	1.96573e-05	19
916	TTATCTTATTCTTTAACAACAT	0	5	0	1.96573e-05	22
917	TTGCCTTATTCTTTAACAACAT	0	5	0	1.96573e-05	22
918	TTGTCTTATTCTTAAACAACAT	0	5	0	1.96573e-05	22
919	GCCAACATGTCTCTTCTCCCAC	0	5	0	1.96573e-05	22
920	ATAGAGATAACTCATAGTACA	5	0	1.46043e-05	0	21
921	CACAGTGGCCGTAGGTGGAAAT	5	0	1.46043e-05	0	22
922	CTGACTTATTCTTTAATAACAT	5	0	1.46043e-05	0	22
923	GCAGCAAAGTTGCTTTT	0	5	0	1.96573e-05	17
924	CTGTCTTATTCTTTAATAATAT	5	0	1.46043e-05	0	22
925	ACAGCAAAGTTCTACAGCTTTA	5	0	1.46043e-05	0	22
926	TTGTCTTTTCTTTAACAACAT	0	5	0	1.96573e-05	21
927	ATATGTTAACTCACTAGTACA	5	0	1.46043e-05	0	21
928	CTATGATAACTCACTAGTAAA	0	5	0	1.96573e-05	21
929	CTATGATAATTCACTAGTACA	0	5	0	1.96573e-05	21
930	TGCAGGAATAAAGCAATCCTAT	0	5	0	1.96573e-05	22
931	ATGTGATAATCACTAGTACA	5	0	1.46043e-05	0	20
932	ACAGCAAAGTTCTAACAGCTTTT	5	0	1.46043e-05	0	23
933	CTAGTGATAACTCTATACA	0	5	0	1.96573e-05	19
934	GTAGCAAAGTTCTACAGCTTTT	0	5	0	1.96573e-05	22
935	GCAACAAAGTTCTACAGCTTTT	0	5	0	1.96573e-05	22
936	CTGTCTTATTCTTTAATAACGT	5	0	1.46043e-05	0	22
937	CTAGTGATAACGCACTAGTACA	0	5	0	1.96573e-05	22
938	GCAGCAAAGTTCCTACAGCTTTT	0	5	0	1.96573e-05	23
939	ATATGATAACTCACTAGACA	5	0	1.46043e-05	0	20
940	ATAGTGATAACTCACTTGTAC	5	0	1.46043e-05	0	21
941	TGGCACAGCCATTAGACCTAAA	0	5	0	1.96573e-05	22
942	CCGTCTTATTCTTTAATAACAT	5	0	1.46043e-05	0	22
943	ATATGATAACTCACTGTACA	5	0	1.46043e-05	0	20
944	CTAGTGATAACTACTAGTAA	0	5	0	1.96573e-05	20
945	GCAGCAAAGATCTACAGCTTTT	0	5	0	1.96573e-05	22
946	CTAGTGATAACTACTGTACA	0	5	0	1.96573e-05	20
947	CTTGTGATACTCACTAGTACA	0	5	0	1.96573e-05	21
948	ATAGTGATAACTCAAAGTACA	5	0	1.46043e-05	0	21
949	CTAGTATAACTCATAGTACA	0	5	0	1.96573e-05	20
950	GCAGCAGAGTTCTACAGCTTTT	0	5	0	1.96573e-05	22
951	CCGGAGTGAACTGAAGTCGAAA	0	5	0	1.96573e-05	22
952	CTAGTGATAACACTATACA	0	5	0	1.96573e-05	19
953	ATAGTGTAACTCACTAGTATA	5	0	1.46043e-05	0	21
954	ATAGTGATAATCACTATTACA	5	0	1.46043e-05	0	21
955	CTAGTGATAATTCATAGTACA	0	5	0	1.96573e-05	21
956	CTAGTAACTCACTAGTAA	0	5	0	1.96573e-05	18
957	ATATTGATAATCACTAGTACA	5	0	1.46043e-05	0	21
958	CTAGTGAATCACTAGTACA	0	5	0	1.96573e-05	19
959	ACCCATTGATTAACTGTCAAA	5	0	1.46043e-05	0	21
960	ACAGCAAAGTCTACACTTTT	5	0	1.46043e-05	0	20
961	CTATGATAACTCACTAGTCA	0	5	0	1.96573e-05	20
962	CTGTCTTATTCTTTAATAACTT	5	0	1.46043e-05	0	22
963	ACAGCAAAGTTCTACAACTTTT	5	0	1.46043e-05	0	22
964	CTAGTGATAATCACTAGTA	0	5	0	1.96573e-05	19
965	ACAGCAAATTTCTACAGCTTTT	5	0	1.46043e-05	0	22
966	GCAGGTTCTACAGCTTTT	0	5	0	1.96573e-05	18
967	ATAGTGTAACACTAGTACA	5	0	1.46043e-05	0	19
968	ACAGGCAAAGTTCTACAGCTTTT	4	0	1.16835e-05	0	23
969	CTAGTATAACTCACTGTACA	0	4	0	1.57259e-05	20
970	CTAGATAACTCACTAGTAA	0	4	0	1.57259e-05	19
971	GCCCATTTCTGTTGTAATCGAT	0	4	0	1.57259e-05	22
972	ATAGTGATAACTCATAGTACT	4	0	1.16835e-05	0	21
973	TAGGATAACTCACTAGTACA	3	1	8.7626e-06	3.93147e-06	20
974	CTAGTAAAACTCACTAGTACA	0	4	0	1.57259e-05	21
975	CTAGTTAACTCACTATACA	0	4	0	1.57259e-05	19
976	ATAGTATACTCACTAGTACA	4	0	1.16835e-05	0	20
977	ATAGTGATAACACTATACA	4	0	1.16835e-05	0	19
978	CTTGATACTCACTAGTACA	0	4	0	1.57259e-05	19
979	ACAGCAAAGTTCTACTTT	4	0	1.16835e-05	0	18
980	CTAGTGAAACTCACTAGTATA	0	4	0	1.57259e-05	21
981	ACAGCAAAGTTTACATTTT	4	0	1.16835e-05	0	19
982	ATAGATACTCACTAGTACA	4	0	1.16835e-05	0	19
983	ACACAAAGTTCTACAGCTTT	4	0	1.16835e-05	0	20
984	CTAGTGATAACTCACTAAACA	0	4	0	1.57259e-05	21
985	ATATGATAACTCACTAGTAA	4	0	1.16835e-05	0	20
986	ATAGTGTATCACTAGTACA	4	0	1.16835e-05	0	19
987	GCAGTTCTACAGCTTTT	0	4	0	1.57259e-05	17
988	ATAGTGATAACTAATAGTACA	4	0	1.16835e-05	0	21
989	GCCAGATACCCTGAAGCACAAA	0	4	0	1.57259e-05	22
990	ATTGTGATAACTCACTATACA	4	0	1.16835e-05	0	21
991	TAGTGACTCACTAGTACA	4	0	1.16835e-05	0	18
992	GCATCAAAGTTCTACAGCTTTT	0	4	0	1.57259e-05	22
993	CTAGTGATAACTCATAACA	0	4	0	1.57259e-05	19
994	ACAGCAAAGTTCTACATCTTTT	4	0	1.16835e-05	0	22
995	CTAGTGATAACCACTAGTAA	0	4	0	1.57259e-05	20
996	CTAGTGATATAACTAGTACA	0	4	0	1.57259e-05	20
997	CTAGTGAAACACTAGTACA	0	4	0	1.57259e-05	19
998	ACAGCAAAGTTACAGCTTT	4	0	1.16835e-05	0	19
999	CTGTGATAATCACTAGTACA	0	4	0	1.57259e-05	20
1000	ATAGTGTAACTCACTAACA	4	0	1.16835e-05	0	19
1001	CTGTCTTATTCTTTAACAACAT	2	2	5.84174e-06	7.86293e-06	22
1002	GCAGAAAGTTCTACAGTTTT	0	4	0	1.57259e-05	20
1003	CTAGTGATAACTCACTTTACA	0	4	0	1.57259e-05	21
1004	TTGTCCTATTCTTCAATAACAT	0	4	0	1.57259e-05	22
1005	ATATGATAACTCACTAGTA	4	0	1.16835e-05	0	19
1006	ATATGATAACACACTAGTACA	4	0	1.16835e-05	0	21
1007	ATAGTGATAACTCTAGTAC	4	0	1.16835e-05	0	19
1008	ACAGCAAAGTTCTTCAGTTTT	4	0	1.16835e-05	0	21
1009	CTAGTGATAACTTATAGTACA	0	4	0	1.57259e-05	21
1010	TTGTATTATTCTTTAATAACAT	0	4	0	1.57259e-05	22
1011	CTATGATAATCACTAGTAA	0	4	0	1.57259e-05	19
1012	CTAGTGAAACTCCTAGTACA	0	4	0	1.57259e-05	20
1013	TATGATACTCACTAGTACA	2	2	5.84174e-06	7.86293e-06	19
1014	ATAGTTAACTCACTAGTAC	4	0	1.16835e-05	0	19
1015	TTGTCTTATTCTTTAACATCAT	0	4	0	1.57259e-05	22
1016	TTATGATAACTCACTAGTACA	4	0	1.16835e-05	0	21
1017	GCAGGCAAAGTTCTACAGCTTTT	0	4	0	1.57259e-05	23
1018	TTGTCTTATTCATTAATAACAT	0	4	0	1.57259e-05	22
1019	ACAGCAAAGTTCTCAGTTTT	4	0	1.16835e-05	0	20
1020	ACAAGCAAAGTTCTACAGCTTTT	4	0	1.16835e-05	0	23
1021	ACAGCAAAGTTCTACCAGCTTTT	4	0	1.16835e-05	0	23
1022	CTGTCTTATTCTAATAACAT	4	0	1.16835e-05	0	20
1023	CTAGTGATAACTATACA	0	4	0	1.57259e-05	17
1024	CTAGTGAAACTCACTAGAACA	0	4	0	1.57259e-05	21
1025	CTAGTGTTAATCACTAGTACA	0	4	0	1.57259e-05	21
1026	CTAGTGATAACCATAGTACA	0	4	0	1.57259e-05	20
1027	TTTCTTATTCTTTAATAACAT	0	4	0	1.57259e-05	21
1028	ATAGTGTAACTCACTGTACA	4	0	1.16835e-05	0	20
1029	GCAGCAAAGTTCTAAGTTTT	0	4	0	1.57259e-05	20
1030	CTAGGATAACTCACTAGACA	0	4	0	1.57259e-05	20
1031	GCCAACATGTCTCTCCTCCCAT	0	4	0	1.57259e-05	22
1032	CTAGTGATCACTAGTAA	0	4	0	1.57259e-05	17
1033	ATAGTATAACTCCTAGTACA	4	0	1.16835e-05	0	20
1034	GCCAGCAAAGTTCTACAGCTTTT	0	4	0	1.57259e-05	23
1035	CGGAATTAAGGTAGGGGTTATA	4	0	1.16835e-05	0	22
1036	ATAGTGATAACTCATAGAACA	4	0	1.16835e-05	0	21
1037	ATAGTAATAATCACTAGTACA	4	0	1.16835e-05	0	21
1038	CAGTCTTATTCTTTAATAACAT	4	0	1.16835e-05	0	22
1039	CTATGATATCACTAGTACA	0	4	0	1.57259e-05	19
1040	CTAGTTATAACTCACTATACA	0	4	0	1.57259e-05	21
1041	ATAGTGATAACTCACAAGTAC	4	0	1.16835e-05	0	21
1042	GAAAGTTCTACAGCTTTT	0	4	0	1.57259e-05	18
1043	ACCGACATGTCTCTTCTCCTAT	4	0	1.16835e-05	0	22
1044	CTAGTGATACTCACTAGTAAA	0	4	0	1.57259e-05	21
1045	ATGTGATAACTCACTAGTAC	4	0	1.16835e-05	0	20
1046	ATAGTGATACTACTAGTACA	4	0	1.16835e-05	0	20
1047	ATAGCTGTGTTTCACCCATAAT	4	0	1.16835e-05	0	22
1048	GCAGCAAAGTTCTACAAGCTTTT	0	4	0	1.57259e-05	23
1049	CTAGTGATAAACACTAGTACA	0	4	0	1.57259e-05	21
1050	CTAGTGATAATCACTACA	0	4	0	1.57259e-05	18
1051	CTAGTAACTCATAGTACA	0	4	0	1.57259e-05	18
1052	CTATGATAACTCATTAGTACA	0	4	0	1.57259e-05	21
1053	TAGTGATAACTCACTAGACA	0	4	0	1.57259e-05	20
1054	CTATGATAACTTCACTAGTACA	0	4	0	1.57259e-05	22
1055	ACACAAAGTTTACAGCTTTT	4	0	1.16835e-05	0	20
1056	CTAGTGATACTCACAAGTACA	0	4	0	1.57259e-05	21
1057	CTAGTGATAACTACTAGACA	0	4	0	1.57259e-05	20
1058	CTAGTGATAATCAGTACA	0	4	0	1.57259e-05	18
1059	CTAGTGATAACTCAAGTAA	0	4	0	1.57259e-05	19
1060	ATATATAACTCACTAGTACA	4	0	1.16835e-05	0	20
1061	ATAGTGATAACTCCTAGACA	4	0	1.16835e-05	0	20
1062	TTGTCTTATACTTTAATAACAT	0	4	0	1.57259e-05	22
1063	CTATTATAACTCACTAGTACA	0	4	0	1.57259e-05	21
1064	ACAGCAAATTTACAGCTTT	4	0	1.16835e-05	0	19
1065	ATATGATAACTCACTAGTACAA	4	0	1.16835e-05	0	22
1066	ATATGATAATCATAGTACA	4	0	1.16835e-05	0	19
1067	ATAGTGATAACTCACTATAAA	4	0	1.16835e-05	0	21
1068	CTAGTGATAATCACTAACA	0	4	0	1.57259e-05	19
1069	GCCCATTGAATAACTGTCAAA	0	4	0	1.57259e-05	21
1070	ACAGCAAAGTTCGCTTTT	4	0	1.16835e-05	0	18
1071	ATAGTGATCTCACTATACA	4	0	1.16835e-05	0	19
1072	CTGTCTTATTCTATAATAACAT	4	0	1.16835e-05	0	22
1073	ATAGTGATCTCATAGTACA	4	0	1.16835e-05	0	19
1074	GCAGCAAAGTTCTACCAGCTTTT	0	4	0	1.57259e-05	23
1075	CTGTCTTATTATTTAATAACAT	4	0	1.16835e-05	0	22
1076	ATAGTGAACTCACTATACA	4	0	1.16835e-05	0	19
1077	ATAGTGATAACTCACTATAA	4	0	1.16835e-05	0	20
1078	CTAGTTATAACTCATAGTACA	0	4	0	1.57259e-05	21
1079	CTAGTGATAACTAACTATACA	0	4	0	1.57259e-05	21
1080	CTATGAACTCACTAGTACA	0	4	0	1.57259e-05	19
1081	ATAGTGATAATCACTAGTAACA	4	0	1.16835e-05	0	22
1082	CTAGTGACTCACTATACA	0	4	0	1.57259e-05	18
1083	ATAGTAATAACTCATAGTACA	4	0	1.16835e-05	0	21
1084	ATAGTGAAACTACTAGTACA	4	0	1.16835e-05	0	20
1085	CTATGATAACACACTAGTACA	0	4	0	1.57259e-05	21
1086	GCAGCAAAGTCTACACTTTT	0	4	0	1.57259e-05	20
1087	CGCTCTTTATCCTCAAGATAAA	4	0	1.16835e-05	0	22
1088	CTGTGATAACTCATAGTACA	0	4	0	1.57259e-05	20
1089	AAGTGTAACTCACTAGTACA	4	0	1.16835e-05	0	20
1090	TAGTGATACACTAGTACA	2	2	5.84174e-06	7.86293e-06	18
1091	ATAGTGTTAACTCCTAGTACA	4	0	1.16835e-05	0	21
1092	CTAGTGATAACTCATAGTAAA	0	4	0	1.57259e-05	21
1093	ACAGCAAAGGTTCTACAGCTTTT	4	0	1.16835e-05	0	23
1094	ATAGTATAACCACTAGTACA	4	0	1.16835e-05	0	20
1095	CTAGGATAACTACTAGTACA	0	4	0	1.57259e-05	20
1096	ACAGCAAAGTTCTACTGCTTTT	4	0	1.16835e-05	0	22
1097	CTATGATAACTCACTAGTATA	0	4	0	1.57259e-05	21
1098	TTAGTGATAACTCACTATACA	4	0	1.16835e-05	0	21
1099	TATGATAATCACTAGTACA	4	0	1.16835e-05	0	19
1100	GCAGCAAAGTTCTACAACTTTT	0	4	0	1.57259e-05	22
1101	ATAGTTAATCACTAGTACA	4	0	1.16835e-05	0	19
1102	GCAGCAAGTTCTACAGTTTT	0	4	0	1.57259e-05	20
1103	ATAGTGATACTCACTAGT	4	0	1.16835e-05	0	18
1104	CTAGTGATACTCAATAGTACA	0	4	0	1.57259e-05	21
1105	CTATGATAACTCACTAGTTACA	0	4	0	1.57259e-05	22
1106	CTAGGATAACTCACAGTACA	0	4	0	1.57259e-05	20
1107	TTGTCTTATTCTTTAACGACAT	0	4	0	1.57259e-05	22
1108	TAGTGATAACTCACTTACA	2	2	5.84174e-06	7.86293e-06	19
1109	GCAGCAAAGTTCTACAGCTATT	0	4	0	1.57259e-05	22
1110	ATAGTGATATCACTATACA	4	0	1.16835e-05	0	19
1111	CTAGTGATAATCACTAGTAAA	0	4	0	1.57259e-05	21
1112	ACCAACATGTCTCTCCTCCTAT	4	0	1.16835e-05	0	22
1113	CTAGTGATACTCACTGTACA	0	4	0	1.57259e-05	20
1114	GCCGCCATGTCTGCTACGTTAA	0	4	0	1.57259e-05	22
1115	ATAGTGATAACTCATATTACA	4	0	1.16835e-05	0	21
1116	CTAGGTAACTCACTAGTACA	0	4	0	1.57259e-05	20
1117	CTAGTGAAACTCACAAGTACA	0	4	0	1.57259e-05	21
1118	ATAGTGATAACTCACTGTAC	4	0	1.16835e-05	0	20
1119	ATAGTGATAACTCTCTATACA	4	0	1.16835e-05	0	21
1120	CTAGTATAACCACTAGTACA	0	4	0	1.57259e-05	20
1121	CTAGTGATACTCTCTAGTACA	0	4	0	1.57259e-05	21
1122	CTAGTGATAACTCTCTATACA	0	4	0	1.57259e-05	21
1123	CGGCACAGCCATTAGACTTAAA	4	0	1.16835e-05	0	22
1124	CTAGTGATTATCACTAGTACA	0	4	0	1.57259e-05	21
1125	ATAGTGAACTCCTAGTACA	4	0	1.16835e-05	0	19
1126	TAGTGTAACTCACTATACA	4	0	1.16835e-05	0	19
1127	CTAGTGATAATTCACTAGTAA	0	4	0	1.57259e-05	21
1128	ACAGCAAAGTTTAAGCTTTT	3	0	8.7626e-06	0	20
1129	CTAGTGATAACTCCCTATACA	0	3	0	1.17944e-05	21
1130	GCAGCAAAGTTCTACAGCATTT	0	3	0	1.17944e-05	22
1131	CAGCAAATTCTACAGCTTTT	2	1	5.84174e-06	3.93147e-06	20
1132	ACCCATTTCTGTTGTAATCGAT	3	0	8.7626e-06	0	22
1133	ATGTGATAACTCATAGTACA	3	0	8.7626e-06	0	20
1134	CTATGATAACTCACTATTACA	0	3	0	1.17944e-05	21
1135	TAGTGATAACTCTAGTACA	3	0	8.7626e-06	0	19
1136	ATAGTGAACTCACTAGTAC	3	0	8.7626e-06	0	19
1137	GATATGATAACTCACTAGTACA	3	0	8.7626e-06	0	22
1138	ATATGATCTCACTAGTACA	3	0	8.7626e-06	0	19
1139	ATAGTGATAACCACAGTACA	3	0	8.7626e-06	0	20
1140	CTAGTGATAACTCACCTATACA	0	3	0	1.17944e-05	22
1141	TTGTCTTATTCTTTTATAACAT	0	3	0	1.17944e-05	22
1142	CTAGTGTAACTCACTAGACA	0	3	0	1.17944e-05	20
1143	TTGTCTTATTCTTTAACAAGAT	0	3	0	1.17944e-05	22
1144	CTAGTGATAACTCAATACA	0	3	0	1.17944e-05	19
1145	ACAGCAAAGTTCTTACAGCTTTT	3	0	8.7626e-06	0	23
1146	ATATGATATCACTAGTACA	3	0	8.7626e-06	0	19
1147	CTATGATAACTCACAAGTACA	0	3	0	1.17944e-05	21
1148	CTAGTTATAACTCACTAGTAA	0	3	0	1.17944e-05	21
1149	ATAGTGATAACTCACTAC	3	0	8.7626e-06	0	18
1150	ACCCATTGATATAACTGCAAA	3	0	8.7626e-06	0	21
1151	ACAGCAAATTCTCAGCTTTT	3	0	8.7626e-06	0	20
1152	CCGCAGTATTACCGAGCATTAA	3	0	8.7626e-06	0	22
1153	CGGCCATTGGATGCAGTCTTTA	3	0	8.7626e-06	0	22
1154	ATAGTGTAACTTAGTACA	3	0	8.7626e-06	0	18
1155	TTGTCTTATTTTTTAACAACAT	0	3	0	1.17944e-05	22
1156	TGCAGAGAGTGTCATATTGCAT	0	3	0	1.17944e-05	22
1157	TAGTCTTATTCTTCAACAACAT	0	3	0	1.17944e-05	22
1158	ATATGATAACTCACTCA	3	0	8.7626e-06	0	17
1159	CTAGTGATAACACTAGACA	0	3	0	1.17944e-05	19
1160	CTAGTGATAAATCATAGTACA	0	3	0	1.17944e-05	21
1161	TTGTCTTAATCTTCAACAACAT	0	3	0	1.17944e-05	22
1162	ACAGCAAAGTTCTACAGC	3	0	8.7626e-06	0	18
1163	ACAGCAAAGTTCTACAAGCTTTT	3	0	8.7626e-06	0	23
1164	CTGTTTTATTCTTTAATAACAT	3	0	8.7626e-06	0	22
1165	AGGCGATGCAGTTCCCAATGAA	0	3	0	1.17944e-05	22
1166	TTGTCTTATTCTTTGATAACAT	0	3	0	1.17944e-05	22
1167	ATAGTGATAAACTACTAGTACA	3	0	8.7626e-06	0	22
1168	ATAGTGATAACTCACAGACA	3	0	8.7626e-06	0	20
1169	ATAGTGATAACTCATATAC	3	0	8.7626e-06	0	19
1170	CTAGTGAAACTCACTAGTTACA	0	3	0	1.17944e-05	22
1171	CTAGTGATACTCACTAGTAC	0	3	0	1.17944e-05	20
1172	AAGTGATAACTCACTAGTAC	3	0	8.7626e-06	0	20
1173	ATAGTGTAACCTAGTACA	3	0	8.7626e-06	0	18
1174	CTGTCTTATTTTTTAATAACAT	3	0	8.7626e-06	0	22
1175	CTATGATAACTCACTAGTTCA	0	3	0	1.17944e-05	21
1176	GCAGCAAAGTTCTTTTT	0	3	0	1.17944e-05	17
1177	ATAGTATATCTCACTAGTACA	3	0	8.7626e-06	0	21
1178	AATAGTGATAACTCACTATACA	3	0	8.7626e-06	0	22
1179	CTGTCTTATTCTTTAATACAT	3	0	8.7626e-06	0	21
1180	ATAGTGATATCTCATAGTACA	3	0	8.7626e-06	0	21
1181	ATAGTGATAACCCTAGTACA	3	0	8.7626e-06	0	20
1182	CTAGGAAATCACTAGTACA	0	3	0	1.17944e-05	19
1183	CTAGAGATACTCACTAGTACA	0	3	0	1.17944e-05	21
1184	ATAGTGAAACCACTAGTACA	3	0	8.7626e-06	0	20
1185	GCAGCAAAGTACTACAGCTTTT	0	3	0	1.17944e-05	22
1186	CTAGTGAAACTCACTAACA	0	3	0	1.17944e-05	19
1187	ATTGTAACTCACTAGTACA	3	0	8.7626e-06	0	19
1188	CTATAACTCATAGTACA	0	3	0	1.17944e-05	17
1189	TAGTGATAACTCTCTAGTACA	3	0	8.7626e-06	0	21
1190	CTAGTGATAATCAATAGTACA	0	3	0	1.17944e-05	21
1191	ATAGTGATAACTCATTACA	3	0	8.7626e-06	0	19
1192	TTGTCTTATTCTTTCACAACAT	0	3	0	1.17944e-05	22
1193	TTGTCTTGTTCTTTAACAACAT	0	3	0	1.17944e-05	22
1194	ATAGTGTAACTCACTAGCACA	3	0	8.7626e-06	0	21
1195	CTATGATAATCACTATACA	0	3	0	1.17944e-05	19
1196	ATAGTGATAATCACTAATACA	3	0	8.7626e-06	0	21
1197	ATATGATAACTCACTAGGTACA	3	0	8.7626e-06	0	22
1198	CTAGTGATAACTACTAGAACA	0	3	0	1.17944e-05	21
1199	CTAGTGATAATCTAGTACA	0	3	0	1.17944e-05	19
1200	ACAGCAAAAGTTTACAGCTTTT	3	0	8.7626e-06	0	22
1201	CTAGTGATAATCGCTAGTACA	0	3	0	1.17944e-05	21
1202	CTAGTGATATCATAGTACA	0	3	0	1.17944e-05	19
1203	GCAGCAAGTCTACAGCTTTT	0	3	0	1.17944e-05	20
1204	ATAGATAACTCACTATACA	3	0	8.7626e-06	0	19
1205	CTAGTGATAATAACTCACTAGTACA	0	3	0	1.17944e-05	25
1206	ACAGCAAAGTTCTACAGGCTTTT	3	0	8.7626e-06	0	23
1207	GCAGCAAAGTTCTACTT	0	3	0	1.17944e-05	17
1208	ATAGTGATAACTTACTATACA	3	0	8.7626e-06	0	21
1209	CTAGTGATTAACTCACTATACA	0	3	0	1.17944e-05	22
1210	ATAGTGATAATCACAAGTACA	3	0	8.7626e-06	0	21
1211	GCACCAAAGTTCTACAGCTTTT	0	3	0	1.17944e-05	22
1212	ATAGTGATATTCACTAGTACA	3	0	8.7626e-06	0	21
1213	CTAGTATAACTCACAAGTACA	0	3	0	1.17944e-05	21
1214	TTTCTTATTCTTTAACAACAT	0	3	0	1.17944e-05	21
1215	ACCATGTTTGGCTTCGACAATA	0	3	0	1.17944e-05	22
1216	GCAGCAAAGTTCCTTTT	0	3	0	1.17944e-05	17
1217	GCCCATTGATATAACTGTAAA	0	3	0	1.17944e-05	21
1218	ATAGTGATAACTCTCTAGTCA	3	0	8.7626e-06	0	21
1219	ATAGTGATAACTTAGTAC	3	0	8.7626e-06	0	18
1220	CGCTAGTGATAACTCACTAGTA	3	0	8.7626e-06	0	22
1221	ACCAACGTGTCCCTTCTCCTAT	3	0	8.7626e-06	0	22
1222	CTAGTGTAACTACTAGTACA	0	3	0	1.17944e-05	20
1223	ACAGCAAAGTCTACCTTTT	3	0	8.7626e-06	0	19
1224	GCAAGCAAAGTTCTACAGCTTTT	0	3	0	1.17944e-05	23
1225	CTATGATAACTCACTACA	0	3	0	1.17944e-05	18
1226	ATAATGTAACTCACTAGTACA	3	0	8.7626e-06	0	21
1227	CTAGTGATAACTCACTAGTAGA	0	3	0	1.17944e-05	22
1228	CTTAGTGATAATCACTAGTACA	0	3	0	1.17944e-05	22
1229	GCCCATTGATATAACTGTCAA	0	3	0	1.17944e-05	21
1230	ACAACAAAGTTCTACAGCTTT	3	0	8.7626e-06	0	21
1231	ATATTAACTCACTAGTACA	3	0	8.7626e-06	0	19
1232	TTGTCTTATTCTTTAGCAACAT	0	3	0	1.17944e-05	22
1233	TTGTCTTATTCCTCAACAACAT	0	3	0	1.17944e-05	22
1234	ATATGATAAATCACTAGTACA	3	0	8.7626e-06	0	21
1235	ACAGCAAAGTTCTAAAGTTTT	3	0	8.7626e-06	0	21
1236	CTAGTATAACTACTAGTACA	0	3	0	1.17944e-05	20
1237	ATAGTGATAACTCCTATTACA	3	0	8.7626e-06	0	21
1238	ATAGGATACTCACTAGTACA	3	0	8.7626e-06	0	20
1239	ATAGTGATCACTATACA	3	0	8.7626e-06	0	17
1240	TTGTCTCATTCTTTAACAACAT	0	3	0	1.17944e-05	22
1241	GCAGCAAAGTTTCTACAGCTTTT	0	3	0	1.17944e-05	23
1242	CTAGTGAACTCACTAGTAAA	0	3	0	1.17944e-05	20
1243	TGCTGTTGTTACCAACAAATAT	0	3	0	1.17944e-05	22
1244	GCAGCAAAGTTCTACAGGCTTTT	0	3	0	1.17944e-05	23
1245	TTAGTGATAACTCACTAGTAC	2	1	5.84174e-06	3.93147e-06	21
1246	CTAGTGATACTCACTAACA	0	3	0	1.17944e-05	19
1247	TAGTGATAACTCACTACA	2	1	5.84174e-06	3.93147e-06	18
1248	CTATGATAACTCAAGTACA	0	3	0	1.17944e-05	19
1249	ATAGTGATACCCACTAGTACA	3	0	8.7626e-06	0	21
1250	GCAGCAAAGTCAGCTTTT	0	3	0	1.17944e-05	18
1251	CTAGTGAACTCACTAGTCA	0	3	0	1.17944e-05	19
1252	ACAGCAAATTCTTCAGCTTTT	3	0	8.7626e-06	0	21
1253	ATAGTGATAACCTCTAGTACA	3	0	8.7626e-06	0	21
1254	ATAGTGATTACTCACTAGTCA	3	0	8.7626e-06	0	21
1255	CAGGATAACTCACTAGTACA	0	3	0	1.17944e-05	20
1256	ATAGTATAACTCACTAGTTCA	3	0	8.7626e-06	0	21
1257	ATAGTGATAATCACTAGTAAA	3	0	8.7626e-06	0	21
1258	CTAGTGATAAATCACTATACA	0	3	0	1.17944e-05	21
1259	GCAGCTCTACAGCTTTT	0	3	0	1.17944e-05	17
1260	TTGTCATATTCTTTAATAACAT	0	3	0	1.17944e-05	22
1261	ATAGTGAAACTCACAGTACA	3	0	8.7626e-06	0	20
1262	ACAGCAAAGTTCCTACAGCTTTT	3	0	8.7626e-06	0	23
1263	ATAGTGATAACTCATGTACA	3	0	8.7626e-06	0	20
1264	ATTGTGATAATCACTAGTACA	3	0	8.7626e-06	0	21
1265	ATAGTGAAACTCACTAGTAC	3	0	8.7626e-06	0	20
1266	ACAGCAAAGTTCTACAGCCTTT	3	0	8.7626e-06	0	22
1267	ACCAACATGTCTCCTCTCCTAT	3	0	8.7626e-06	0	22
1268	ATTGTTAACTCACTAGTACA	3	0	8.7626e-06	0	20
1269	CTAGTGATAATCACTATAA	0	3	0	1.17944e-05	19
1270	CTAGTGATAACTTACTATACA	0	3	0	1.17944e-05	21
1271	ACAAAGTTCTACAGCTTT	3	0	8.7626e-06	0	18
1272	ATGTCTTATTCTTTAATAACAT	2	1	5.84174e-06	3.93147e-06	22
1273	CAAGTATAACTCACTAGTACA	0	3	0	1.17944e-05	21
1274	CTAGTACTCACTATACA	0	3	0	1.17944e-05	17
1275	ATAGTGATATAACTCACTAGTACA	3	0	8.7626e-06	0	24
1276	ACCAGATACCCTGAAGCATAAA	3	0	8.7626e-06	0	22
1277	CTTTGATAACTCACTAGTACA	0	3	0	1.17944e-05	21
1278	ATAGTGATACTCACTAGTTCA	3	0	8.7626e-06	0	21
1279	CTAGTGATAACTCACTATAAA	0	3	0	1.17944e-05	21
1280	CTAGTGATAACTCCACTATACA	0	3	0	1.17944e-05	22
1281	TTGTCTTATTCTTCAACAACAC	0	3	0	1.17944e-05	22
1282	CTAGTGAAACTCACTAGTTCA	0	3	0	1.17944e-05	21
1283	CTAGTGATAACCCTAGTACA	0	3	0	1.17944e-05	20
1284	CTAGTGATAACTTACTAGTAA	0	3	0	1.17944e-05	21
1285	CTAGTGAACTCACTAGACA	0	3	0	1.17944e-05	19
1286	ATAGTGATAACTCATAATACA	3	0	8.7626e-06	0	21
1287	CTAGTGAAACTCACTTGTACA	0	3	0	1.17944e-05	21
1288	CTAGTGAAACTCACTAGTCA	0	3	0	1.17944e-05	20
1289	CTAGTGATAACTCACAAGTAA	0	3	0	1.17944e-05	21
1290	GCCGCCATGTCTGTCACGTTAA	0	3	0	1.17944e-05	22
1291	ATAGTGATAACTCCTAGTTCA	3	0	8.7626e-06	0	21
1292	CTAGTGATAATCACCTAGTACA	0	3	0	1.17944e-05	22
1293	ATAGTGATACTCACTTGTACA	3	0	8.7626e-06	0	21
1294	ACAGCAAATTACAGCTTTT	3	0	8.7626e-06	0	19
1295	TAGTGATCACTAGTACA	2	1	5.84174e-06	3.93147e-06	17
1296	ATAGTGTAACTCACTATTACA	3	0	8.7626e-06	0	21
1297	CTAGTGATCACTAATACA	0	3	0	1.17944e-05	18
1298	CTAGTGATATCACTAGTAA	0	3	0	1.17944e-05	19
1299	ATAGTGATAAACTCATAGTACA	3	0	8.7626e-06	0	22
1300	ACAGGTTCTACAGCTTTT	3	0	8.7626e-06	0	18
1301	ACGAGAAAGGAGCAGTTACCCT	0	3	0	1.17944e-05	22
1302	ATAGTATAACTCACTATACA	3	0	8.7626e-06	0	20
1303	CAGTGATAACTCACTATACA	0	3	0	1.17944e-05	20
1304	ATAGTATAACTACTAGTACA	3	0	8.7626e-06	0	20
1305	TTGTCTTATTCTTTAACAACTT	0	3	0	1.17944e-05	22
1306	GCAGAAAGTTCTACACTTTT	0	3	0	1.17944e-05	20
1307	AAGTGATAACTCATAGTACA	3	0	8.7626e-06	0	20
1308	ATAGTGATAATCACTTACA	3	0	8.7626e-06	0	19
1309	TTGTCTTATTCTTCAATTACAT	0	3	0	1.17944e-05	22
1310	CTAGTGATATCACTATACA	0	3	0	1.17944e-05	19
1311	TTGTCTTATCCTTTAATAACAT	0	3	0	1.17944e-05	22
1312	ATAGTGTAACTCACTAGTAACA	3	0	8.7626e-06	0	22
1313	TCGTCTTATTCTTTAACAACAT	0	3	0	1.17944e-05	22
1314	ATAGTGATAACTCACAGTCA	3	0	8.7626e-06	0	20
1315	ATAGTGATAACTCACTATACC	3	0	8.7626e-06	0	21
1316	ATATGATAAACTCACTAGTACA	3	0	8.7626e-06	0	22
1317	ATAGTGATAACACTTGTACA	3	0	8.7626e-06	0	20
1318	GCAGCAAAGTTCCAGCTTTT	0	3	0	1.17944e-05	20
1319	ATAGTGATAACTAACTATACA	3	0	8.7626e-06	0	21
1320	ACAGCAAAGTTGCTTTT	3	0	8.7626e-06	0	17
1321	TAGTGATAACTCACTAGTA	3	0	8.7626e-06	0	19
1322	ATAGTGATAACTACTAGTCA	3	0	8.7626e-06	0	20
1323	CTAGTGATAACACACTAGACA	0	3	0	1.17944e-05	21
1324	ATAGTGTAACTAACTAGTACA	3	0	8.7626e-06	0	21
1325	CATGATAACTCACTAGTACA	0	3	0	1.17944e-05	20
1326	CTATGATAACTCACCTAGTACA	0	3	0	1.17944e-05	22
1327	CTAGTGATAACTATTACA	0	3	0	1.17944e-05	18
1328	ATAGTGTTAACTCACTATACA	3	0	8.7626e-06	0	21
1329	ATAGTGATAACACCTAGTACA	3	0	8.7626e-06	0	21
1330	ATAGTGATAACTACTAGACA	3	0	8.7626e-06	0	20
1331	ACAGCAAAGTTCTACAGCTATT	3	0	8.7626e-06	0	22
1332	AAGTGATAACTCACTATACA	3	0	8.7626e-06	0	20
1333	TTGATAACTCACTAGTACA	2	1	5.84174e-06	3.93147e-06	19
1334	ACAGCAATGTTCTACAGTTTT	3	0	8.7626e-06	0	21
1335	ATAGTGTTCACTAGTACA	3	0	8.7626e-06	0	18
1336	AGCAGTCCAGTTCAGATGAGCT	0	3	0	1.17944e-05	22
1337	CTAGTGATATTCACTAGTACA	0	3	0	1.17944e-05	21
1338	CTCGTGATAATCACTAGTACA	0	3	0	1.17944e-05	21
1339	CTAGTGATAACTACAGTACA	0	3	0	1.17944e-05	20
1340	ATAGTGATAACTCACTAGAA	3	0	8.7626e-06	0	20
1341	AGCAGTCCAGTTCAGATGAGTC	0	3	0	1.17944e-05	22
1342	ATTTAACTCACTAGTACA	3	0	8.7626e-06	0	18
1343	ATAGTGTAACTCATATACA	3	0	8.7626e-06	0	19
1344	CTGTCTTATTCTTTAAAAACAT	3	0	8.7626e-06	0	22
1345	ATATGATAACTCATAGTAC	3	0	8.7626e-06	0	19
1346	CTAGTGATAACTTCATAGTACA	0	3	0	1.17944e-05	22
1347	TGATAACTCACTATACA	1	2	2.92087e-06	7.86293e-06	17
1348	CTAGTGATACTCACTTGTACA	0	3	0	1.17944e-05	21
1349	ATAGTGATAACATAGTACA	3	0	8.7626e-06	0	19
1350	TTGTCTATTCTTTAACAACAT	0	3	0	1.17944e-05	21
1351	CTAGTGATAACACATAGTACA	0	3	0	1.17944e-05	21
1352	CTAGTGATACTCACTACA	0	3	0	1.17944e-05	18
1353	GCCAACATGTCTCTTCTCCTAC	0	3	0	1.17944e-05	22
1354	ATAGTGATAACTCACTATTAC	3	0	8.7626e-06	0	21
1355	GTGATAACTCATAGTACA	1	2	2.92087e-06	7.86293e-06	18
1356	ATAGTGAACCACTAGTACA	3	0	8.7626e-06	0	19
1357	GCCGCCATGTCTGTTACGTCAA	0	3	0	1.17944e-05	22
1358	CTAGTGATAACTCACTATCA	0	3	0	1.17944e-05	20
1359	TTAGTGTAACTCACTAGTACA	3	0	8.7626e-06	0	21
1360	ATAGTGATAACTCACTAGAC	3	0	8.7626e-06	0	20
1361	ATAGTGATAACCCCTAGTACA	3	0	8.7626e-06	0	21
1362	CTAGTGATACTCCTAGTACA	0	3	0	1.17944e-05	20
1363	GCAGCAAAGTTCTACAGATTTT	0	3	0	1.17944e-05	22
1364	CTAGTGATAATCAAGTACA	0	3	0	1.17944e-05	19
1365	GCAGCAAAGTTCTACAGCCTTTT	0	3	0	1.17944e-05	23
1366	TAGTGATATCTCACTAGTACA	3	0	8.7626e-06	0	21
1367	CTAGTGATAACTCACAAGACA	0	3	0	1.17944e-05	21
1368	ATAGTATTACTCACTAGTACA	3	0	8.7626e-06	0	21
1369	TTGTCCTACTCTTTAACAACAT	0	3	0	1.17944e-05	22
1370	ATAGTGATAACTACTTGTACA	3	0	8.7626e-06	0	21
1371	CTAGTGATACTAACTAGTACA	0	3	0	1.17944e-05	21
1372	ATAGTGATATCTCACTATACA	3	0	8.7626e-06	0	21
1373	CTAGTGATAATTCACTATACA	0	3	0	1.17944e-05	21
1374	CTAGTGATAACACACTAGTAA	0	3	0	1.17944e-05	21
1375	TTGTCTTATTCATCAACAACAT	0	3	0	1.17944e-05	22
1376	CTTGTGATAACTCATAGTACA	0	3	0	1.17944e-05	21
1377	GCAGCAAATTCTACAGTTTT	0	3	0	1.17944e-05	20
1378	CTGTGATAACTCACTAGTAA	0	3	0	1.17944e-05	20
1379	ATAGTGTAACTCACTAAGTACA	3	0	8.7626e-06	0	22
1380	ATAGTGATAACTCACAAGTAA	3	0	8.7626e-06	0	21
1381	TAGTGATAATCATAGTACA	2	1	5.84174e-06	3.93147e-06	19
1382	ATAGTGATAATCACTACA	3	0	8.7626e-06	0	18
1383	ATTGTGAACTCACTAGTACA	2	0	5.84174e-06	0	20
1384	ATAGTAAAACTCACTAGTACA	2	0	5.84174e-06	0	21
1385	CTAGTGATAACTCATAATACA	0	2	0	7.86293e-06	21
1386	CTAGTGAAATTCACTAGTACA	0	2	0	7.86293e-06	21
1387	ATAGTGATAACTCACTAGTTC	2	0	5.84174e-06	0	21
1388	TAGTGTAACTCACTAGTAC	2	0	5.84174e-06	0	19
1389	GCCAACATGTCTCTTCTCCAAT	0	2	0	7.86293e-06	22
1390	CTAGGATATCTCACTAGTAA	0	2	0	7.86293e-06	20
1391	CTAGTGAAACTTCACTAGTACA	0	2	0	7.86293e-06	22
1392	CTAGTGATAACTCTCTAGTAA	0	2	0	7.86293e-06	21
1393	ATAGTGATAATAACTAGTACA	2	0	5.84174e-06	0	21
1394	CTAGAACCACTAGTACA	0	2	0	7.86293e-06	17
1395	ATGTGACTATATAAAATCAAA	0	2	0	7.86293e-06	21
1396	ATAGTGAACTCTCTAGTACA	2	0	5.84174e-06	0	20
1397	ATAGTGTAACTCACTAGTTACA	2	0	5.84174e-06	0	22
1398	CAGCAAAGTTCTAAGCTTTT	0	2	0	7.86293e-06	20
1399	GCCAGCATGTCTCTTCTCCTAT	0	2	0	7.86293e-06	22
1400	TATGATAACTCACTATACA	1	1	2.92087e-06	3.93147e-06	19
1401	TGCAGAGAGTGCTATATTGCAT	0	2	0	7.86293e-06	22
1402	CTAGTGATAACTACTAGTTCA	0	2	0	7.86293e-06	21
1403	ATAGTGATAACTCAAGTAC	2	0	5.84174e-06	0	19
1404	ACAGCTAATTCTACAGCTTTT	2	0	5.84174e-06	0	21
1405	ATAGTGATAACTCACTATACT	2	0	5.84174e-06	0	21
1406	TTGTCTTATTCTCTAATAACAC	0	2	0	7.86293e-06	22
1407	ATAGTGTAATCCTAGTACA	2	0	5.84174e-06	0	19
1408	ATAGTGTAAATCACTAGTACA	2	0	5.84174e-06	0	21
1409	ATATGATAACTCACTAAGTACA	2	0	5.84174e-06	0	22
1410	CTAATACTCACTAGTACA	0	2	0	7.86293e-06	18
1411	CTAGTGAAACCACTAGTACA	0	2	0	7.86293e-06	20
1412	CTAGGATAACTCCTAGTACA	0	2	0	7.86293e-06	20
1413	ATAGTGTAACTCAAGTACA	2	0	5.84174e-06	0	19
1414	ATAGTGATTGATAACTCACTAGTACA	2	0	5.84174e-06	0	26
1415	GCAGCAAATTTCTACAGCTTTT	0	2	0	7.86293e-06	22
1416	CTATGCTCACTAGTACA	0	2	0	7.86293e-06	17
1417	GCAGCTAGTTCTACAGCTTTT	0	2	0	7.86293e-06	21
1418	GCAGCAAAGTTCTACTGCTTTT	0	2	0	7.86293e-06	22
1419	TTGTCTAATTCTTCAATAACAT	0	2	0	7.86293e-06	22
1420	GCCCATGATATAACTGTCAA	0	2	0	7.86293e-06	20
1421	ATAGTGATAATCTCTAGTCA	2	0	5.84174e-06	0	20
1422	TTGTCTTATTCCCTAATAACAT	0	2	0	7.86293e-06	22
1423	CTAGTGATTACTCACTAGTAA	0	2	0	7.86293e-06	21
1424	ATAGTGACTCATAGTACA	2	0	5.84174e-06	0	18
1425	ATAGTGATAACTCATAGTAAA	2	0	5.84174e-06	0	21
1426	ATAGTGTAACTCACTAGTTCA	2	0	5.84174e-06	0	21
1427	CTAGTGATACTTAGTACA	0	2	0	7.86293e-06	18
1428	ATAGTGATAACTAAGTACA	2	0	5.84174e-06	0	19
1429	GCAAAAGTTCTACAGCTTTT	0	2	0	7.86293e-06	20
1430	TTAGTGATATCACTAGTACA	2	0	5.84174e-06	0	20
1431	ATAGGTGATAACTCACTAGTAC	2	0	5.84174e-06	0	22
1432	ATAGTGATAACTCACGTAC	2	0	5.84174e-06	0	19
1433	ATAGTAACTCATAGTACA	2	0	5.84174e-06	0	18
1434	ATAGTGTAACTCATAGTAC	2	0	5.84174e-06	0	19
1435	GCAGAAAGTTTACAGCTTTT	0	2	0	7.86293e-06	20
1436	CTAGTGAAACTAACTAGTACA	0	2	0	7.86293e-06	21
1437	ATAATAACTCACTAGTAC	2	0	5.84174e-06	0	18
1438	TAGTGATAACTCACTGTACA	2	0	5.84174e-06	0	20
1439	GCCCATTGATAGTCAAA	0	2	0	7.86293e-06	17
1440	CAAATTCTACAGCTTTT	2	0	5.84174e-06	0	17
1441	ACCGCAAAGTTTACAGCTTTT	2	0	5.84174e-06	0	21
1442	ATAGTGTCTCACTAGTACA	2	0	5.84174e-06	0	19
1443	CTATGATTAACTCACTAGTACA	0	2	0	7.86293e-06	22
1444	ATAGTGATAACTCCTGTACA	2	0	5.84174e-06	0	20
1445	AGGCCTTCAACCACTATCAGAA	2	0	5.84174e-06	0	22
1446	ACCCATTGATTTAACTGTCAAA	2	0	5.84174e-06	0	22
1447	AATATGATAACTCACTAGTACA	2	0	5.84174e-06	0	22
1448	CTAGGATAACTCTAGTACA	0	2	0	7.86293e-06	19
1449	CTAGAGAAACTCACTAGTACA	0	2	0	7.86293e-06	21
1450	CTAGTGAAAACTCATAGTACA	0	2	0	7.86293e-06	21
1451	ATAATGATAACTCACTATACA	2	0	5.84174e-06	0	21
1452	CAAGTGATAATCATAGTACA	0	2	0	7.86293e-06	20
1453	ACAGCAGAGTTCTACAGCTTTT	2	0	5.84174e-06	0	22
1454	CTAGTGATAACTCACTTGTAA	0	2	0	7.86293e-06	21
1455	ATAGTGATAACTCACTAAACA	2	0	5.84174e-06	0	21
1456	GCAGCAAAGTTCACACTTTT	0	2	0	7.86293e-06	20
1457	ATAGTGATAACTCTAGTTCA	2	0	5.84174e-06	0	20
1458	ATAGTGATAACTCATAACA	2	0	5.84174e-06	0	19
1459	CGGAAAGTGACTCTCTTCGAAT	2	0	5.84174e-06	0	22
1460	ATAGTGATAACTAGTAA	2	0	5.84174e-06	0	17
1461	CTAGTGATAACTCATAGTACT	0	2	0	7.86293e-06	21
1462	ATAGTGCTCACTAGTAC	2	0	5.84174e-06	0	17
1463	ATATGTAACCACTAGTACA	2	0	5.84174e-06	0	19
1464	ATAGTGAAACACTAGTACA	2	0	5.84174e-06	0	19
1465	AAAAGTTCTACAGCTTTT	2	0	5.84174e-06	0	18
1466	ATAGTGAATCACTAGTACA	2	0	5.84174e-06	0	19
1467	ACCAACATGTCCCTTCTCCTAT	2	0	5.84174e-06	0	22
1468	ATATGATAACTCACTAGTAACA	2	0	5.84174e-06	0	22
1469	ATATGATCACTAGTACA	2	0	5.84174e-06	0	17
1470	CTAGTAACTCACAGTACA	0	2	0	7.86293e-06	18
1471	TTAGTGATAACACTAGTACA	2	0	5.84174e-06	0	20
1472	TTGTCTTATTCTTTAATAACAA	0	2	0	7.86293e-06	22
1473	ATACGATAACTCACTAGTACA	2	0	5.84174e-06	0	21
1474	TTGTCTTATTCTTTAACAATAT	0	2	0	7.86293e-06	22
1475	ATTGTGAAACTCACTAGTACA	2	0	5.84174e-06	0	21
1476	ATAGGTGATAACTCACTATACA	2	0	5.84174e-06	0	22
1477	ATAGTGATACACTATACA	2	0	5.84174e-06	0	18
1478	ATAGTGATAATCACTAGTATA	2	0	5.84174e-06	0	21
1479	CTAGTGATACTCTAGTACA	0	2	0	7.86293e-06	19
1480	ATATGATAACTCACTAGCA	2	0	5.84174e-06	0	19
1481	TAGTGATAACTCATATAC	1	1	2.92087e-06	3.93147e-06	18
1482	ATAGTGAACTCACTAGTACT	2	0	5.84174e-06	0	20
1483	ATAAGTGATAACTCATAGTACA	2	0	5.84174e-06	0	22
1484	CTAGTGATAACTAACTAGTAA	0	2	0	7.86293e-06	21
1485	CTAGATAACTCACAGTACA	0	2	0	7.86293e-06	19
1486	ATAGTGTTAACTCACTAGTAA	2	0	5.84174e-06	0	21
1487	TATGATAACTCACTAGTCA	2	0	5.84174e-06	0	19
1488	ACAGCAATTTACAGCTTTT	2	0	5.84174e-06	0	19
1489	CCCAGTGGCCGTAGGTAGAAAT	2	0	5.84174e-06	0	22
1490	ATAGTGATACTCACAGTACA	2	0	5.84174e-06	0	20
1491	CTAGTGATAGTCACTAGTACA	0	2	0	7.86293e-06	21
1492	ATAGTGATAACTCTCTAGTAA	2	0	5.84174e-06	0	21
1493	CTAGTGATAAACTCATAGTACA	0	2	0	7.86293e-06	22
1494	TTGTCTTATTCTACAACAACAT	0	2	0	7.86293e-06	22
1495	CTAGTGATAACTCACTGTAA	0	2	0	7.86293e-06	20
1496	CTAGTGATAACCACAGTACA	0	2	0	7.86293e-06	20
1497	ATGTGATAACTCACTATACA	2	0	5.84174e-06	0	20
1498	ATAGTGATAATCGCTAGTACA	2	0	5.84174e-06	0	21
1499	CTAGTAATAACTCACTATACA	0	2	0	7.86293e-06	21
1500	ATAGTGATAACCTAGTAC	2	0	5.84174e-06	0	18
1501	ATAGTGACTCTAGTACA	2	0	5.84174e-06	0	17
1502	ATAGCGATAACTCATAGTACA	2	0	5.84174e-06	0	21
1503	GCAGCAAAATTCTACAGCTTTT	0	2	0	7.86293e-06	22
1504	TTGTCTTATCCTTTAACAACAT	0	2	0	7.86293e-06	22
1505	CCCAGCGGCCGTAGGTGGAAAT	2	0	5.84174e-06	0	22
1506	CTAGTGATAATTCACTAGTCA	0	2	0	7.86293e-06	21
1507	CTAGTGAGACTCACTAGTACA	0	2	0	7.86293e-06	21
1508	ATCGTGATAACTCATAGTACA	2	0	5.84174e-06	0	21
1509	TCAGCAAATTCTACAGCTTTT	1	1	2.92087e-06	3.93147e-06	21
1510	ATAGTGATATCTCACTACA	2	0	5.84174e-06	0	19
1511	ACAGCAAAGTTCTACAGGTTTT	2	0	5.84174e-06	0	22
1512	CTAGTGATTAACTCACAAGTACA	0	2	0	7.86293e-06	23
1513	ATAGTGATAAACACTAGTACA	2	0	5.84174e-06	0	21
1514	CCCAGTGGCCGTAGGTGGAATT	2	0	5.84174e-06	0	22
1515	ATATAATAACTCACTAGTACA	2	0	5.84174e-06	0	21
1516	ATAGAGTAACTCACTAGTACA	2	0	5.84174e-06	0	21
1517	AAAGTGATAATCACTAGTACA	2	0	5.84174e-06	0	21
1518	ATAGTTAACCACTAGTACA	2	0	5.84174e-06	0	19
1519	TTGTATTATTCTTTAACAACAT	0	2	0	7.86293e-06	22
1520	CTGGATAACTCACTAGTACA	0	2	0	7.86293e-06	20
1521	ATAGTGCTAACTCACTAGTAC	2	0	5.84174e-06	0	21
1522	ATATCACTCACTAGTACA	2	0	5.84174e-06	0	18
1523	ATATTGATAACTCACTATACA	2	0	5.84174e-06	0	21
1524	CTGTCTTATTCTGTAATAACAT	2	0	5.84174e-06	0	22
1525	ATATGATAACTCACTTACA	2	0	5.84174e-06	0	19
1526	CTAGTGATCTCACTGTACA	0	2	0	7.86293e-06	19
1527	TAGTGATATCACTAGTACA	1	1	2.92087e-06	3.93147e-06	19
1528	CTAGTATAACTCACTAGACA	0	2	0	7.86293e-06	20
1529	ATAGTGATAACCCACTATACA	2	0	5.84174e-06	0	21
1530	TTGTCTAATTCTTCAACAACAT	0	2	0	7.86293e-06	22
1531	ATAGTGATAACTCCCTATACA	2	0	5.84174e-06	0	21
1532	CTAGTGAATAATCACTAGTACA	0	2	0	7.86293e-06	22
1533	ATTGTGATAACTCACTAGTAC	2	0	5.84174e-06	0	21
1534	CTAGTGATAATCACTAGTAC	0	2	0	7.86293e-06	20
1535	ACAGTGATAACTCACTATACA	2	0	5.84174e-06	0	21
1536	ATAGGATAACTCACTAAGTACA	2	0	5.84174e-06	0	22
1537	ATAGTGATAACTCTCGTACA	2	0	5.84174e-06	0	20
1538	TTGACTTATTCTTCAATAACAT	0	2	0	7.86293e-06	22
1539	CTAGTGATAATCACTAGTAACA	0	2	0	7.86293e-06	22
1540	ACAGCAGTCTACAGCTTTT	2	0	5.84174e-06	0	19
1541	ATTGTGATAACTAGTACA	2	0	5.84174e-06	0	18
1542	GCAGCAAAGTTCTACACTTT	0	2	0	7.86293e-06	20
1543	AAGGATAACTCACTAGTACA	2	0	5.84174e-06	0	20
1544	CAAGTGTAACTCACTAGTACA	0	2	0	7.86293e-06	21
1545	ATAGTGTAACTCACTAGTACT	2	0	5.84174e-06	0	21
1546	CTAGAGTAACTCACTAGTACA	0	2	0	7.86293e-06	21
1547	ATAGTGAAACTCACTAGTCA	2	0	5.84174e-06	0	20
1548	TAGTGATAACTCACTAATACA	2	0	5.84174e-06	0	21
1549	TAGTGATAATCACTATACA	2	0	5.84174e-06	0	19
1550	ATAGTGATAATCACTAA	2	0	5.84174e-06	0	17
1551	ACCATCATGTCTCTTCTCCTAT	2	0	5.84174e-06	0	22
1552	CTAGTGTTAACTCACTAGTAA	0	2	0	7.86293e-06	21
1553	TTGTCTTATTCTTTACAACAT	0	2	0	7.86293e-06	21
1554	CTAGTATAACTCACTAGAACA	0	2	0	7.86293e-06	21
1555	AGCAGCAAAGTTCTACAGCTTTT	0	2	0	7.86293e-06	23
1556	GCCGCCATGACTGTTACGTTAA	0	2	0	7.86293e-06	22
1557	ATAGTGTAACTCACTAGGTACA	2	0	5.84174e-06	0	22
1558	ATATGATAACTCACTAACA	2	0	5.84174e-06	0	19
1559	ATAGTGATAAATCATAGTACA	2	0	5.84174e-06	0	21
1560	CTAGGATAACTAACTAGTACA	0	2	0	7.86293e-06	21
1561	TTGTCTTATTCTTTAGTAACAT	0	2	0	7.86293e-06	22
1562	ATAGTGATACTCACTAATACA	2	0	5.84174e-06	0	21
1563	ATAGTTATTACTCACTAGTACA	2	0	5.84174e-06	0	22
1564	ATAGTGATAACTCACTTAC	2	0	5.84174e-06	0	19
1565	CTAGTGAAACTCACTACTACA	0	2	0	7.86293e-06	21
1566	TAGTGTAACTCATAGTACA	2	0	5.84174e-06	0	19
1567	ATAGTAACTCACTAGTACT	2	0	5.84174e-06	0	19
1568	ATAATAACTCACTATACA	2	0	5.84174e-06	0	18
1569	ATAGAACCACTAGTACA	2	0	5.84174e-06	0	17
1570	CTAGTGAAAATCACTAGTACA	0	2	0	7.86293e-06	21
1571	ACAGCGAAGTTCTACAGCTTTT	2	0	5.84174e-06	0	22
1572	ATAGTGGTAATCACTAGTACA	2	0	5.84174e-06	0	21
1573	ATTGTGATAACTCACTACA	2	0	5.84174e-06	0	19
1574	CTAGTGATGACTACTAGTACA	0	2	0	7.86293e-06	21
1575	TAGTGCTCACTAGTACA	2	0	5.84174e-06	0	17
1576	ATAGTGATCATAGTACA	2	0	5.84174e-06	0	17
1577	ATATGATAACTCAGTACA	2	0	5.84174e-06	0	18
1578	CTAGTGAAACTCACTAGTA	0	2	0	7.86293e-06	19
1579	CCCTGTGGCCGTAGGTGGAAAT	2	0	5.84174e-06	0	22
1580	TCGCAGTATTACCGAGCATCAA	0	2	0	7.86293e-06	22
1581	ATATGATAACCTAGTACA	2	0	5.84174e-06	0	18
1582	ATAGTGATAACCACTGTACA	2	0	5.84174e-06	0	20
1583	CTAGTGTAACCCACTAGTACA	0	2	0	7.86293e-06	21
1584	CTAGTGATACACAAGTACA	0	2	0	7.86293e-06	19
1585	CTAGTATAACTCCACTAGTACA	0	2	0	7.86293e-06	22
1586	GCAGCAAAGTTCTACAGCTCTT	0	2	0	7.86293e-06	22
1587	ATAGTGATAACCAAGTACA	2	0	5.84174e-06	0	19
1588	CTATGATAACTCCTAGTACA	0	2	0	7.86293e-06	20
1589	CTAGTGATACTCAGTACA	0	2	0	7.86293e-06	18
1590	ATAGTGATAACCACTAGACA	2	0	5.84174e-06	0	20
1591	ATTGTGATAACACTAGTACA	2	0	5.84174e-06	0	20
1592	TAGTGATAACTACTAGTACA	2	0	5.84174e-06	0	20
1593	ATAGTTATAACTCACTAGAACA	2	0	5.84174e-06	0	22
1594	CTAGTGATAACTCTTAGTACA	0	2	0	7.86293e-06	21
1595	ATAGTGATAACTAGTACT	2	0	5.84174e-06	0	18
1596	CTATGATAACTCACTAGTA	0	2	0	7.86293e-06	19
1597	ACAGCAAATTCTACAGCTT	2	0	5.84174e-06	0	19
1598	ATAGAGATAATCACTAGTACA	2	0	5.84174e-06	0	21
1599	ATAGTGTAACTCAACTAGTACA	2	0	5.84174e-06	0	22
1600	CTAGTAATCACTAGTACA	0	2	0	7.86293e-06	18
1601	TTGTCTTATTCTTTATTAACAT	0	2	0	7.86293e-06	22
1602	ACAGAAAGTTCTACAGTTTT	2	0	5.84174e-06	0	20
1603	CTAGTGATAACTCACTGTCA	0	2	0	7.86293e-06	20
1604	ACAGTAAAGTTCTACAGCTTTT	2	0	5.84174e-06	0	22
1605	ATATGATACTCACTAGTCA	2	0	5.84174e-06	0	19
1606	AAGTGATAACTCACTGTACA	2	0	5.84174e-06	0	20
1607	ATCAACATGTCTCTTCTCCTAT	2	0	5.84174e-06	0	22
1608	CTAGTGATACTTACTAGTACA	0	2	0	7.86293e-06	21
1609	ATATGACTCACTAGTACA	2	0	5.84174e-06	0	18
1610	TAGTGATAACTAACTAGTACA	2	0	5.84174e-06	0	21
1611	TTGTCTTTCTTTAATAACAT	0	2	0	7.86293e-06	20
1612	TGCAGGAACAAAGCAATCCTAT	0	2	0	7.86293e-06	22
1613	CTAGTGATACCTCATAGTACA	0	2	0	7.86293e-06	21
1614	ATAGTGATACTCACTATTACA	2	0	5.84174e-06	0	21
1615	TTGTCCTATTCTTCAACAACAT	0	2	0	7.86293e-06	22
1616	ATAGTGATATCACAAGTACA	2	0	5.84174e-06	0	20
1617	TGGAAAGTGACTCTCCTCGAAT	0	2	0	7.86293e-06	22
1618	CTAGTGATAACTCATAACTCACTAGTACA	0	2	0	7.86293e-06	29
1619	ATAGTGATAACTCCTAGTACT	2	0	5.84174e-06	0	21
1620	ATAGTGATAACTCTCTAGTAC	2	0	5.84174e-06	0	21
1621	ATAGAACTCATAGTACA	2	0	5.84174e-06	0	17
1622	ACAGCAAGTTCTACAGTTTT	2	0	5.84174e-06	0	20
1623	CGAGTGATAACTCACTATACA	0	2	0	7.86293e-06	21
1624	ATTGATAACTCTCTAGTACA	2	0	5.84174e-06	0	20
1625	ATAGTAACTCACTAGTCA	2	0	5.84174e-06	0	18
1626	CTAGTGATAATTACTAGTACA	0	2	0	7.86293e-06	21
1627	CTATGATTACTCACTAGTACA	0	2	0	7.86293e-06	21
1628	CTTGACTATATAAATATCAAA	2	0	5.84174e-06	0	21
1629	CTGATAACTCATAGTACA	0	2	0	7.86293e-06	18
1630	CTAGTGAAGCTCACTAGTACA	0	2	0	7.86293e-06	21
1631	ATATGATAATCACTAGTAC	2	0	5.84174e-06	0	19
1632	ATGTGATAACTCTAGTACA	2	0	5.84174e-06	0	19
1633	ATATGATAACTAACTAGTACA	2	0	5.84174e-06	0	21
1634	ACACATTGATATAACTGTCAAA	2	0	5.84174e-06	0	22
1635	CTGTCTTTTTCTTTAATAACAT	2	0	5.84174e-06	0	22
1636	AGTGATAACTCATAGTACA	0	2	0	7.86293e-06	19
1637	CTAGTGAAACTCACTGGTACA	0	2	0	7.86293e-06	21
1638	ATAGTGATAATCACTGGTACA	2	0	5.84174e-06	0	21
1639	ATAGTGATAACTCAATATACA	2	0	5.84174e-06	0	21
1640	ATAAGTGATAACTCCTAGTACA	2	0	5.84174e-06	0	22
1641	ATAGTGATAATCACTAGGTACA	2	0	5.84174e-06	0	22
1642	ATATGATATCTCACTAGTACA	2	0	5.84174e-06	0	21
1643	ATAGTGATAACTTCTAGTACA	2	0	5.84174e-06	0	21
1644	ATAGTGATAATCCCTAGTACA	2	0	5.84174e-06	0	21
1645	CTAGTGATAACTCAAGACA	0	2	0	7.86293e-06	19
1646	ATAGTGATACTCACTAGTACT	2	0	5.84174e-06	0	21
1647	CTAGTGATAAATAGTACA	0	2	0	7.86293e-06	18
1648	ATAGTGATAACTACTAGTAA	2	0	5.84174e-06	0	20
1649	ACAGCAATTCTACAGCTTT	2	0	5.84174e-06	0	19
1650	ATATGATAACCTCACTAGTACA	2	0	5.84174e-06	0	22
1651	ACAGCAAAGTTCTACAGATTTT	2	0	5.84174e-06	0	22
1652	ATAGTATACACTAGTACA	2	0	5.84174e-06	0	18
1653	GCTGCAAGTTCTACAGCTTTT	0	2	0	7.86293e-06	21
1654	ACAGCAATTCTACAGTTTT	2	0	5.84174e-06	0	19
1655	CTAGTGATAACTCACATACA	0	2	0	7.86293e-06	20
1656	ATAGGAAACTCACTAGTACA	2	0	5.84174e-06	0	20
1657	CTAGGATAACTCAAGTACA	0	2	0	7.86293e-06	19
1658	ATAGTGATACTCACTAGTACAA	2	0	5.84174e-06	0	22
1659	CTAGTTAATCACTAGTACA	0	2	0	7.86293e-06	19
1660	TTGTCTTATTCTTTAACAACA	0	2	0	7.86293e-06	21
1661	ATAGTAATAACTCACTAGTCA	2	0	5.84174e-06	0	21
1662	TAATGATAACTCACTAGTACA	2	0	5.84174e-06	0	21
1663	CTAGTGAAATCACTATACA	0	2	0	7.86293e-06	19
1664	CTAGTTGATACTCACTAGTACA	0	2	0	7.86293e-06	22
1665	CAGTGATAACTCATAGTACA	0	2	0	7.86293e-06	20
1666	CTAGACTCACTAGTATA	0	2	0	7.86293e-06	17
1667	ATAGTGATAACTCATAGGTACA	2	0	5.84174e-06	0	22
1668	TTGTCTTACTCTTTAATAACAC	0	2	0	7.86293e-06	22
1669	CTAGTGATAATCTCTAGTACA	0	2	0	7.86293e-06	21
1670	ACCCATTTAACTGTCAAA	2	0	5.84174e-06	0	18
1671	CTAGTGATAATTCACTAGAACA	0	2	0	7.86293e-06	22
1672	TTTCTTATTCTTCAACAACAT	0	2	0	7.86293e-06	21
1673	ATAGATAATCACTAGTACA	2	0	5.84174e-06	0	19
1674	CTAGTGATAATCAGTAGTACA	0	2	0	7.86293e-06	21
1675	GCAGCAAAGGTTCTACAGCTTTT	0	2	0	7.86293e-06	23
1676	TAGTGATAACTCACAGTACA	2	0	5.84174e-06	0	20
1677	ACCATTGATATAACTGTCAAA	2	0	5.84174e-06	0	21
1678	ATATTGATAACTCATAGTACA	2	0	5.84174e-06	0	21
1679	CTAGTGATAACTCATTGTACA	0	2	0	7.86293e-06	21
1680	CTAGTGATAACTCATAGA	0	2	0	7.86293e-06	18
1681	CTAGTGATATCTCATAGTACA	0	2	0	7.86293e-06	21
1682	ATAGTGATAAACTCTAGTACA	2	0	5.84174e-06	0	21
1683	CTAGTGATACTCATACA	0	2	0	7.86293e-06	17
1684	ACAGCAAAGTTTACGCTTTT	2	0	5.84174e-06	0	20
1685	ATAGTGATAACTCACTAGGACA	2	0	5.84174e-06	0	22
1686	CTAGTGATAACTCACTGGTAA	0	2	0	7.86293e-06	21
1687	ACAGCAAATTCTACGCTTTT	2	0	5.84174e-06	0	20
1688	ATAGTGATAACCACTAATACA	2	0	5.84174e-06	0	21
1689	ATAGTGTTATCACTAGTACA	2	0	5.84174e-06	0	20
1690	ATAGTGTAACTCCTAGTACT	2	0	5.84174e-06	0	20
1691	TAGTGTAATCACTAGTACA	2	0	5.84174e-06	0	19
1692	ATAGAACTCACTAGTAC	2	0	5.84174e-06	0	17
1693	CTAGTGATAACTCACTAGTTA	0	2	0	7.86293e-06	21
1694	ATATGTAATCACTAGTACA	2	0	5.84174e-06	0	19
1695	CTAGTTAACTCACTAGTAA	0	2	0	7.86293e-06	19
1696	CTAGTGAAACTCACTTACA	0	2	0	7.86293e-06	19
1697	CTGTCTTGTTCTTTAATAGCAT	2	0	5.84174e-06	0	22
1698	TAGTGATAACCCACTAGTACA	2	0	5.84174e-06	0	21
1699	ATAGTGATAACCTATACA	2	0	5.84174e-06	0	18
1700	ATAGTGTAACTCACTAGAACA	2	0	5.84174e-06	0	21
1701	CTAGAAACTCACTAGTACA	0	2	0	7.86293e-06	19
1702	ATAGTATAACTAACTAGTACA	2	0	5.84174e-06	0	21
1703	ATGTGACTATATAATATCAAA	0	2	0	7.86293e-06	21
1704	ATAGTGTAACTCACTCA	2	0	5.84174e-06	0	17
1705	TTGTCTTATTCTCCAACAACAC	0	2	0	7.86293e-06	22
1706	CTAGTGAAAACTAGTACA	0	2	0	7.86293e-06	18
1707	ACAGCAAAGTTCTACAG	2	0	5.84174e-06	0	17
1708	CTAGGATATCACTAGTACA	0	2	0	7.86293e-06	19
1709	CTATGTTAACTCACTAGTACA	0	2	0	7.86293e-06	21
1710	ATAGGATAACTCACTAGTAC	2	0	5.84174e-06	0	20
1711	CGGCTAGAGAAATATGTGTTAG	2	0	5.84174e-06	0	22
1712	ATAGTGATTCATAGTACA	2	0	5.84174e-06	0	18
1713	ATAGTTAACTCACTATACA	2	0	5.84174e-06	0	19
1714	CTAGTGAACCACTAGTACA	0	2	0	7.86293e-06	19
1715	ATAGGGATAACTCACTAGTACA	2	0	5.84174e-06	0	22
1716	ACGCAAAGTTCTACAGCTTT	2	0	5.84174e-06	0	20
1717	CTGTCTTAGTCTTTAATAACAT	2	0	5.84174e-06	0	22
1718	ACAGCAAAGTTACACTTTT	2	0	5.84174e-06	0	19
1719	CTAGTGATAATCACTATTACA	0	2	0	7.86293e-06	21
1720	ATAGTGTAACTCACTATAC	2	0	5.84174e-06	0	19
1721	ACACAAATTCTACAGCTTTT	2	0	5.84174e-06	0	20
1722	TTAGTGATACTCACTAGTACA	1	1	2.92087e-06	3.93147e-06	21
1723	ATAGAGATAACTCACTATACA	2	0	5.84174e-06	0	21
1724	ACCCATTGTATAACTGTCAAA	2	0	5.84174e-06	0	21
1725	CTAGTGATAAACTCACTAACA	0	2	0	7.86293e-06	21
1726	GAGCAAGTTCTACAGCTTTT	0	2	0	7.86293e-06	20
1727	ATAGTGTACTCACTATACA	2	0	5.84174e-06	0	19
1728	ATAGTTAACTCATAGTACA	2	0	5.84174e-06	0	19
1729	ATAATAACTCACTAGTAAA	2	0	5.84174e-06	0	19
1730	ACGGCAAAGTTCTACAGCTTTT	2	0	5.84174e-06	0	22
1731	ACGACTGAACAAGTTCAAAGAA	0	2	0	7.86293e-06	22
1732	ACAGCAAAGTTCTACAGCTTTC	2	0	5.84174e-06	0	22
1733	ATAGTATAACACACTAGTACA	2	0	5.84174e-06	0	21
1734	CTAGTGATGATCACTAGTACA	0	2	0	7.86293e-06	21
1735	CTAGTGATAACTCACCTAGTAA	0	2	0	7.86293e-06	22
1736	ATAGTGAAACTCACTCA	2	0	5.84174e-06	0	17
1737	ACAGCAAAGTTCTACAGCTTAT	2	0	5.84174e-06	0	22
1738	ATAGTGATAATCACTAGCACA	2	0	5.84174e-06	0	21
1739	CTAGTGACTTACTAGTACA	0	2	0	7.86293e-06	19
1740	CTATGATAACTCACGTACA	0	2	0	7.86293e-06	19
1741	ATGATACTCACTAGTACA	2	0	5.84174e-06	0	18
1742	CTAGTGATAACTAGTTCA	0	2	0	7.86293e-06	18
1743	CTAGGATAACTCACTGTACA	0	2	0	7.86293e-06	20
1744	AAGTATAACTCACTAGTACA	2	0	5.84174e-06	0	20
1745	ACAGCAAAGTTCTACGCTTT	2	0	5.84174e-06	0	20
1746	ATAGTATAACTCACTAGACA	2	0	5.84174e-06	0	20
1747	ATTGTGTAACTCACTAGTACA	2	0	5.84174e-06	0	21
1748	CTACTGAAACTCACTAGTACA	0	2	0	7.86293e-06	21
1749	ATAGTGATATCTAGTACA	2	0	5.84174e-06	0	18
1750	ATAGTATAACCCACTAGTACA	2	0	5.84174e-06	0	21
1751	GCCAACATGTCTCTTCTTCTAT	0	2	0	7.86293e-06	22
1752	CTAGTGATAACTCACTGACA	0	2	0	7.86293e-06	20
1753	CTAGGTGATAACTCATAGTACA	0	2	0	7.86293e-06	22
1754	CAAGTGAAACTCACTAGTACA	0	2	0	7.86293e-06	21
1755	CTGTGACTATATAAATATCAA	2	0	5.84174e-06	0	21
1756	CTAGTGAAAACTCACTATACA	0	2	0	7.86293e-06	21
1757	ATATGATAACTCACTAATACA	2	0	5.84174e-06	0	21
1758	ATAGTGACTCACTAGTAC	2	0	5.84174e-06	0	18
1759	ATAGTGATAACCACTAGAACA	2	0	5.84174e-06	0	21
1760	CTAATGATAACTCACTATACA	0	2	0	7.86293e-06	21
1761	GCACAAAGTCTACAGCTTTT	0	2	0	7.86293e-06	20
1762	CTAGTGATAATCACCAGTACA	0	2	0	7.86293e-06	21
1763	ACTGCAAAGTTTACAGCTTTT	2	0	5.84174e-06	0	21
1764	AGCTAGTGATAACTCACTAGTA	0	2	0	7.86293e-06	22
1765	AACAGCAAAGTTCTACAGCTTTT	2	0	5.84174e-06	0	23
1766	ATATAACTACTAGTACA	2	0	5.84174e-06	0	17
1767	CTAGTGGATAACTCACTGTACA	0	2	0	7.86293e-06	22
1768	ATAATATAACTCACTAGTACA	2	0	5.84174e-06	0	21
1769	ATAGTGATACTCACTAGACA	2	0	5.84174e-06	0	20
1770	CCCACCTCTGTGTACCTTGGAT	2	0	5.84174e-06	0	22
1771	ATAGTGATAAATCACTATACA	2	0	5.84174e-06	0	21
1772	ATAGTGTAACTCACTAG	2	0	5.84174e-06	0	17
1773	ATAGTGATAACTCATAGTAACA	2	0	5.84174e-06	0	22
1774	ATAGTGTAACTCACCAGTACA	2	0	5.84174e-06	0	21
1775	ATATGATAACTTAGTACA	2	0	5.84174e-06	0	18
1776	CTAGTATAACTCACTTGTACA	0	2	0	7.86293e-06	21
1777	TTGTTTTATTCTTTAATAACAT	0	2	0	7.86293e-06	22
1778	CTAGTGATAATCACTATAAA	0	2	0	7.86293e-06	20
1779	ATAGTGATAAATAGTACA	2	0	5.84174e-06	0	18
1780	ATATGATAACTCAATAGTACA	2	0	5.84174e-06	0	21
1781	CTAGTGATAATTCACTAACA	0	2	0	7.86293e-06	20
1782	ATAGTGATAATTAGTACA	2	0	5.84174e-06	0	18
1783	ACCACCTCTGTGTACCTTGGAT	0	2	0	7.86293e-06	22
1784	ATGTGATAACTACTAGTACA	2	0	5.84174e-06	0	20
1785	ATAGTGTAACTTACTAGTACA	2	0	5.84174e-06	0	21
1786	CTAGTGATACTCACTTACA	0	2	0	7.86293e-06	19
1787	CTGATAACTCACTATACA	0	2	0	7.86293e-06	18
1788	CTAGTGATAACTCATAGTTCA	0	2	0	7.86293e-06	21
1789	CTAGTGATAACTCTCTAGACA	0	2	0	7.86293e-06	21
1790	CTAGTGATAATCACTTAGTACA	0	2	0	7.86293e-06	22
1791	ATAGAGATAACCACTAGTACA	2	0	5.84174e-06	0	21
1792	ATAGTGATAACTCATAAGTACA	2	0	5.84174e-06	0	22
1793	ACAGCAAATTCTAAGCTTT	2	0	5.84174e-06	0	19
1794	ATAGTGATGATCACTAGTACA	2	0	5.84174e-06	0	21
1795	ATAGTGAATAACTCACTAGTAC	2	0	5.84174e-06	0	22
1796	ATATTGATAACTACTAGTACA	2	0	5.84174e-06	0	21
1797	TAGTGATTCACTAGTACA	1	1	2.92087e-06	3.93147e-06	18
1798	CTATGATAACTCACTTAGTACA	0	2	0	7.86293e-06	22
1799	CTAGGATAACACACTAGTACA	0	2	0	7.86293e-06	21
1800	ACCCATTATATAACTGTCAAA	2	0	5.84174e-06	0	21
1801	ATGATAATCACTAGTACA	2	0	5.84174e-06	0	18
1802	CTAAGATAACTCACTAGTACA	0	2	0	7.86293e-06	21
1803	CTAGTGATAACTCATAGTACG	0	2	0	7.86293e-06	21
1804	CAAGTGATAACTAGTACA	0	2	0	7.86293e-06	18
1805	ATAGTGATAATCACTATAC	2	0	5.84174e-06	0	19
1806	ATAGTGCTCACTATACA	2	0	5.84174e-06	0	17
1807	ATGATAACTCACTATACA	2	0	5.84174e-06	0	18
1808	CTAGTACTCACTAGTAA	0	2	0	7.86293e-06	17
1809	CTTAGTGATACTCACTAGTACA	0	2	0	7.86293e-06	22
1810	ACCAACATGCCTCTTCTCCTAT	2	0	5.84174e-06	0	22
1811	ATAGTGAAAACTCACTATACA	2	0	5.84174e-06	0	21
1812	CTAGAGATAACTCATAGTACA	0	2	0	7.86293e-06	21
1813	ATAGGTGATAATCACTAGTACA	2	0	5.84174e-06	0	22
1814	ATAGTAATCACTAGTACA	2	0	5.84174e-06	0	18
1815	ATAGTGATGACTCATAGTACA	2	0	5.84174e-06	0	21
1816	CTGTCTTATTCGTTAATAACAT	2	0	5.84174e-06	0	22
1817	CTAGTGATACTCACTAGTTCA	0	2	0	7.86293e-06	21
1818	TTGTCTTATTCTTCAACAAAAT	0	2	0	7.86293e-06	22
1819	ATATGATAATCACTATACA	2	0	5.84174e-06	0	19
1820	GCAGCAAAGTTCTACATCTTTT	0	2	0	7.86293e-06	22
1821	TTAGTGACACTAGTACA	1	1	2.92087e-06	3.93147e-06	17
1822	ACAGCAAGTTTACAGCTTTT	2	0	5.84174e-06	0	20
1823	AAATGATAACTCACTAGTACA	2	0	5.84174e-06	0	21
1824	ATAGTGATACCACTAGTACA	2	0	5.84174e-06	0	20
1825	ATAGTGATACTCACTAGTA	2	0	5.84174e-06	0	19
1826	ATAGTGATAACTCACAATACA	2	0	5.84174e-06	0	21
1827	CTAGTGATAACTCTAGTAA	0	2	0	7.86293e-06	19
1828	ATATGACAACTCACTAGTACA	2	0	5.84174e-06	0	21
1829	CTAGTGATTACTCACTATACA	0	2	0	7.86293e-06	21
1830	CTAGTATAACCCACTAGTACA	0	2	0	7.86293e-06	21
1831	CTAGTGTAACTCCTAGTACA	0	2	0	7.86293e-06	20
1832	CAGCAAGTTCTACAGCTTTT	0	2	0	7.86293e-06	20
1833	TAGTGATTACTCACTAGTACA	2	0	5.84174e-06	0	21
1834	ATAGTGATAACACTAGTAA	2	0	5.84174e-06	0	19
1835	ATAGTGATAACTCCTACA	2	0	5.84174e-06	0	18
1836	CTGTCTTATTCTTTCATCACAT	2	0	5.84174e-06	0	22
1837	ACACAAAGTTCTACAGTTT	2	0	5.84174e-06	0	19
1838	ATAGTGATAACTCACTATACCA	2	0	5.84174e-06	0	22
1839	ATAGTGATCCTAGTACA	2	0	5.84174e-06	0	17
1840	CTAGTGATAACTCATTATACA	0	2	0	7.86293e-06	21
1841	ACAGCAAATTCTAAGCTTTT	2	0	5.84174e-06	0	20
1842	AGTGAAACTCACTAGTACA	1	1	2.92087e-06	3.93147e-06	19
1843	CCCACAGTGGTGGGTATTCAAA	2	0	5.84174e-06	0	22
1844	ATAGTGAAACTCACTAGTAA	2	0	5.84174e-06	0	20
1845	AAGTGATAACTCACTAAGTACA	2	0	5.84174e-06	0	22
1846	AGGCCATTGAATGCAGTCTCCA	0	2	0	7.86293e-06	22
1847	TATGATAACTCACTAGTAC	2	0	5.84174e-06	0	19
1848	TTGTCTTATTCTTCAACAACAA	0	2	0	7.86293e-06	22
1849	ACAGCAAATTCTACAGTTT	2	0	5.84174e-06	0	19
1850	CTAGTGAAACTAGTACA	0	2	0	7.86293e-06	17
1851	ATAGTGATAACTCACTTCA	2	0	5.84174e-06	0	19
1852	GCAAAGTTCTACAGCTTTT	0	2	0	7.86293e-06	19
1853	ACAGCAAAGTCAGTTTT	2	0	5.84174e-06	0	17
1854	CAAGTGATACTCACTAGTACA	0	2	0	7.86293e-06	21
1855	CTAGTAATAACTCATAGTACA	0	2	0	7.86293e-06	21
1856	CTAGTGATAACTAAGTACA	0	2	0	7.86293e-06	19
1857	CTAGTTGATAATCACTAGTACA	0	2	0	7.86293e-06	22
1858	CAAGTGATAACTAACTAGTAA	0	2	0	7.86293e-06	21
1859	CTAGTGATAACTCACTAGAAA	0	2	0	7.86293e-06	21
1860	ATAGTAACTCACTATACA	2	0	5.84174e-06	0	18
1861	AGTGATAACTCACAGTACA	1	1	2.92087e-06	3.93147e-06	19
1862	ACAGCAAAGTACTACAGCTTTT	2	0	5.84174e-06	0	22
1863	ACAGCAAAGTTCTACAGCTCTT	2	0	5.84174e-06	0	22
1864	CTAGTGGATAATCACTAGTACA	0	2	0	7.86293e-06	22
1865	CTAGTGATACTCACGTACA	0	2	0	7.86293e-06	19
1866	TCGCAGTATTACCGAGCATTAA	0	2	0	7.86293e-06	22
1867	ATAGGATTACTCACTAGTACA	2	0	5.84174e-06	0	21
1868	CTAGTGAACTACTAGTACA	0	2	0	7.86293e-06	19
1869	CCAGCAAAGTTCTACAGCTTTT	1	1	2.92087e-06	3.93147e-06	22
1870	CTAGTGATAACTCTGATAACTCACTAGTACA	0	2	0	7.86293e-06	31
1871	GCACAAGTTCTACAGCTTTT	0	2	0	7.86293e-06	20
1872	CTAGTGTAAACTAGTACA	0	2	0	7.86293e-06	18
1873	AGTGATAATCACTAGTACA	1	1	2.92087e-06	3.93147e-06	19
1874	CTATGATACTCACTATACA	0	2	0	7.86293e-06	19
1875	CTAGTGATACTCATATACA	0	2	0	7.86293e-06	19
1876	CTAGTGATAACACCTAGTACA	0	2	0	7.86293e-06	21
1877	ATAGTGAAATCACTAGTAC	2	0	5.84174e-06	0	19
1878	CTAGTGATACTCACTAATACA	0	2	0	7.86293e-06	21
1879	GCCAACATGTCACTTCTCCTAT	0	2	0	7.86293e-06	22
1880	ATAGTGATAACTCACTAT	2	0	5.84174e-06	0	18
1881	TTGTCTTATTCTTTAACACAT	0	2	0	7.86293e-06	21
1882	ATAGTGTAATCATAGTACA	2	0	5.84174e-06	0	19
1883	ATATGATACTCATAGTACA	2	0	5.84174e-06	0	19
1884	ATAGTGATATCTCACTAGACA	2	0	5.84174e-06	0	21
1885	CAAGTGATAACACACTAGTACA	0	2	0	7.86293e-06	22
1886	ATAGTGTAAACTCACTAGTACA	2	0	5.84174e-06	0	22
1887	ACCAACATGTCTTCTCCTAT	2	0	5.84174e-06	0	20
1888	CTATGATAACTCACTAGTACCA	0	2	0	7.86293e-06	22
1889	ATAGTGTAGCTCACTAGTACA	2	0	5.84174e-06	0	21
1890	CTAGTGATAAAACTAGTACA	0	2	0	7.86293e-06	20
1891	CTAGTGACTCACTAGTAA	0	2	0	7.86293e-06	18
1892	ATAGTGATACTCACAAGTACA	2	0	5.84174e-06	0	21
1893	TAGTGATAAACTCACTAGTACA	2	0	5.84174e-06	0	22
1894	ATACTGATAATCACTAGTACA	2	0	5.84174e-06	0	21
1895	TAGATAACTCACTAGTACA	1	1	2.92087e-06	3.93147e-06	19
1896	ATAGTGAGAACTCACTAGTACA	2	0	5.84174e-06	0	22
1897	GCCCATTGAATAACTGTCAA	0	2	0	7.86293e-06	20
1898	CAGTGATAACTCACTAGTCA	0	2	0	7.86293e-06	20
1899	CTTGAAACTCACTAGTACA	0	2	0	7.86293e-06	19
1900	CTAGTGATAACTCAATAGTAAA	0	2	0	7.86293e-06	22
1901	GCAGCACAGTTCTACAGCTTTT	0	2	0	7.86293e-06	22
1902	GCCAACATGTCTCTTCCCCTAT	0	2	0	7.86293e-06	22
1903	ACCGTCATGTCTGTTACGTTA	1	0	2.92087e-06	0	21
1904	ATAGTGATAACTCATTATACA	1	0	2.92087e-06	0	21
1905	AGTAACTCACTAGTACA	1	0	2.92087e-06	0	17
1906	CTAGTGATTAGTCACTAGTACA	0	1	0	3.93147e-06	22
1907	CTATGTAACCCACTAGTACA	0	1	0	3.93147e-06	20
1908	TTGTCTTATTCTTTAACAAAAC	0	1	0	3.93147e-06	22
1909	ATATGATAACTCACTAGAACA	1	0	2.92087e-06	0	21
1910	GCCGCCATGTCTGCCACGTTAA	0	1	0	3.93147e-06	22
1911	ATAGTGATAACTCAAGTCA	1	0	2.92087e-06	0	19
1912	CTAGTGAACTCATAGTA	0	1	0	3.93147e-06	17
1913	ATAGTTAACTCACAGTACA	1	0	2.92087e-06	0	19
1914	ATAGTGATATTATCACTAGTACA	1	0	2.92087e-06	0	23
1915	CTAGTTATACTCACTAGTACA	0	1	0	3.93147e-06	21
1916	CTAGTGGTAATCACTAGTACA	0	1	0	3.93147e-06	21
1917	ATAGTGATAACTATAGTGATAACTCACTAGTACA	1	0	2.92087e-06	0	34
1918	CTGTGACTTAAATATCAAA	1	0	2.92087e-06	0	19
1919	CTAGTGATAACTCACTAGTACATACATCTGTGGCTTCAACA	0	1	0	3.93147e-06	41
1920	CTCGTGATACTCCTAGTACA	0	1	0	3.93147e-06	20
1921	ACCAACATGTCTCTTCACCTAT	1	0	2.92087e-06	0	22
1922	ATAGTGATAATCAGTACA	1	0	2.92087e-06	0	18
1923	GCAGAAAGTTCTACAGCTT	0	1	0	3.93147e-06	19
1924	ACAGCAAATTCCAGCTTTT	1	0	2.92087e-06	0	19
1925	CTAGTGCTCACTAGAACA	0	1	0	3.93147e-06	18
1926	ATAGTGATACACTAGTAACA	1	0	2.92087e-06	0	20
1927	CTAGTGAACTAGTGATAACTCACTAGTACA	0	1	0	3.93147e-06	30
1928	ATAGTGATAACTCTAGTATA	1	0	2.92087e-06	0	20
1929	CTAATAACTTCACTAGTACA	0	1	0	3.93147e-06	20
1930	ATAGTGATAACTCATTCA	1	0	2.92087e-06	0	18
1931	GCAGCAAAGTTCTCAGCTTT	0	1	0	3.93147e-06	20
1932	CGGCCTTCAACCACCATCAGAA	0	1	0	3.93147e-06	22
1933	TAGTATAACTCACTATACA	0	1	0	3.93147e-06	19
1934	ACAGCAAAGTACAGTTTT	1	0	2.92087e-06	0	18
1935	ATAGTGATTAACTCACTATTACA	1	0	2.92087e-06	0	23
1936	CTAGTGATAATCGCTAGTAA	0	1	0	3.93147e-06	20
1937	ATAGTGATAACTCACTAGTGCAA	1	0	2.92087e-06	0	23
1938	CTAGTGATAACTCATATAA	0	1	0	3.93147e-06	19
1939	GCCCATTGATATAAGTCAA	0	1	0	3.93147e-06	19
1940	ATAGTGAGATAACTCACTAGTACA	1	0	2.92087e-06	0	24
1941	TTAGTGACTCACTAGTACA	1	0	2.92087e-06	0	19
1942	CTAGTGATAACGCACGATACA	0	1	0	3.93147e-06	21
1943	CTAGTGCTAGTGATAACTCACTAGTACA	0	1	0	3.93147e-06	28
1944	ATAGTGATAACTCAGTAGTCA	1	0	2.92087e-06	0	21
1945	CTAGTGATGACTCACTAGACA	0	1	0	3.93147e-06	21
1946	GCAGCAAGTTCTAACTTTT	0	1	0	3.93147e-06	19
1947	ATTGATAACTCATAGTAC	1	0	2.92087e-06	0	18
1948	ACAGCAAAGTTCCAGTTT	1	0	2.92087e-06	0	18
1949	ATGTGACTAATAAATATCAAA	0	1	0	3.93147e-06	21
1950	CTAGTGATACTCACTAA	0	1	0	3.93147e-06	17
1951	ATAGTGATAAATCACTA	1	0	2.92087e-06	0	17
1952	ATATGATACCTCACTAGTACA	1	0	2.92087e-06	0	21
1953	CTCGTGATAACTCATTAGTACA	0	1	0	3.93147e-06	22
1954	CTAGTGAAACTCATAGACA	0	1	0	3.93147e-06	19
1955	ATAGGATAACTCACTTGTACA	1	0	2.92087e-06	0	21
1956	ACCAACATGCCTCTTTTCCTAT	1	0	2.92087e-06	0	22
1957	ATAGTGATAACCACTAGTAA	1	0	2.92087e-06	0	20
1958	ATAGTGATAACTCGTTCA	1	0	2.92087e-06	0	18
1959	AAGTGAAATCCAGTACA	1	0	2.92087e-06	0	17
1960	ACCCATTGATATAACTGTCAAG	1	0	2.92087e-06	0	22
1961	AGCTCTTTATCCTCCAGACAAA	0	1	0	3.93147e-06	22
1962	CTAGTTATCTCACTAGTACA	0	1	0	3.93147e-06	20
1963	ATAGTGATAATTCACAGTACA	1	0	2.92087e-06	0	21
1964	AAAGCAAAGTTCTCAGCTTTT	1	0	2.92087e-06	0	21
1965	ATAGTGATAGCTCACTATACA	1	0	2.92087e-06	0	21
1966	ATTAGTGATAACTCACTAGTACAT	1	0	2.92087e-06	0	24
1967	ATAGTGATAAACTCACAGTACA	1	0	2.92087e-06	0	22
1968	CTAGTGTAACTCACGAGTACA	0	1	0	3.93147e-06	21
1969	ATAATGAAACTCACTAGTACA	1	0	2.92087e-06	0	21
1970	ACAGCAAAGTCTACAGCTTAT	1	0	2.92087e-06	0	21
1971	GCAGCAAAAGTTCTACAGTT	0	1	0	3.93147e-06	20
1972	GCAAGTTCTAAGCTTTT	0	1	0	3.93147e-06	17
1973	ACAGCAAATTCAGCTTTT	1	0	2.92087e-06	0	18
1974	ACAGCAAATTCTACATTTT	1	0	2.92087e-06	0	19
1975	ATAGTGTTAACTCACTAGCA	1	0	2.92087e-06	0	20
1976	CTTGTGAACTCACTAGTAA	0	1	0	3.93147e-06	19
1977	ATAGTGTAACTCACTAGCA	1	0	2.92087e-06	0	19
1978	ATAGTGAACTCACTAGTCA	1	0	2.92087e-06	0	19
1979	ACAGCAAAGTCTACCGCTTTT	1	0	2.92087e-06	0	21
1980	CTAGTGATAAATCACTATACG	0	1	0	3.93147e-06	21
1981	ATAGTAATAACTCACTAGTAC	1	0	2.92087e-06	0	21
1982	TAGTGATATCTCACTATACA	1	0	2.92087e-06	0	20
1983	ATAAGATAACTCACTAGTACA	1	0	2.92087e-06	0	21
1984	TTAGTGATAACTAGTACA	1	0	2.92087e-06	0	18
1985	AAGTGTCTCACTAGTAC	1	0	2.92087e-06	0	17
1986	CTAGGAAACTCGCTAGTACA	0	1	0	3.93147e-06	20
1987	CTATGATAACTCACTAGGACA	0	1	0	3.93147e-06	21
1988	CTAGTATAACTCACTAAA	0	1	0	3.93147e-06	18
1989	ATAGTGATTACTCACTAGTATA	1	0	2.92087e-06	0	22
1990	ACAGAGTTCTACAGCTTTC	1	0	2.92087e-06	0	19
1991	TAGTGATAGCTCACTAGTACA	1	0	2.92087e-06	0	21
1992	ATAATGATAACTCACTAGAACA	1	0	2.92087e-06	0	22
1993	CTAGTGATAACTAGTACG	0	1	0	3.93147e-06	18
1994	ATAGTGATAAGATAACTCACTAGTACA	1	0	2.92087e-06	0	27
1995	CTAGTGTAATCACTAGTCA	0	1	0	3.93147e-06	19
1996	CTAGTGATAACTCCAGTACA	0	1	0	3.93147e-06	20
1997	ATTGTGATAAACTCACTAGTACA	1	0	2.92087e-06	0	23
1998	GCAGCAAAGTTCTTAGCTTTT	0	1	0	3.93147e-06	21
1999	CTGTCTTATTCTTTAAACAT	1	0	2.92087e-06	0	20
[truncated: 2,181 more rows]

## Sheet: MiaPACA2_S14
rank	amiRNA_sequence	num_forward	num_reverse	fraction_forward	fraction_reverse	length
1	ATAGTGATAACTCACTAGTACA	198712	11	0.597116	4.50559e-05	22
2	CTAGTGATAACTCACTAGTACA	39	144082	0.000117192	0.590159	22
3	CTGTCTTATTCTTTAATAACAT	47474	1	0.142656	4.09599e-06	22
4	TTGTCTTATTCTTTAATAACAT	6	13100	1.80296e-05	0.0536575	22
5	ACAGCAAAGTTCTACAGCTTTT	9988	0	0.0300133	0	22
6	TTGTCTTATTCTTCAATAACAT	0	9955	0	0.0407756	22
7	GCAGCAAAGTTCTACAGCTTTT	2	8620	6.00987e-06	0.0353075	22
8	ACCAACATGTCTCTTCTCCTAT	5760	0	0.0173084	0	22
9	ATATGATAACTCACTAGTACA	5405	1	0.0162417	4.09599e-06	21
10	ATAGTGATAACTCATAGTACA	4928	0	0.0148083	0	21
11	ATAGTGATAATCACTAGTACA	4860	0	0.014604	0	21
12	CTAGTGATAATCACTAGTACA	0	4835	0	0.0198041	21
13	ATAGTGATAACTCACTATACA	4715	1	0.0141683	4.09599e-06	21
14	ATAGTGTAACTCACTAGTACA	4687	0	0.0140841	0	21
15	TTGTCTTATTCTTTAGTAACAT	0	4529	0	0.0185508	22
16	TTGTCTTATTCTTTAACAACAT	0	3884	0	0.0159088	22
17	CTATGATAACTCACTAGTACA	0	3410	0	0.0139673	21
18	CTAGTGATAACTCATAGTACA	0	3329	0	0.0136356	21
19	CTAGTGATAACTCACTATACA	1	3183	3.00493e-06	0.0130375	21
20	CTAGTGATACTCACTAGTACA	0	2113	0	0.00865483	21
21	CTAGTGAAACTCACTAGTACA	0	1916	0	0.00784792	21
22	GCCAACATGTCTCCTCTCCTAT	0	1734	0	0.00710245	22
23	ACCGTCATGTCTGTTACGTTAA	1668	0	0.00501223	0	22
24	CTAGTGATAACTCACTAGTAA	1	1600	3.00493e-06	0.00655359	21
25	TTGTCTTATTCTCTAATAACAT	0	1357	0	0.00555826	22
26	ATAGTGATACTCACTAGTACA	1345	0	0.00404164	0	21
27	ATAGTGATAACTCACTAGTAC	1311	0	0.00393947	0	21
28	TAGTGATAACTCACTAGTACA	960	194	0.00288474	0.000794623	21
29	ATAGTATAACTCACTAGTACA	1002	0	0.00301094	0	21
30	GCCAACATGTCTCTTCTCCTAT	0	915	0	0.00374783	22
31	ATAGTGATAACTCCTAGTACA	849	0	0.00255119	0	21
32	CTAGGATAACTCACTAGTACA	0	816	0	0.00334233	21
33	ACAGCAAATTCTACAGCTTTT	789	0	0.00237089	0	21
34	GCCGCCATGTCTGTCACGTTAA	0	773	0	0.0031662	22
35	GCCAACATGTCTCTTCTCCCAT	0	772	0	0.00316211	22
36	ATAGTGATAACTACTAGTACA	763	0	0.00229276	0	21
37	TTGTCTTATTCTCCAATAACAT	0	751	0	0.00307609	22
38	ATAGTGATAACTAGTACA	692	0	0.00207941	0	18
39	CTAGTATAACTCACTAGTACA	0	683	0	0.00279756	21
40	CTAGTGTAACTCACTAGTACA	1	676	3.00493e-06	0.00276889	21
41	ATAGTGATAACTCTAGTACA	671	0	0.00201631	0	20
42	CTAGTGATAACTAGTACA	1	640	3.00493e-06	0.00262144	18
43	ATAGTGATAACACTAGTACA	625	0	0.00187808	0	20
44	ATAGTGATAACCACTAGTACA	620	0	0.00186306	0	21
45	CCCAGTGGCCGTAGGTGGAAAT	611	0	0.00183601	0	22
46	CGCAGGAATAAAGTAATCTTAT	608	0	0.001827	0	22
47	ATAGTGAAACTCACTAGTACA	558	0	0.00167675	0	21
48	ATAGTGATAACTCACTAGTCA	539	0	0.00161966	0	21
49	ATAGTGACTCACTAGTACA	517	0	0.00155355	0	19
50	ACAGCAAAGTTTACAGCTTTT	510	0	0.00153252	0	21
51	CTAGTGATAACTCACTAGACA	0	503	0	0.00206028	21
52	CTAGTGAACTCACTAGTACA	0	500	0	0.002048	20
53	CTAGTGATAACTACTAGTACA	0	497	0	0.00203571	21
54	TTGTCTTATTCTTCAACAACAT	0	482	0	0.00197427	22
55	ATAGTGATCACTAGTACA	457	0	0.00137325	0	18
56	ATAGTTAACTCACTAGTACA	450	0	0.00135222	0	20
57	ACCAGTGGCCATAGGTGGAAAT	0	440	0	0.00180224	22
58	CTAGTGACTCACTAGTACA	0	439	0	0.00179814	19
59	ACAGCAAAGTTCTACAGCTTT	423	0	0.00127109	0	21
60	ATAGGATAACTCACTAGTACA	407	0	0.00122301	0	21
61	ATAGTGAACTCACTAGTACA	403	0	0.00121099	0	20
62	ATAGTAACTCACTAGTACA	399	0	0.00119897	0	19
63	ATAGTGATAACCTAGTACA	390	0	0.00117192	0	19
64	ACAGCAAAGTTCTACAGTTTT	388	0	0.00116591	0	21
65	ATAGTGATATCACTAGTACA	387	0	0.00116291	0	20
66	CTAGTAACTCACTAGTACA	0	385	0	0.00157696	19
67	ATAGTGATAACTCACTACA	372	0	0.00111784	0	19
68	ACAGCAAAGTCTACAGCTTTT	370	0	0.00111183	0	21
69	ATAGTGATACACTAGTACA	365	0	0.0010968	0	19
70	CTAGTGATCACTAGTACA	0	362	0	0.00148275	18
71	CTAGTGATAACACTAGTACA	0	358	0	0.00146637	20
72	ATAGTGATAACTCACTAGACA	355	0	0.00106675	0	21
73	CTGTCTTGTTCTTTAATAACAT	352	0	0.00105774	0	22
74	CTAGTGATAAACTAGTACA	0	352	0	0.00144179	19
75	CTAGTGATATCACTAGTACA	0	346	0	0.00141721	20
76	GCCAACATGTCTCCTCTCCCAC	0	346	0	0.00141721	22
77	ATAGTGATAACTCACTAGTAA	346	0	0.00103971	0	21
78	GCCAACATGTCTCCTCTCCCAT	0	342	0	0.00140083	22
79	GCAGCAAATTCTACAGCTTTT	0	342	0	0.00140083	21
80	ATAGTGATCTCACTAGTACA	333	0	0.00100064	0	20
81	ACCAACATGTCTCTTCTCCCAT	331	0	0.000994633	0	22
82	GCCAACATGTCTCTTCTCCCAC	0	331	0	0.00135577	22
83	GCAGCAAGTTCTACAGCTTTT	0	317	0	0.00129843	21
84	ATAGTGATACTAGTACA	313	0	0.000940544	0	17
85	CTAGATAACTCACTAGTACA	0	312	0	0.00127795	20
86	CTAGTGATACTAGTACA	0	312	0	0.00127795	17
87	GCCGCCATGTCTGTTACGTTAA	0	310	0	0.00126976	22
88	TTGTCTTATTCTTTAATAACAC	0	299	0	0.0012247	22
89	GCAGCAAAGTTCTAAGCTTTT	0	297	0	0.00121651	21
90	CTAGTGATAACTCTAGTACA	0	295	0	0.00120832	20
91	ATAGTGATAACTTAGTACA	287	0	0.000862416	0	19
92	CTAGTGATACACTAGTACA	0	278	0	0.00113869	19
93	ATAGTGATAACTCACTAGTTCA	268	0	0.000805322	0	22
94	GCAGCAAAGTTCTACACTTTT	0	267	0	0.00109363	21
95	CTAGTGATAACTTAGTACA	0	259	0	0.00106086	19
96	ATAGTGATAACTCACAGTACA	257	0	0.000772268	0	21
97	ACCCATTGATATAACTGTCAAA	257	0	0.000772268	0	22
98	ATAGTGATAACTCACTGTACA	255	0	0.000766258	0	21
99	CTAGTGTCACTAGTACA	0	255	0	0.00104448	17
100	CTAGTGATAACTCAAGTACA	0	254	0	0.00104038	20
101	CTAGTGATAACTCAGTACA	0	254	0	0.00104038	19
102	ATAGTGATAACTCTCTAGTACA	252	0	0.000757243	0	22
103	ATAGTGATTACTCACTAGTACA	242	0	0.000727194	0	22
104	CTAGTTAACTCACTAGTACA	0	242	0	0.00099123	20
105	ATAGTGCTCACTAGTACA	239	0	0.000718179	0	18
106	CTAGTGCTCACTAGTACA	0	236	0	0.000966655	18
107	ATAGTTATAACTCACTAGTACA	235	0	0.00070616	0	22
108	ATAGTGACACTAGTACA	232	0	0.000697145	0	17
109	ATAGTAATAACTCACTAGTACA	231	0	0.00069414	0	22
110	ATAGATAACTCACTAGTACA	230	0	0.000691135	0	20
111	CTAGTGATAACTCCTAGTACA	0	229	0	0.000937983	21
112	ATAGTGATAACTCACTTACA	228	0	0.000685125	0	20
113	CTAGTGATAACCACTAGTACA	1	227	3.00493e-06	0.000929791	21
114	GCACAAAGTTCTACAGCTTTT	0	227	0	0.000929791	21
115	ATAGTGATAAACTAGTACA	227	0	0.00068212	0	19
116	ATAGTGATAACTCAGTACA	223	0	0.0006701	0	19
117	ATATAACTCACTAGTACA	222	0	0.000667095	0	18
118	CTAGTGATAACTCACTAGAACA	0	220	0	0.000901119	22
119	ATAGTGATAACTCAAGTACA	219	0	0.000658081	0	20
120	TGCAGGAATAAAGTAATCTTAT	0	218	0	0.000892927	22
121	ATAGTGTTAACTCACTAGTACA	218	0	0.000655076	0	22
122	ATAGTGATAACTCACTTGTACA	218	0	0.000655076	0	22
123	ACCAGCATGTCTCTTCTCCTAT	218	0	0.000655076	0	22
124	CTAGTGATAACTAACTAGTACA	0	218	0	0.000892927	22
125	CTAGAACTCACTAGTACA	0	215	0	0.000880639	18
126	ATAGTGATTCACTAGTACA	211	0	0.000634041	0	19
127	CTAGTGATAATAGTACA	0	209	0	0.000856063	17
128	GCCAGATACCCTGAAGCATAAA	0	209	0	0.000856063	22
129	GCCCATTGATATAACTGTCAAA	0	208	0	0.000851967	22
130	ATTGTGATAACTCACTAGTACA	208	0	0.000625026	0	22
131	CTAGTGATTCACTAGTACA	0	208	0	0.000851967	19
132	CTAGTGATAACTCACTGTACA	0	205	0	0.000839679	21
133	CTAGTGATAACTCACAAGTACA	0	201	0	0.000823295	22
134	ATAATGATAACTCACTAGTACA	200	0	0.000600987	0	22
135	ACAGCAAAGTTCTACACTTTT	197	0	0.000591972	0	21
136	ATAGTCTCACTAGTACA	190	0	0.000570937	0	17
137	TTAGTGATAACTCACTAGTACA	153	30	0.000459755	0.00012288	22
138	ATAGTGATAACTCACTAACA	181	0	0.000543893	0	20
139	ATGTGATAACTCACTAGTACA	179	0	0.000537883	0	21
140	CTAGACTCACTAGTACA	0	178	0	0.000729087	17
141	ATAGTGATAACTCACTAATACA	178	0	0.000534878	0	22
142	CAAGTGATAACTCACTAGTACA	0	173	0	0.000708607	22
143	ATAGTGATAACTCATACA	172	0	0.000516849	0	18
144	CTAGTGATAACTCACTAGTAAA	0	172	0	0.000704511	22
145	CTAGTGATAACTTACTAGTACA	0	172	0	0.000704511	22
146	CTAGTGATAACTCACTAGTCA	0	171	0	0.000700415	21
147	CTAGTGATCTCACTAGTACA	1	169	3.00493e-06	0.000692223	20
148	CTAGTGATAACTCACAGTACA	1	168	3.00493e-06	0.000688127	21
149	CTAGTGACACTAGTACA	0	169	0	0.000692223	17
150	CTAGTGATAATCACTATACA	0	165	0	0.000675839	20
151	ATAGTGATAACTCACTAGTACT	161	0	0.000483794	0	22
152	ATAGTGATAACTCACTAGCA	157	0	0.000471775	0	20
153	ATTGATAACTCACTAGTACA	156	0	0.00046877	0	20
154	CTAGTGATAACACACTAGTACA	0	156	0	0.000638975	22
155	ATAGTGATATCTCACTAGTACA	155	0	0.000465765	0	22
156	CTAGTGATAACTCATACA	0	155	0	0.000634879	18
157	TTGTCTTATTCCTCAATAACAT	0	154	0	0.000630783	22
158	ACCAACATGTCCCTTCTCCTAT	153	0	0.000459755	0	22
159	CCGCAGTATTACCGAGCATTAA	152	0	0.00045675	0	22
160	ATAATAACTCACTAGTACA	151	0	0.000453745	0	19
161	ACACAAAGTTCTACAGCTTTT	151	0	0.000453745	0	21
162	TGCAGGAATAAAGCAATCTTAT	0	147	0	0.000602111	22
163	ATAGTGATAACTAACTAGTACA	146	0	0.00043872	0	22
164	CTAGTGATAATTCACTAGTACA	0	146	0	0.000598015	22
165	ATAGTGATAACTCACTATTACA	145	0	0.000435715	0	22
166	AAGTGATAACTCACTAGTACA	143	0	0.000429706	0	21
167	CTAGTGATAACTCATTAGTACA	0	142	0	0.000581631	22
168	ATAGTGATAACTCACTAGTA	141	0	0.000423696	0	20
169	CTATAACTCACTAGTACA	0	141	0	0.000577535	18
170	ATATGTAACTCACTAGTACA	140	0	0.000420691	0	20
171	TTGTCTTATTCTCTAACAACAT	0	138	0	0.000565247	22
172	ATAGTGATAAACTCACTAGTACA	138	0	0.000414681	0	23
173	ATAGTGATAATAGTACA	137	0	0.000411676	0	17
174	CTAGTGATAATCATAGTACA	0	137	0	0.000561151	20
175	ATAGTGTAACTCACTATACA	136	0	0.000408671	0	20
176	ACCAGATACCCTGAAGCATAAA	135	0	0.000405666	0	22
177	CTAATAACTCACTAGTACA	0	135	0	0.000552959	19
178	CTGTGATAACTCACTAGTACA	0	133	0	0.000544767	21
179	ATAGTGTCACTAGTACA	133	0	0.000399656	0	17
180	CTAGTGATAATCACTAGTAA	0	131	0	0.000536575	20
181	ATAGTGTAATCACTAGTACA	131	0	0.000393646	0	20
182	CTATGATAATCACTAGTACA	0	131	0	0.000536575	20
183	ATAGTGATAACTCTACA	130	0	0.000390641	0	17
184	ATAGTGTAACTCATAGTACA	128	0	0.000384632	0	20
185	ATATTGATAACTCACTAGTACA	127	0	0.000381627	0	22
186	ATAGTGATAACTCACTCA	127	0	0.000381627	0	18
187	CTGTCTTATTCCTTAATAACAT	126	0	0.000378622	0	22
188	ATGATAACTCACTAGTACA	124	0	0.000372612	0	19
189	ATATGATAACTCATAGTACA	124	0	0.000372612	0	20
190	ATATGATAACTCACTATACA	123	0	0.000369607	0	20
191	ATATGATAATCACTAGTACA	122	0	0.000366602	0	20
192	ATAGTGATAACTCATATACA	118	0	0.000354582	0	20
193	CTAGTGATAACTCATATACA	0	117	0	0.000479231	20
194	ATAGTGATAATCATAGTACA	114	0	0.000342562	0	20
195	CTAGTACTCACTAGTACA	0	112	0	0.000458751	18
196	CTAGTGATAACTCACTAACA	0	109	0	0.000446463	20
197	ACCGGATGCCCTGAAGCATAAA	109	0	0.000327538	0	22
198	ATAGTACTCACTAGTACA	109	0	0.000327538	0	18
199	ACCAACATGTCTTTTCTCCTAT	107	0	0.000321528	0	22
200	ATAGTGAATAACTCACTAGTACA	107	0	0.000321528	0	23
201	CTAGTGATAACTGTACA	0	104	0	0.000425983	17
202	CGCAGGAACGAAGTAATCTTAT	103	0	0.000309508	0	22
203	CTAGTGATAACTCAACA	0	103	0	0.000421887	17
204	ATAGTGATAACTCACCA	102	0	0.000306503	0	17
205	CTAGTGATACTCACTATACA	0	102	0	0.000417791	20
206	ATAGTGATAATCACTATACA	101	0	0.000303498	0	20
207	CTAGTGAAATCACTAGTACA	0	101	0	0.000413695	20
208	TTGTCTTATTCCTTAATAACAT	0	100	0	0.000409599	22
209	CTAGTGATAACTCACTAGTATA	0	100	0	0.000409599	22
210	CTAGTGATAACTCATAGTAA	0	100	0	0.000409599	20
211	ATAGTGATAACTCACTAGAACA	100	0	0.000300493	0	22
212	CTGTCTTATTCTTTTATAACAT	99	0	0.000297488	0	22
213	GCAGAAAGTTCTACAGCTTTT	0	96	0	0.000393215	21
214	CTAGTGATAACCTAGTACA	0	96	0	0.000393215	19
215	ATAGAACTCACTAGTACA	95	0	0.000285469	0	18
216	CTGTCTTATTCTTTAATAGCAT	95	0	0.000285469	0	22
217	CCGAGAGAGGAGCAGTTACCTT	94	0	0.000282464	0	22
218	TTGTCTTGTTCTTTAACAACAT	0	94	0	0.000385023	22
219	ACAGCAAGTTCTACAGCTTTT	94	0	0.000282464	0	21
220	ATAGTGATAACTCACAAGTACA	93	0	0.000279459	0	22
221	TTGTCTTACTCTTTAATAACAT	0	93	0	0.000380927	22
222	TTGTCTTATTCTTTAGCAACAT	0	92	0	0.000376831	22
223	CTAGTGATACTCATAGTACA	0	91	0	0.000372735	20
224	CTAGTGAAACTCATAGTACA	0	91	0	0.000372735	20
225	CTAGTCTCACTAGTACA	0	91	0	0.000372735	17
226	CTAGTGATAACTCACTACA	0	91	0	0.000372735	19
227	CTATGATACTCACTAGTACA	0	90	0	0.000368639	20
228	CTGTCTTATCCTTTAATAACAT	89	0	0.000267439	0	22
229	CTATGATAACTCACTATACA	0	89	0	0.000364543	20
230	CTAGAGATAACTCACTAGTACA	0	89	0	0.000364543	22
231	ATAGTGGATAACTCACTAGTACA	89	0	0.000267439	0	23
232	CTAGTGATAACTCACTTACA	0	88	0	0.000360447	20
233	CTAAACTCACTAGTACA	0	88	0	0.000360447	17
234	CTAGTTATAACTCACTAGTACA	0	88	0	0.000360447	22
235	CTATGATAACTCATAGTACA	0	87	0	0.000356351	20
236	CTAGTGATAAATCACTAGTACA	0	87	0	0.000356351	22
237	ATAGTGATAACTCACTA	86	0	0.000258424	0	17
238	GCAGCAAAGTTCTACAGTTTT	0	84	0	0.000344063	21
239	CAGTGATAACTCACTAGTACA	0	84	0	0.000344063	21
240	CGCAGAGAGTGTTATATTGCAT	82	0	0.000246405	0	22
241	ACCTCGTACAGATCTCAAATAT	81	0	0.0002434	0	22
242	TAGTGATAATCACTAGTACA	55	25	0.000165271	0.0001024	20
243	ATAGTGATAACTCATAGTAC	79	0	0.00023739	0	20
244	ATAGTGATAACAGTACA	79	0	0.00023739	0	17
245	TAGTGTAACTCACTAGTACA	73	5	0.00021936	2.048e-05	20
246	ACAGAAAGTTCTACAGCTTTT	78	0	0.000234385	0	21
247	ATTAACTCACTAGTACA	77	0	0.00023138	0	17
248	TTGTCTTATTCTTCAGTAACAT	0	76	0	0.000311296	22
249	CTAGTGATAACTCACTAGTA	0	75	0	0.0003072	20
250	CTTGTGATAACTCACTAGTACA	0	75	0	0.0003072	22
251	CTAGTGAAACTCACTATACA	0	75	0	0.0003072	20
252	CTAGTGATAACTCTCTAGTACA	0	74	0	0.000303104	22
253	TTGTCTTATTCTCCAACAACAT	0	74	0	0.000303104	22
254	ATAGTGATAACTCACTAAGTACA	74	0	0.000222365	0	23
255	CTGTCTTATTCTTTATTAACAT	72	0	0.000216355	0	22
256	ATAAGTGATAACTCACTAGTACA	72	0	0.000216355	0	23
257	ATAGTGATAACTCACACA	71	0	0.00021335	0	18
258	CTAGTGATAACTCACTTGTACA	0	70	0	0.00028672	22
259	CTAGTGATAACTCACTAGTAC	0	69	0	0.000282624	21
260	CTAGTGATAACTCACTAGTTCA	0	69	0	0.000282624	22
261	ATAGCGATAACTCACTAGTACA	68	0	0.000204336	0	22
262	ATAGTGATAACACACTAGTACA	68	0	0.000204336	0	22
263	TAGTGATAACTCATAGTACA	52	16	0.000156257	6.55359e-05	20
264	CTAGTGATAACTCAATAGTACA	0	67	0	0.000274432	22
265	CTAGTGATACTCACTAGTAA	0	67	0	0.000274432	20
266	CTTTCTTATTCTTTAATAACAT	67	0	0.000201331	0	22
267	ATAGTGATAACTCAACA	66	0	0.000198326	0	17
268	GCAGCAAAGTCTACAGCTTTT	0	66	0	0.000270336	21
269	CTAGTGATAACTCACTAGCA	0	66	0	0.000270336	20
270	CTAGTTGATAACTCACTAGTACA	0	65	0	0.00026624	23
271	CTAGTGATAACTCGTACA	0	65	0	0.00026624	18
272	CTTGATAACTCACTAGTACA	0	65	0	0.00026624	20
273	CTAGTGATTAACTCACTAGTACA	0	65	0	0.00026624	23
274	ATAGTGATAACTCACTAGTATA	65	0	0.000195321	0	22
275	ATAGTGATAACTCACTAGTAAA	64	0	0.000192316	0	22
276	CTATGATAACTCACTAGTAA	0	64	0	0.000262144	20
277	CTAGTGATGACTCACTAGTACA	0	63	0	0.000258048	22
278	CTAGTGATAACTTCACTAGTACA	0	63	0	0.000258048	23
279	ATAGTGATAATCACTAGTAC	62	0	0.000186306	0	20
280	ATAGTGATAACTCACTAA	62	0	0.000186306	0	18
281	TAGTGATAACTCACTATACA	47	14	0.000141232	5.73439e-05	20
282	CTATGAAACTCACTAGTACA	0	61	0	0.000249856	20
283	ATAGGTGATAACTCACTAGTACA	61	0	0.000183301	0	23
284	CGGCAAGAGAAATATGTGTTAA	61	0	0.000183301	0	22
285	ATAGTGATAACTCACTCGTACA	60	0	0.000180296	0	22
286	ACAGCAAAGTTCTACTTTT	59	0	0.000177291	0	19
287	ATAGACTCACTAGTACA	59	0	0.000177291	0	17
288	CTAGTGTTAACTCACTAGTACA	2	57	6.00987e-06	0.000233472	22
[truncated: 4,850 more rows]

## Sheet: MiaPACA2_S15
rank	amiRNA_sequence	num_forward	num_reverse	fraction_forward	fraction_reverse	length
[truncated: 3,666 more rows]

[truncated: 15 more sheets: PanCO2_S16, PanCO2_S17, PanCO2_S18, PanCO2_S19, PanCO2_S20, PCaCAF_S6, PCaCAF_S7, PCaCAF_S8, PCaCAF_S9, PCaCAF_S10, GM38_S1, GM38_S2, GM38_S3, GM38_S4, GM38_S5]
