# Supplementary material for: Virally programmed extracellular vesicles sensitize cancer cells to oncolytic virus and small molecule therapy
Source: Nat Commun. 2022 Apr 7;13:1898. doi: 10.1038/s41467-022-29526-8 (PMC8990073; doi:10.1038/s41467-022-29526-8)
Supplement: Supplementary file 6 — Supplementary Data 2 [file 41467_2022_29526_MOESM6_ESM.xls]

## Sheet: Supplementary Data_Nanostring f
Probe_Name	VSV-miR4_GSK_M1	VSV-miR4_GSK_M2	PBS_GSK_M1	PBS_GSK_M2	VSV-NTC_Captisol_M1	VSV-NTC_Captisol_M2	VSV-miR4_Captisol_M1	VSV-miR4_Captisol_M2	VSV-NTC_GSK_M1	VSV-NTC_GSK_M2	PBS_Captisol_M1	PBS_Captisol_M2
A2m	7.56	4.81	3.69	8.5	17.86	9.29	27.12	24.03	18.17	77.81	8.27	6.95
Abca1	852.23	5833.79	416.41	249.79	1223.63	646.97	944.39	1671.25	1006.63	3338.89	519.46	334.77
Abcb1a	21.69	138.96	14.09	6.3	11.47	25.6	17.36	34.34	32.81	130.25	18.13	9.06
Abcg1	403.99	5372.44	112.47	80.37	983.76	230.27	827.29	1039.16	344.5	1721.46	166.07	68.28
Abl1	1228.24	2046.85	800.33	906.93	1295.59	744.83	1191.13	1583.65	868.87	1116.44	880.25	914.97
Ada	170.06	302.35	142.86	122.17	69.04	179.72	179.07	139.11	191.24	259.32	157.02	112.69
Adora2a	6.78	90.9	1	1.9	3.47	6.02	2.03	24.03	11.28	49.58	4.16	1
Aicda	1	81.29	1	1	17.86	4.39	15.97	18.88	6.12	17.31	7.45	3.42
Aire	14.63	76.48	11.69	9.23	17.86	19.07	24.33	27.47	13.87	15.3	9.91	18.23
Akt3	557.85	494.58	672.36	529.22	281.73	756.24	475.99	515.28	601.95	743.34	764.37	683.74
Alcam	131.59	292.74	146.06	85.5	134.6	152.81	133.07	190.64	148.19	352.09	102.78	98.59
Ambp	1	42.84	1	1	1.6	6.02	1.39	1.72	1	2.02	1	1
Amica1	70.36	730.07	26.09	13.63	112.21	54.14	176.28	269.65	140.44	458.98	21.42	9.77
Angpt1	7.56	9.2	1	1	1.6	9.29	27.12	5.14	1	33.45	1	1
Angpt2	771.37	917.49	858.72	698.64	587.17	898.95	753.4	616.62	903.31	801.82	842.45	740.14
Anp32b	10956.8	12686.8	9592.12	9510.61	15774.4	9431.85	14095.5	11066.7	9449.02	8043.94	9869.62	9494
Anxa1	3105.19	4146.97	2701.54	2865.88	4869.72	2763.89	2703.64	3423.24	3191.06	3270.32	3559.47	2538.57
Apoe	20051.8	58163.8	13618.5	12138.4	24467.5	17622.3	18495.1	27161	21325.2	48368.7	15550.2	12340.8
App	4279.55	7669.6	2855.11	2859.28	3935.81	3696.77	3685.03	4984.58	4087.4	6672.56	3698.37	3119.48
Arg1	558.63	21947.5	156.46	123.64	2586.12	535.25	1005.72	1360.35	1004.91	2501.94	196.47	131.73
Arg2	2.85	206.24	2.89	1.9	1.6	11.73	13.18	54.95	25.06	65.71	1	3.42
Atf1	409.48	465.75	505.19	452.21	321.7	497.74	402.11	377.86	471.07	535.61	478.37	465.19
Atf2	1018.65	1287.53	854.72	791.05	970.96	858.99	1030.81	963.58	746.6	928.88	933.67	962.91
Atg10	173.98	249.49	201.25	187.45	164.99	204.18	179.07	230.15	186.93	251.25	175.93	217.74
Atg12	546.07	1056.86	398.01	405.27	566.38	480.62	636.31	623.49	452.99	906.69	413.44	432.05
Atg16l1	450.3	384.05	513.99	463.95	222.56	525.47	317.08	443.13	475.38	590.07	482.48	558.25
Atg5	536.65	830.99	431.61	434.61	854.23	460.23	724.13	583.98	481.41	715.1	429.06	392.58
Atg7	282.31	393.66	324.43	287.19	174.58	364.01	213.92	295.42	319.53	366.21	337.83	359.44
Atm	827.11	619.53	651.56	661.23	537.59	744.83	818.92	863.96	716.47	807.87	678.9	669.64
Axl	1603.47	4978.37	188.46	180.85	1114.89	800.28	2296.58	2351.43	874.04	3260.23	401.11	191.65
Batf	203.03	600.31	143.66	111.17	350.49	169.93	377.02	226.71	178.32	450.91	133.19	114.81
Bax	959.77	1076.08	1020.28	1113.75	1190.05	1101.99	948.57	884.57	1077.24	1225.34	983.8	983.36
Bcl10	968.41	1523.02	868.32	931.13	1476.3	894.05	910.93	1009.96	1017.83	1535.92	875.32	936.83
Bcl2	491.91	581.09	355.62	272.52	564.78	329.76	414.66	650.97	282.51	432.76	376.46	359.44
Bcl2l1	651.27	879.04	388.41	581.29	454.43	509.97	443.93	680.17	667.39	854.26	493.98	476.47
Bcl6	169.27	335.99	107.67	80.37	144.2	149.54	165.13	209.54	143.02	339.99	168.53	125.38
Bid	490.34	374.44	302.03	290.86	265.73	457.79	456.48	450	484.85	642.5	354.27	284.71
Birc5	1455.11	994.38	1254.64	1150.42	2375.03	1243.88	1619.09	1521.81	1019.55	912.75	1258.3	1236.45
Blk	1	4.81	1	1	1.6	1	1.39	1.72	1	2.02	1	1
Blnk	82.14	648.37	18.89	6.3	67.44	72.08	61.97	139.11	93.94	321.84	23.89	1
Bmi1	903.25	614.73	907.51	730.91	1138.88	895.68	1086.57	803.84	796.54	977.28	892.58	831.08
Bst1	243.06	1229.87	65.28	51.03	249.74	189.5	300.35	558.22	306.62	1332.23	92.1	31.62
Bst2	6177.69	10250.3	1649.75	1428.39	5522.18	4451.06	8828.95	8311.64	4172.64	10218	2897.07	1284.39
Btk	103.33	1186.61	32.49	35.63	209.76	84.31	169.31	312.59	130.11	517.46	67.44	25.98
Btla	20.12	225.46	3.69	1	41.85	14.18	60.58	56.67	25.92	69.75	1	6.24
C1qa	2799.04	13061.7	825.92	602.56	3876.64	2053.63	3243.12	5551.4	2949.98	7943.11	1393.91	405.27
C1qb	3372.87	14801.4	1089.87	778.58	4169.29	3030.54	4369.49	5841.68	4238.08	11131.6	1885.37	580.81
C1qbp	4596.69	2484.17	5272.21	5390.29	3993.38	5284.45	3802.12	3758.18	5626.91	4173.82	5210.57	5171.7
C1ra	1196.84	2647.57	318.03	202.12	978.96	701.61	1309.62	2006.19	947.22	2685.46	415.91	231.13
C1s1	298.01	1398.07	161.26	90.64	337.7	316.71	648.85	863.96	452.99	1743.64	179.21	96.48
C2	3266.11	4406.48	1803.32	1302.24	2802.01	2598.35	2746.85	3838.91	1969.26	4157.68	2335.74	1660.85
C3	1135.61	14465	298.83	240.99	3086.66	732.59	2154.39	4239.12	1475.03	8636.87	380.57	173.32
C3ar1	1169.37	13085.7	353.22	222.65	3438.47	768.47	2440.17	3266.94	1066.04	4236.33	555.62	223.38
C4b	2677.36	6035.64	681.15	569.56	2170.34	1470.58	3392.28	5920.69	1825.47	5297.14	822.72	404.56
C5ar1	277.6	1518.21	126.87	90.64	307.31	263.71	332.41	549.63	403.91	747.37	198.12	83.79
C6	20.91	110.12	23.69	15.83	147.4	24.78	18.76	123.65	54.34	206.89	33.75	14.7
C7	1	4.81	1	1	1.6	1	1.39	1.72	1	2.02	1	1
C8a	1	4.81	1	1	1.6	1	1.39	1.72	1	2.02	1	1
C8b	1	9.2	1	1	1.6	1	1.39	1.72	1	2.02	1	1
C8g	34.25	14.01	34.89	17.3	40.25	41.9	34.09	49.79	31.95	35.46	46.9	42.9
C9	1	18.81	1	6.3	5.07	6.84	14.57	15.44	8.7	19.33	5.8	7.65
CD209e	1	33.23	1	2.63	1.87	1	1.39	1.72	1	13.28	1	1.31
Camp	1	4.81	1	73.04	1.6	15.81	38.27	3.42	9.56	104.03	1	1
Card11	65.65	446.53	1	1	91.42	32.93	127.49	158.01	44.86	216.97	18.13	1
Card9	1	47.65	1	1	1.87	1	2.03	5.14	3.54	13.28	1	1
Casp1	441.67	1249.09	65.28	89.9	217.76	269.42	906.75	599.44	368.61	1235.42	139.77	57
Casp3	852.23	946.33	914.71	779.31	710.3	788.04	718.55	766.05	773.29	858.29	850.66	752.12
Casp8	2015.6	2263.11	1514.58	1489.99	1463.51	1829.38	2073.54	2351.43	1877.13	2346.65	1697.99	1526.9
Ccl1	68.79	268.71	1	1	48.25	47.61	45.24	77.28	49.17	168.57	2.52	1
Ccl11	238.35	3671.2	101.27	65.7	1097.3	208.26	651.64	984.19	222.24	1731.54	166.89	86.61
Ccl12	168.49	1566.27	125.27	77.44	254.54	149.54	266.89	542.76	148.19	438.81	111	42.9
Ccl17	12.27	177.4	1	1	32.26	1	14.57	1.72	1	192.77	1	1
Ccl19	42.1	633.95	5.29	3.36	77.03	33.75	116.34	133.96	33.67	426.71	12.38	1
Ccl2	1105	6175	468.4	352.47	1517.88	933.2	2139.06	2974.94	787.93	3100.91	558.09	298.81
Ccl20	1	4.81	1	1.16	5.07	2.76	7.6	1.72	1	9.24	3.34	1
Ccl21a	169.27	287.93	30.89	23.16	13.07	10.1	85.67	56.67	136.99	394.44	47.72	15.41
Ccl22	36.61	499.39	6.09	11.43	83.43	47.61	85.67	101.32	69.83	293.61	19.78	3.42
Ccl24	2.07	2969.55	1	1.16	192.17	1.95	13.18	36.05	1.81	33.45	1	1
Ccl25	104.9	76.48	89.28	102.37	128.21	104.69	186.04	123.65	105.14	83.86	97.85	107.76
Ccl26	1	4.81	1	1	1.6	1	1.39	1.72	1	2.02	1	1
Ccl27a	38.18	14.01	33.29	21.7	53.04	35.38	34.09	25.75	34.53	81.85	49.36	36.56
Ccl28	1	4.81	1	3.36	1.6	1	1.39	1.72	1	2.02	1	1
Ccl3	192.04	1845	30.09	34.9	120.21	134.05	237.62	961.86	409.94	783.67	62.51	26.69
Ccl4	53.88	369.63	3.69	1	25.86	25.6	61.97	212.97	68.11	152.43	9.91	1
Ccl5	832.6	2762.91	120.47	88.44	502.41	687.74	1103.3	1417.04	1159.9	5093.45	166.89	73.21
Ccl6	261.12	3286.74	123.67	111.91	876.61	267.78	363.08	503.25	467.63	1481.47	158.67	87.31
Ccl7	315.28	2786.94	121.27	78.9	414.46	242.51	579.15	930.94	193.82	1029.72	139.77	69.69
Ccl8	2339.81	47610.3	1274.63	799.12	6683.18	1825.3	2950.38	7506.07	3244.45	9758.17	1363.5	453.91
Ccl9	1110.49	30934.3	558.78	427.28	6494.47	930.75	2063.78	2784.28	1642.93	5428.23	677.25	367.9
Ccnd3	1017.08	1071.28	696.35	736.04	739.09	793.75	1195.31	1131.91	702.69	878.46	673.97	695.02
Ccr1	153.57	2018.01	43.69	50.3	408.06	110.4	300.35	479.2	215.35	753.42	59.23	35.15
Ccr2	436.17	3118.53	84.48	59.83	795.06	271.05	958.33	1082.1	471.93	2259.93	124.15	35.15
Ccr3	1	379.24	1	1	45.05	1.95	1.39	1.72	1	29.41	1	1
Ccr4	1	52.45	1	1	13.07	1.95	1.39	1.72	1	15.3	1	1
Ccr5	467.57	3810.56	71.68	49.57	697.51	255.55	850.99	1226.38	384.97	1947.33	160.31	56.3
Ccr6	1	18.81	1	1	1.6	1.13	1.39	1.72	1	2.02	1	1
Ccr7	86.06	576.28	19.69	10.7	86.63	55.77	109.37	144.26	81.89	237.14	38.68	11.18
Ccr8	1	100.51	10.09	3.36	11.47	11.73	22.94	29.18	8.7	33.45	4.98	2.01
Ccr9	26.4	134.15	1	4.83	13.07	32.93	68.94	41.21	23.34	83.86	12.38	1
Ccrl2	115.89	720.45	5.29	5.56	73.83	53.32	85.67	353.82	121.5	325.87	30.46	6.95
Cd14	111.18	768.51	55.68	22.43	80.23	81.05	158.16	297.13	165.41	372.26	54.29	18.93
Cd160	15.41	9.2	2.09	1.9	17.86	19.07	21.54	15.44	17.31	79.83	5.8	4.13
Cd163	22.48	1604.72	41.29	47.37	153.79	13.36	27.12	163.16	70.7	160.5	59.23	19.64
Cd164	3118.53	5309.96	3075.86	2783.74	2827.59	3157.75	3329.55	3242.89	3023.16	4232.3	3249.64	3009.5
Cd180	526.45	2340	72.48	67.9	750.28	349.33	896.99	977.32	385.83	1753.73	135.66	68.28
Cd19	1	18.81	1	1	1.6	1	1.39	1.72	1	2.02	1	1
Cd1d1	121.39	384.05	42.89	40.03	73.83	81.05	183.25	161.44	92.22	467.05	48.54	33.74
Cd1d2	13.06	100.51	2.09	10.7	8.27	13.36	38.27	20.59	2.67	31.43	18.13	14
Cd2	6.78	244.68	1	1	9.87	8.47	34.09	41.21	4.4	130.25	1	3.42
Cd200	109.61	364.83	99.67	59.1	99.42	120.19	166.52	192.36	115.47	289.57	89.63	67.57
Cd200r1	95.48	787.73	22.09	13.63	196.97	72.08	159.55	187.21	93.08	422.68	29.64	6.95
Cd207	1	4.81	1	1	1.6	1	1.39	1.72	1	2.02	1	1
Cd22	36.61	619.53	2.09	1	77.03	25.6	50.82	99.61	22.48	150.42	4.16	1
Cd244	80.57	518.61	14.09	12.9	89.83	60.66	110.76	176.9	82.75	206.89	35.39	15.41
Cd247	52.31	244.68	3.69	4.1	51.45	37.83	106.58	125.37	61.22	241.17	12.38	6.24
Cd27	14.63	95.7	1	1	5.07	9.29	21.54	36.05	12.15	87.9	1	1
Cd274	1848.4	8597.11	212.45	179.38	1039.73	771.74	1882.56	3342.51	993.72	5008.75	466.86	235.36
Cd276	382.79	547.45	474	342.93	228.95	341.99	365.87	364.12	348.81	321.84	388.79	425
Cd28	20.91	292.74	15.69	6.3	62.64	25.6	82.88	89.3	18.17	95.96	19.78	14.7
Cd33	49.95	273.52	14.09	7.76	73.83	28.86	53.61	96.17	68.11	198.82	21.42	4.83
Cd34	418.9	1234.67	505.99	271.06	385.67	604.57	520.6	690.47	589.9	1037.78	564.66	333.36
Cd36	504.47	2868.63	294.03	309.93	668.72	677.96	583.33	577.11	759.52	1965.48	272.08	293.17
Cd37	215.59	1768.11	77.28	48.83	364.88	165.04	257.13	455.16	221.38	805.86	88.81	56.3
Cd38	497.4	2229.47	295.63	309.93	751.88	398.26	834.26	984.19	633.81	1719.44	327.15	243.82
Cd3d	148.08	1003.99	18.09	8.5	188.97	89.2	275.26	336.64	200.71	805.86	34.57	13.29
Cd3e	68.79	307.16	2.09	2.63	49.85	61.48	96.82	130.52	102.55	418.64	4.98	3.42
Cd3eap	128.45	259.1	66.08	102.37	222.56	68.81	229.25	161.44	83.61	156.47	67.44	83.79
Cd3g	141.8	730.07	11.69	10.7	105.82	106.33	261.32	228.43	161.96	614.27	23.06	2.72
Cd4	89.2	686.81	10.89	4.83	113.81	40.27	241.8	259.35	68.97	378.31	6.63	6.24
Cd40	64.08	335.99	1	1.16	85.03	46.8	120.52	170.03	50.03	360.16	29.64	1
Cd40lg	9.92	119.73	2.89	1	24.26	9.29	41.06	58.38	2.67	55.63	4.16	3.42
Cd44	158.28	76.48	229.25	207.98	89.83	218.04	109.37	147.7	137.86	140.33	194.83	229.72
Cd46	1	4.81	1	1	1.6	1	1.39	1.72	1	2.02	1	1
Cd47	1400.94	3008	905.91	862.92	1041.33	1316.46	1352.83	1788.05	1472.45	2725.8	1010.92	879.02
Cd48	206.17	1537.43	58.88	33.43	206.56	216.41	317.08	374.43	268.73	920.81	99.5	32.33
Cd5	44.46	225.46	1	1	32.26	25.6	48.03	82.43	36.25	160.5	3.34	2.01
Cd53	42.1	235.07	26.89	6.3	33.85	29.67	78.7	106.48	50.03	188.73	17.31	11.88
Cd55	16.2	76.48	17.29	12.16	38.65	24.78	36.88	82.43	39.7	93.95	18.95	12.59
Cd59b	9.13	62.06	17.29	7.03	32.26	16.63	35.49	56.67	19.03	41.51	17.31	7.65
Cd6	49.95	408.08	1	1	49.85	10.1	92.64	127.09	38.84	190.75	1	1
Cd63	32174.7	32731.7	32237.1	26217.8	40390.3	30871.8	27238.4	32841.3	28771.4	32716.8	33602.9	28386.3
Cd68	1842.9	10154.2	695.55	510.88	2611.71	1334.4	2059.6	2992.11	1777.25	5621.84	1056.95	556.84
Cd69	46.81	369.63	1	1	80.23	29.67	106.58	118.5	53.47	277.47	5.8	1
Cd7	19.34	100.51	1	1	13.07	18.26	45.24	46.36	25.92	108.07	8.27	1
Cd70	1	4.81	1	1	1.6	1.95	1.39	1.72	1	2.02	1	1
Cd74	23910.9	61575.9	1311.42	995.67	16837.9	11819.5	22863.9	29570.9	15443.5	70377.4	3492.08	676.69
Cd79a	1	4.81	1	1	1.6	1.13	1.39	1.72	1	2.02	1	1
Cd79b	24.05	451.33	1.29	1	1.6	23.96	29.91	20.59	44	156.47	4.16	1
Cd80	61.73	307.16	18.89	8.5	25.86	30.49	61.97	91.02	53.47	196.8	16.49	11.18
Cd81	7942.38	7818.58	7135.83	9099.17	10364.5	6925.96	8017.63	8447.34	7604.7	6706.84	8149.49	8390.69
Cd83	203.81	1628.74	47.68	21.7	441.64	120.19	339.38	364.12	135.27	606.2	99.5	24.57
Cd84	323.13	3642.36	85.28	54.7	782.26	213.97	494.12	793.53	324.7	1644.82	139.77	63.34
Cd86	176.34	725.26	23.69	15.83	238.55	107.96	255.74	372.71	119.77	531.58	43.61	25.28
Cd8a	32.68	129.34	1	1	1.6	50.06	41.06	68.69	55.2	210.92	1	1
Cd8b1	19.34	119.73	1	1	3.47	12.55	24.33	60.1	26.78	104.03	1	1
Cd9	879.7	1350.01	1891.31	1673.35	646.33	1522.77	569.39	815.86	1598.16	1372.56	1683.2	1802.56
Cd96	2.85	76.48	1	1	6.67	3.58	15.97	5.14	4.4	23.36	1	1
Cd97	562.56	1465.35	520.39	390.6	652.73	452.08	633.52	759.18	484.85	898.63	431.52	396.81
Cd99	785.5	5555.06	292.43	299.66	2020.02	270.23	1336.1	1654.07	446.96	2175.23	380.57	256.51
Cdh1	29.54	398.47	37.29	25.36	29.06	27.23	63.37	63.54	46.59	116.13	39.5	30.21
Cdh5	261.9	917.49	272.44	181.58	219.36	264.52	283.62	408.78	334.17	374.28	273.73	225.49
Cdk1	51.52	4.81	50.08	66.44	32.26	39.46	36.88	42.92	58.64	41.51	61.69	55.59
Cdkn1a	2462.27	4055.66	2137.65	5206.94	2581.32	2193.89	2270.1	2722.44	2926.73	3574.84	2449.16	3011.61
Ceacam1	31.11	4.81	41.29	43.7	16.26	48.43	32.7	30.9	33.67	37.48	41.14	43.61
Cebpb	977.04	5406.08	390.01	264.46	975.76	738.3	906.75	1563.04	1017.83	2590.67	503.02	351.69
Cfb	443.24	936.71	132.47	98.71	368.08	381.95	471.81	1109.58	500.35	2003.8	186.61	73.21
Cfd	126.1	215.85	440.4	668.57	465.63	243.32	179.07	121.94	98.25	565.87	130.73	23.16
Cfh	113.54	1124.14	80.48	53.97	238.55	109.59	186.04	458.59	173.16	563.85	75.66	26.69
Cfi	3.64	90.9	8.49	12.16	3.47	8.47	22.94	17.16	6.98	45.55	1.7	1
Cfp	357.67	1960.34	137.27	104.57	488.02	360.75	423.02	614.9	553.73	1596.42	180.04	92.25
Chil3	46.03	24239.9	18.89	60.57	3169.81	85.12	107.97	386.45	100.83	172.6	33.75	10.47
Chit1	1	23.62	2.09	1	6.67	1	3.42	15.44	4.4	39.5	5.8	1
Chuk	1426.06	1864.23	1289.83	1355.78	1255.62	1362.94	1234.34	1592.24	1413.04	1743.64	1278.03	1445.83
Ciita	249.34	850.21	2.09	1	113.81	94.91	368.66	379.58	83.61	644.52	27.99	2.01
Cklf	173.98	552.25	140.47	167.65	316.91	168.3	286.41	286.83	136.99	275.45	162.78	147.94
Clec4a2	125.31	552.25	54.08	26.83	160.19	165.85	216.71	218.12	224.82	604.18	64.16	19.64
Clec4n	199.1	999.19	76.48	28.3	196.97	146.28	512.24	398.48	236.87	1217.27	66.62	37.97
Clec5a	51.52	201.43	8.49	7.76	22.66	35.38	94.03	101.32	62.09	317.81	15.67	1
Clec7a	390.64	2666.79	43.69	26.1	339.3	261.26	346.35	613.18	264.43	1943.3	64.16	38.67
Clu	108.04	268.71	185.26	92.84	33.85	252.29	237.62	101.32	172.3	152.43	112.65	122.56
Cma1	67.22	1772.92	44.49	40.03	260.94	42.72	133.07	259.35	56.92	327.89	34.57	11.88
Cmah	36.61	585.89	24.49	16.56	35.45	50.87	77.31	128.81	71.56	267.39	26.35	7.65
Cmklr1	220.3	1412.48	73.28	57.63	206.56	117.74	293.38	407.06	180.91	646.54	95.39	37.26
Cmpk2	880.49	1479.77	210.85	186.72	630.34	617.61	988.99	1281.34	572.68	981.31	421.66	188.83
Col1a1	3985.18	41593.5	3702.13	2178.67	5108	4574.19	9941.38	20357.5	7270.62	20850.2	3303.88	2871.32
Col3a1	5495.52	41266.7	5745.71	3151.18	9622.44	6351.88	13490.5	26042.8	9538.57	36296.5	5202.35	3510.75
Col4a1	1278.48	3844.2	972.29	770.51	1700.18	711.39	2038.69	2126.42	1275.27	1876.75	957.5	867.03
Colec12	61.73	259.1	46.88	31.96	85.03	57.4	120.52	187.21	114.61	295.62	53.47	33.03
Cr2	1	4.81	1	1	1.6	1	1.39	1.72	1	2.02	1	1
Creb1	723.49	883.85	619.57	587.89	771.07	607.83	1008.51	693.91	490.88	747.37	646.85	660.47
Creb5	78.21	316.77	74.08	33.43	86.63	90.83	96.82	168.31	84.47	223.02	106.07	68.98
Crebbp	1002.95	2200.63	854.72	774.91	783.86	885.9	1198.1	1248.71	787.07	1265.67	857.24	821.21
Crp	1	4.81	1	1	6.67	1	4.82	3.42	1	13.28	4.16	1
Csf1	477.78	1710.44	242.04	202.85	188.97	503.45	494.12	700.78	561.48	799.81	309.89	170.5
Csf1r	1280.84	10106.1	344.42	235.12	2149.55	889.16	1872.8	2548.96	1388.93	4990.6	496.45	180.37
Csf2	5.21	153.37	1	1	1.6	4.39	18.76	1.72	2.67	49.58	1	1
Csf2rb	252.48	4233.47	30.09	16.56	598.36	112.03	552.67	707.65	166.27	1249.54	57.58	25.98
Csf3	1	18.81	3.69	1	5.07	1	7.6	15.44	11.28	15.3	6.63	1
Csf3r	68.79	749.29	7.69	10.7	53.04	37.83	89.85	218.12	70.7	348.06	19.78	4.83
Cspg4	95.48	316.77	93.28	90.64	137.8	54.14	103.79	147.7	94.8	130.25	83.06	113.4
Ctla4	72.72	638.76	14.09	12.16	78.63	32.93	155.37	197.51	75.86	329.91	25.53	11.18
Ctsg	1	86.09	1	1	1.6	1	1.39	30.9	8.7	2.02	1	1
Ctsh	1821.71	9947.53	646.76	549.76	3257.77	1351.52	2123.72	3658.56	2009.73	7188.84	923.81	486.34
Ctsl	1189.78	10471.4	948.3	823.32	2818	1024.53	1690.18	2191.69	1288.19	2959.74	963.26	828.26
Ctss	5520.64	30852.6	1001.89	788.12	5993.94	4213.76	6335.05	9223.71	6351.04	25035	1831.95	678.8
Ctsw	97.84	427.3	2.89	3.36	105.82	50.87	155.37	228.43	101.69	527.55	5.8	1
Cx3cl1	16.98	42.84	11.69	8.5	21.06	14.18	11.79	42.92	25.06	47.56	13.2	1
Cx3cr1	131.59	182.21	40.49	22.43	113.81	96.54	147.01	171.75	90.5	218.99	81.41	16.11
Cxcl1	1.28	57.26	1.29	1	9.87	3.58	9	32.62	30.23	33.45	7.45	1
Cxcl10	3561.27	8140.56	668.36	714.04	3560.01	2292.56	6647.31	7883.95	2629.67	7666.81	1141.6	604.07
Cxcl11	111.97	345.6	38.09	15.1	131.4	82.68	166.52	243.89	84.47	335.96	30.46	14
Cxcl12	709.36	4742.88	567.58	343.67	718.3	779.07	1224.58	2650.3	1524.97	4341.21	507.13	236.07
Cxcl13	1	14.01	1.29	1	46.65	1.95	1.39	20.59	113.75	144.37	1.7	1
Cxcl14	236.78	979.97	188.46	82.57	276.93	241.69	381.2	606.31	184.35	573.93	204.69	65.46
Cxcl15	1	4.81	1	1	1.6	2.76	1.39	1.72	1	2.02	1	1
Cxcl16	562.56	2392.86	159.66	70.84	324.9	518.94	626.55	808.99	762.96	2221.61	260.58	81.67
Cxcl2	4.42	345.6	12.49	1.9	1.6	6.84	41.06	168.31	217.07	77.81	4.16	1
Cxcl3	1	307.16	2.89	1	1.6	7.66	10.39	128.81	242.9	112.1	2.52	1
Cxcl5	60.94	1729.67	42.09	24.63	222.56	53.32	166.52	467.18	105.14	549.73	60.87	20.34
Cxcl9	2181.24	3522.22	46.88	128.04	1421.93	1281.39	3166.45	4074.23	1192.62	5879.98	272.91	66.16
Cxcr1	1	4.81	1	1	1.6	1	1.39	1.72	1	2.02	1	1
Cxcr2	9.13	287.93	11.69	7.03	22.66	10.92	43.85	61.82	18.17	118.15	14.02	7.65
Cxcr3	133.95	638.76	146.86	184.52	139.4	148.73	197.19	212.97	234.29	366.21	92.92	159.93
Cxcr4	287.81	2195.83	123.67	106.77	387.27	266.97	346.35	499.82	391	787.71	242.5	152.17
Cxcr5	1	4.81	1	1	1.6	1	1.39	1.72	1	2.02	1	1
Cxcr6	175.55	1412.48	3.69	1	265.73	102.25	382.6	389.89	206.74	971.23	22.24	2.72
Cybb	806.7	2758.1	128.47	104.57	529.6	675.51	955.54	1236.68	936.89	3847.1	231.81	88.72
Cyfip2	1456.68	1523.02	1512.18	1535.46	1295.59	1503.2	1436.47	1370.66	1294.22	1648.86	1610.05	1786.34
Cyld	613.59	941.52	410.81	306.26	361.68	443.92	441.14	766.05	493.46	852.24	383.85	419.37
Ddx58	801.2	1201.03	431.61	327.53	443.24	922.59	625.15	1296.8	762.96	1156.77	764.37	366.49
Ddx60	250.13	720.45	51.68	26.83	232.15	139.76	301.74	556.5	153.35	515.45	94.56	33.74
Defb1	1	9.2	1	3.36	16.26	2.76	18.76	1.72	7.84	15.3	1	1
Dll4	93.91	225.46	117.27	68.64	126.61	82.68	106.58	195.79	117.19	136.3	120.04	80.97
Dmbt1	1	4.81	1	49.57	1.6	9.29	1.39	1.72	1	2.02	1	1
Dock9	199.1	566.67	109.27	103.84	147.4	117.74	201.37	219.84	132.69	269.4	140.59	106.35
Dpp4	36.61	316.77	1.29	15.1	145.8	44.35	107.97	159.72	68.97	291.59	8.27	4.83
Dusp4	4358.05	2330.39	5817.7	5272.21	3809.48	5628.58	4022.38	3399.19	4500.69	3213.85	5475.2	5991.61
Dusp6	3948.28	4459.34	3209.43	3488.55	3998.18	3333.89	3669.69	3809.71	3489.84	3482.07	3281.69	4006.36
Ebi3	45.24	182.21	7.69	3.36	37.05	33.75	63.37	56.67	52.61	221	21.42	1
Ecsit	429.11	211.04	400.41	381.8	363.28	364.01	350.53	333.21	393.58	339.99	388.79	408.79
Egfr	64.87	374.44	50.88	31.23	169.78	50.87	101	249.04	93.94	299.66	38.68	26.69
Egr1	413.41	557.06	246.84	133.91	460.83	302.85	245.98	427.68	391	319.82	452.07	248.76
Egr2	13.84	297.55	1	1	67.44	17.44	32.7	51.51	6.98	41.51	10.74	2.72
Egr3	13.06	100.51	13.29	4.1	8.27	14.99	3.42	29.18	6.12	63.7	9.91	6.95
Elane	1	4.81	1	1	1.6	1.13	1.39	1.72	1	2.02	1	1
Elk1	28.76	28.42	14.09	18.03	45.05	14.99	49.43	42.92	14.73	27.4	9.09	38.67
Emr1	535.08	2311.16	204.45	118.51	569.57	713.02	725.52	984.19	754.35	2237.74	340.3	93.66
Eng	2364.14	2138.16	1786.53	1697.55	1636.22	1952.51	2222.7	2585.03	2020.06	2463.62	1983.99	1852.61
Entpd1	316.07	2460.14	66.08	45.17	395.27	190.32	470.42	611.46	273.04	1098.29	129.9	54.18
Eomes	13.06	119.73	11.69	7.03	25.86	14.99	43.85	54.95	15.59	65.71	21.42	9.77
Ep300	1189.78	1715.25	1109.87	998.6	940.58	1071.82	1178.58	1343.18	933.45	1418.95	1170.36	1225.17
Epcam	19.34	355.22	11.69	7.03	17.86	16.63	21.54	44.64	37.12	91.93	7.45	4.13
Epsti1	1	4.81	1	1	1.6	1	1.39	1.72	1	2.02	1	1
Erbb2	144.94	86.09	137.27	84.04	96.22	104.69	84.28	106.48	82.75	148.4	129.08	142.3
Ets1	7578.92	5968.36	7134.23	6515.35	6352.15	6744.93	7369.42	7597.11	6889.18	6194.59	7735.28	7435.43
Ewsr1	4110.78	3954.74	3976.48	3612.49	2992.31	4173.81	3300.28	4038.16	3798.09	3766.43	4027.11	4373.66
F12	1	4.81	1	1	1.6	1	1.39	1.72	1	2.02	1	1
F13a1	313.71	1258.7	366.82	246.12	1241.22	281.65	378.41	733.42	567.51	1297.94	331.26	135.96
F2rl1	5.21	114.93	12.49	7.76	5.07	21.52	35.49	51.51	24.2	49.58	20.6	9.06
Fadd	268.18	105.32	295.63	237.32	131.4	293.88	208.34	188.92	283.37	208.9	282.77	279.07
Fap	60.16	177.4	50.88	34.17	65.84	49.24	99.61	120.22	67.25	200.84	41.97	27.39
Fas	87.63	1061.66	26.09	14.36	220.96	30.49	227.86	223.28	69.83	325.87	34.57	14
Fasl	13.06	138.96	1	1	16.26	1	10.39	25.75	6.12	83.86	1	1
Fcer1a	32.68	244.68	22.89	12.9	70.64	28.86	50.82	82.43	37.12	97.98	27.99	17.52
Fcer1g	1202.34	6175	285.24	210.92	1908.07	766.84	1850.5	2416.7	1091.88	4145.58	529.32	183.19
Fcer2a	1	4.81	1	1	1.6	1	1.39	1.72	1	2.02	1	1
Fcgr1	562.56	2815.77	176.46	107.51	622.35	518.94	883.05	1224.66	721.63	2042.12	273.73	97.89
Fcgr2b	1468.45	16887.1	778.73	474.21	2106.37	1308.3	2307.74	3041.92	2068.28	5791.24	879.43	427.12
Fcgr3	216.37	1667.19	101.27	75.97	204.97	303.66	285.01	365.84	490.02	1287.86	162.78	42.9
Fcgr4	812.98	2022.82	148.46	116.31	468.83	836.97	912.32	1403.3	1153.87	2376.9	393.72	85.9
Fez1	423.61	196.63	443.6	322.4	454.43	402.33	358.9	328.05	265.29	342.01	599.18	461.66
Flt3	14.63	42.84	1	1	1.6	14.18	6.21	13.72	13.01	45.55	1	6.24
Flt3l	67.22	206.24	11.69	5.56	54.64	41.09	60.58	92.74	48.31	174.62	35.39	18.23
Fn1	7333.22	40661.2	4704.33	3591.22	12539.3	4972.95	7483.72	11178.4	5155.93	10714.1	5617.38	4129.73
Fos	1516.34	2508.2	1181.85	948.73	1557.86	1086.5	1602.36	1508.07	1088.43	1251.56	2170.55	2057.06
Foxj1	1	4.81	1	1	1.6	1	1.39	1.72	1	2.02	1	1
Foxp3	7.56	66.87	1	1	1.6	6.02	10.39	5.14	13.87	49.58	1	1
Fpr2	104.12	302.35	2.89	1	30.66	88.39	110.76	187.21	173.16	729.22	17.31	1
Fut7	2.85	52.45	1	1	6.67	5.21	22.94	17.16	1	15.3	1	2.72
Fyn	1331.86	2580.29	1162.66	1005.21	1300.39	1182.72	1108.88	1320.85	1201.23	1731.54	1273.92	1156.78
Gata3	28.76	215.85	15.69	1	14.66	18.26	38.27	30.9	15.59	110.08	1.7	1
Gbp2b	24.83	62.06	1	1	29.06	28.86	20.15	65.25	34.53	287.56	1	1
Gbp5	1016.29	2527.42	11.69	51.03	529.6	495.3	1504.78	1645.48	398.75	2467.65	118.4	33.74
Gfi1	14.63	9.2	1.29	4.1	38.65	8.47	24.33	49.79	6.98	19.33	3.34	9.06
Glycam1	1	4.81	1	1	1.6	1	3.42	1.72	1	2.02	1	1
Gpi1	21438.2	11759.3	22536.7	26911.6	13701.9	23326.4	12691.8	15280.1	23682.7	14539.9	25888.2	26223.4
Gpr183	20.12	172.6	4.49	1.9	37.05	28.86	39.67	73.84	25.06	110.08	17.31	9.06
Gpr44	1	62.06	3.69	4.83	41.85	6.84	17.36	13.72	14.73	17.31	7.45	5.54
Gtf3c1	812.19	552.25	959.5	983.2	364.88	991.91	654.43	620.05	979.94	634.43	993.67	1045.4
Gzma	144.94	3805.76	15.69	19.5	200.17	71.26	390.96	1149.08	177.46	505.36	23.06	19.64
Gzmb	118.25	1085.69	1	1	93.02	52.51	204.16	333.21	84.47	450.91	4.98	1
Gzmk	24.83	81.29	1	1	25.86	33.75	31.3	44.64	49.17	170.58	1	1
Gzmm	1	4.81	1	1.9	8.27	3.58	1.39	1.72	1	3.19	1	2.01
H2-Aa	19191.5	50316	937.9	852.66	13123	9307.09	25408	22416.9	11900.4	53596.1	2623.39	455.32
H2-Ab1	9033.53	31217.9	538.78	442.68	9595.25	4778.87	12760.1	13510.9	5821.51	32331.6	1344.59	281.19
H2-D1	25831.8	53713.7	5351.39	5687.32	16745.1	19151.2	25367.6	28871.8	23665.5	45476.7	11891.4	5151.26
H2-DMb1	1013.15	2397.67	107.67	125.84	681.52	612.72	1483.87	1006.52	628.64	2261.95	313.18	91.54
H2-DMb2	55.45	263.91	6.09	1	24.26	30.49	60.58	68.69	46.59	210.92	23.89	1.31
H2-Dma	1204.69	3478.97	51.68	67.17	743.88	722.81	1602.36	1429.06	650.17	2671.34	212.91	28.1
H2-Ea-ps	1	4.81	1	1	1.6	1	1.39	1.72	1	2.02	1	1
H2-Eb1	7653.5	32462.6	370.02	334.13	8650.15	3169.17	11491.5	11874	4083.95	24851.5	954.22	182.49
H2-K1	14925.8	28166.2	2304.02	3019.16	9387.36	10160	13142	17770.7	12363.6	27469.2	5512.18	2623.87
H2-M3	474.64	1652.77	74.08	60.57	420.85	280.83	809.17	661.27	347.09	1231.39	157.02	57
H2-Ob	19.34	158.18	7.69	1.16	46.65	13.36	71.73	44.64	11.28	73.78	9.09	7.65
H2-Q1	1	52.45	2.89	1	1.6	1	1.39	1.72	1	9.24	1	1
H2-Q10	7.56	76.48	7.69	4.83	21.06	14.99	34.09	63.54	25.06	85.88	14.02	6.95
H2-Q2	1	110.12	1	1	16.26	1	13.18	6.85	1	13.28	5.8	3.42
H2-T23	5976.73	21606.3	470	757.31	4749.79	2560.02	7574.34	9797.4	3030.05	16254.1	955.86	541.33
H60a	4.42	52.45	2.89	4.83	14.66	3.58	22.94	25.75	15.59	23.36	3.34	15.41
Hamp	1	4.81	1	1	1.6	1	1.39	1.72	1	2.02	1	1
Havcr2	114.32	605.12	26.89	22.43	121.81	100.62	186.04	252.48	133.55	388.39	46.9	23.16
Hc	1	4.81	1	1	1.6	1	1.39	1.72	1	2.02	5.8	1
Hck	223.44	1374.04	30.09	20.23	225.75	143.84	351.93	396.76	192.96	791.74	70.73	6.24
Hcst	46.03	758.9	2.09	1.9	171.38	18.26	167.92	164.88	62.09	339.99	7.45	1.31
Herc6	1437.84	1321.18	485.19	404.54	521.6	1395.56	1285.92	1650.64	981.66	1681.12	839.98	492.68
Hif1a	9389.14	10485.8	8365.97	10064.3	6868.68	8672.66	8492.99	9029.62	9196.74	10863.4	8429.74	9398.83
Hmgb1	3882.34	2123.74	4941.08	4116.35	4429.95	4672.05	4029.35	3167.31	4133.89	3659.55	4798	4469.53
Hras	17.77	105.32	15.69	10.7	32.26	12.55	38.27	32.62	10.42	61.68	23.06	9.06
Hsd11b1	37.39	561.86	13.29	25.36	176.18	28.86	94.03	142.55	91.36	269.4	9.09	4.13
Hspb2	951.14	686.81	469.2	527.75	1079.71	638	795.23	996.21	736.27	1110.39	655.89	534.28
Icam1	137.87	638.76	46.88	35.63	96.22	152.81	205.56	271.37	162.83	586.03	70.73	33.03
Icam2	287.02	566.67	191.65	96.51	188.97	311	301.74	357.25	248.93	388.39	254	135.25
Icam4	8.35	28.42	10.09	7.03	3.47	6.84	13.18	1.72	2.67	17.31	4.98	3.42
Icos	93.91	984.77	3.69	2.63	97.82	51.69	255.74	278.24	90.5	515.45	1.7	1
Icosl	111.18	331.19	76.48	45.17	163.39	81.86	176.28	195.79	103.41	317.81	63.33	60.52
Ido1	1	4.81	1	1	1.6	1	18.76	1.72	1	9.24	1	1
Ifi27	5867.61	5252.3	2966.28	2559.31	4767.38	4327.11	6091.1	6824.17	3171.26	5301.17	3820.82	2462.43
Ifi35	1714.95	1537.43	533.98	458.81	967.77	1574.96	1637.21	1808.66	1320.91	2290.18	978.87	470.83
Ifi44	544.5	1037.63	89.28	73.04	284.92	480.62	712.98	977.32	403.91	1164.84	216.2	57.71
Ifi44l	1	4.81	1	1	1.6	1	1.39	1.72	1	2.02	1	1
Ifih1	820.04	1229.87	319.63	287.93	422.45	858.17	915.11	1185.16	826.68	1390.71	564.66	280.48
Ifit1	218.73	345.6	122.07	72.3	89.83	330.57	244.59	376.15	229.99	390.41	217.02	76.74
Ifit2	1156.02	2142.96	532.38	464.68	652.73	868.77	1150.7	1892.82	724.22	1628.69	627.94	460.96
Ifit3	3348.54	10317.6	499.59	441.21	3235.38	1686.67	5433.12	8026.52	1756.59	5912.25	1046.26	320.67
Ifitm1	123.74	1186.61	33.29	24.63	104.22	121.82	318.47	604.59	229.99	582	58.4	16.82
Ifitm2	6665.18	13508.6	5739.31	6227.12	9294.61	5873.21	9433.96	9550.06	6506.89	8739.72	6191.85	5892.91
Ifna1	6.78	134.15	2.09	5.56	27.46	16.63	28.52	24.03	13.87	33.45	4.98	8.36
Ifna2	1	4.81	1	1	1.6	6.02	1.39	1.72	1	2.02	1	1
Ifna4	9.13	62.06	5.29	9.23	24.26	12.55	36.88	37.77	17.31	37.48	17.31	14.7
Ifnar1	1795.8	3238.68	1660.95	1422.52	1898.48	1385.77	1765.46	2317.08	1448.34	2465.64	1435	1548.76
Ifnar2	813.76	1489.38	601.17	496.95	534.39	830.45	647.46	901.74	828.4	1243.49	690.4	548.38
Ifnb1	2.85	4.81	1	1	1.6	1	1.39	6.85	1	2.02	1	1
Ifng	15.41	86.09	1	1	6.67	13.36	29.91	44.64	3.54	87.9	1	1
Ifngr1	959.77	4661.19	597.97	594.49	1220.43	841.05	1557.75	1616.28	1166.79	2741.93	622.19	575.17
Ifnl2	1	33.23	2.89	1	1.6	1	1.39	1.72	1	7.23	1	1
Igf1r	367.88	893.46	245.24	232.19	473.62	235.17	400.72	420.81	292.84	331.92	309.07	319.96
Igf2r	1262.78	1287.53	1110.67	1267.03	1265.21	1152.55	1023.84	1167.98	1220.17	1453.23	1112.83	1392.25
Igll1	1	4.81	1	1	1.6	1	1.39	1.72	1	2.02	1	1
Ikbkb	908.75	1201.03	821.13	708.91	547.19	941.35	804.98	783.23	864.56	1070.05	878.61	838.13
Ikbke	338.83	1460.54	162.06	96.51	385.67	173.19	434.17	681.89	224.82	705.02	138.94	154.99
Ikbkg	212.45	408.08	184.46	156.65	214.56	187.06	213.92	291.98	183.49	295.62	219.49	228.31
Ikzf1	85.28	725.26	18.09	9.23	147.4	47.61	186.04	180.34	54.34	333.94	17.31	9.77
Ikzf2	214.02	441.72	100.47	95.77	164.99	130.79	225.07	331.49	115.47	378.31	101.14	109.87
Il10	2.07	4.81	1	1	1.6	1.95	1.39	17.16	1.81	13.28	1	1
Il10ra	176.34	898.27	42.89	9.23	134.6	134.87	241.8	376.15	165.41	636.45	65.8	11.18
Il11	1	4.81	1	1	1.6	1	1.39	1.72	1	2.02	1.7	1
Il11ra1	61.73	249.49	32.49	12.16	97.82	26.41	103.79	163.16	29.37	140.33	40.32	45.02
Il12a	1	18.81	2.09	5.56	17.86	3.58	9	10.29	10.42	21.35	6.63	2.72
Il12b	17.77	76.48	1	1	19.46	17.44	22.94	17.16	9.56	93.95	9.09	1
Il12rb1	245.42	778.12	1.29	4.1	141	69.63	441.14	352.1	81.89	600.15	32.1	13.29
Il12rb2	16.2	100.51	1	1	11.47	7.66	39.67	24.03	5.26	89.91	1	1
Il13	1	172.6	1	1	1.6	1.95	2.03	1.72	3.54	2.02	1	1
Il13ra1	681.88	1720.05	359.62	225.59	598.36	496.93	1142.34	936.1	606.26	1416.93	387.96	269.2
Il13ra2	1	249.49	1	1	54.64	1.13	1.39	39.49	3.54	45.55	1	1
Il15	54.66	215.85	12.49	9.96	93.02	46.8	59.18	115.07	29.37	138.32	24.71	16.11
Il15ra	36.61	230.27	7.69	1	57.84	14.99	85.67	133.96	38.84	168.57	5.8	1.31
Il16	71.15	557.06	14.89	11.43	59.44	58.21	96.82	142.55	94.8	346.04	23.89	8.36
Il17a	1	18.81	1	1	1.6	1	1.39	1.72	1	2.02	1	1
Il17b	86.06	23.62	38.09	30.5	78.63	50.87	114.94	18.88	34.53	17.31	78.95	37.97
Il17f	1	4.81	3.69	1	1.6	1	1.39	1.72	1	2.02	1	1
Il17ra	303.51	677.2	282.84	260.79	160.19	321.6	285.01	343.51	385.83	547.71	328.79	291.06
Il17rb	1	4.81	4.49	1	21.06	4.39	13.18	1.72	1	23.36	1.7	1
Il18	268.97	432.11	169.26	154.45	176.18	277.57	310.11	458.59	285.95	432.76	223.59	177.55
Il18r1	35.82	283.13	2.09	10.7	51.45	45.17	80.09	115.07	94.8	442.84	9.09	2.72
Il18rap	39.75	403.27	1	1	51.45	8.47	61.97	113.35	50.03	212.94	1	1
Il19	2.85	28.42	1	1	1.6	5.21	1.39	8.57	2.67	2.02	1	1
Il1a	10.7	110.12	1	1	1.87	3.58	2.03	27.47	32.81	97.98	1	1
Il1b	108.83	2565.87	22.89	7.03	89.83	76.97	459.27	865.67	156.8	795.77	32.1	2.72
Il1r1	177.91	2291.94	106.87	98.71	300.92	133.24	393.75	637.23	274.76	694.94	101.14	59.82
Il1r2	53.88	835.79	9.29	6.3	64.24	11.73	70.34	178.62	78.44	158.48	9.91	10.47
Il1rap	353.75	629.14	323.63	310.66	302.51	335.47	372.84	516.99	349.67	384.36	358.38	306.57
Il1rapl2	1	4.81	1	1	1.6	1	1.39	1.72	1	2.02	1	1.31
Il1rl1	43.67	1066.47	14.09	4.1	139.4	27.23	52.21	212.97	42.28	158.48	20.6	18.23
Il1rl2	2.85	129.34	10.09	5.56	29.06	14.18	45.24	56.67	31.95	71.76	14.85	10.47
Il1rn	665.4	4843.8	190.86	97.97	528	511.61	912.32	1932.33	759.52	2233.71	238.39	135.96
Il2	1	4.81	1	1	1.87	2.76	6.21	1.72	1	3.19	5.8	1
Il21	1	71.68	1	1	1.6	1.13	3.42	1.72	2.67	13.28	1	1
Il21r	103.33	643.56	15.69	6.3	72.23	48.43	159.55	212.97	76.72	388.39	24.71	1
Il22	1	4.81	1	1	1.6	1	1.39	1.72	1	2.02	1	1
Il22ra1	6.78	81.29	9.29	4.1	16.26	13.36	14.57	15.44	6.98	25.38	12.38	9.06
Il22ra2	7.56	4.81	1	1.9	16.26	3.58	20.15	1.72	12.15	27.4	4.98	6.95
Il23a	1	4.81	3.69	1	1.6	1	1.39	1.72	1	2.02	1	1
Il23r	1	4.81	1	1	1.6	1.95	1.39	1.72	1	13.28	1	1
Il24	1	4.81	1	1	1.6	1	1.39	1.72	1	2.02	1	1
Il25	1	18.81	1	1	1.6	1.95	1.39	1.72	1	5.21	1.7	1
Il27	1	4.81	1	1	1.6	1	1.39	1.72	1	2.02	1	1
Il2ra	78.21	518.61	5.29	1	53.04	29.67	127.49	212.97	65.53	362.17	3.34	1
Il2rb	389.86	5242.68	14.09	21.7	488.02	163.41	937.41	1155.96	304.9	1624.65	60.87	7.65
Il2rg	334.12	2171.8	51.68	29.03	356.89	221.3	583.33	798.69	235.15	1235.42	79.77	35.15
Il3	1	4.81	1	1	1.6	1	1.39	1.72	1	2.02	1	1
Il34	20.91	86.09	9.29	2.63	25.86	16.63	36.88	29.18	26.78	53.61	7.45	9.06
Il3ra	363.95	1287.53	190.06	144.91	392.07	200.1	506.66	573.68	222.24	452.93	217.02	195.18
Il4	1	100.51	1	1	1.6	1	1.39	1.72	1	2.02	1	1
Il4ra	447.16	6093.31	215.65	141.98	831.84	258	845.41	1446.24	466.77	1652.89	240.03	109.87
Il5	1	18.81	1	9.23	17.86	9.29	29.91	12.01	10.42	41.51	11.56	1.31
Il5ra	1	100.51	1	1	1.6	1	1.39	1.72	1	2.02	1	1
Il6	1	71.68	1.29	1	14.66	7.66	13.18	3.42	8.7	35.46	1	1.31
Il6ra	133.16	1388.46	29.29	31.23	208.16	94.09	328.23	340.08	143.02	529.56	37.86	23.16
Il6st	535.87	2354.42	466	408.94	542.39	381.13	629.34	769.49	463.32	916.78	389.61	466.6
Il7	10.7	4.81	1	1	1.6	1.95	25.73	8.57	4.4	15.3	1	1
Il7r	325.49	3791.34	15.69	24.63	609.55	125.08	719.95	719.67	222.24	1346.34	46.08	18.93
Il9	1	4.81	1	1	1.6	1	1.39	1.72	1	2.02	1	1
Ilf3	906.39	432.11	1048.28	926	465.63	1051.44	641.88	721.39	947.22	672.75	1005.99	1150.44
Inpp5d	172.41	1047.25	45.28	10.7	267.33	89.2	314.29	417.37	141.3	608.22	64.16	16.11
Irak1	860.08	1181.81	805.93	697.91	759.88	780.71	746.43	920.64	750.05	912.75	805.46	821.21
Irak2	188.9	1191.42	74.08	51.03	168.18	131.6	265.5	496.38	186.93	616.28	87.17	59.82
Irak3	60.94	422.5	22.89	20.96	86.63	45.98	145.61	121.94	73.28	241.17	22.24	5.54
Irak4	311.36	566.67	382.82	367.87	155.39	398.26	307.32	357.25	421.13	495.28	379.75	349.57
Irf1	3711.99	5579.09	421.21	574.69	1856.9	2378.18	4579.98	4768.15	2315.4	6428.53	1162.97	487.04
Irf2	543.72	1162.58	298.03	256.39	297.72	440.66	496.91	673.3	422.86	890.56	328.79	305.16
Irf3	703.86	1018.41	631.56	513.08	710.3	659.2	618.18	821.02	613.14	830.06	592.6	588.56
Irf4	64.08	907.88	25.29	1.9	56.24	28.86	59.18	108.19	61.22	251.25	19.78	16.11
Irf5	358.46	1883.45	81.28	45.9	500.81	220.49	498.3	594.29	341.92	1560.12	111.82	33.03
Irf7	361.6	1753.69	86.88	62.03	288.12	325.68	544.3	1075.23	404.77	1227.36	207.98	58.41
Irf8	1005.3	2412.09	86.08	96.51	529.6	565.43	1400.23	954.99	706.13	2391.02	229.35	76.03
Irgm2	2083.9	2983.97	176.46	217.52	994.95	1172.94	2983.83	2865.01	1016.1	3506.27	521.93	140.19
Isg15	1277.7	2868.63	324.43	295.99	1127.68	985.38	1732.01	2748.21	1116.85	2538.24	656.71	268.5
Isg20	576.69	2118.93	291.63	521.15	515.2	585	679.52	1095.84	756.07	938.96	389.61	611.12
Itch	1673.34	3181.01	1410.6	1419.58	1893.68	1493.41	2042.87	1961.53	1342.43	1921.12	1441.57	1502.23
Itga1	444.02	1013.61	456.4	312.13	596.76	350.96	669.76	685.32	444.38	688.89	421.66	409.5
Itga2	33.47	38.03	20.49	12.16	40.25	23.96	53.61	63.54	18.17	57.65	29.64	6.95
Itga2b	3.64	28.42	1	11.43	1.6	4.39	1.39	13.72	1.81	2.02	1	7.65
Itga4	367.88	859.82	525.99	518.95	419.25	375.42	449.51	450	468.49	858.29	421.66	514.54
Itga5	915.03	1292.34	1093.07	870.26	553.58	1027.79	718.55	1070.07	997.16	969.21	1213.92	1079.24
Itga6	476.99	1080.89	592.37	585.69	492.81	508.34	403.51	609.75	578.7	650.57	576.17	519.47
Itgae	29.54	129.34	15.69	12.9	17.86	35.38	46.64	22.31	29.37	95.96	14.85	4.83
Itgal	282.31	1090.5	22.89	17.3	177.78	177.27	300.35	398.48	260.98	1078.12	53.47	21.05
Itgam	397.71	3195.43	98.87	71.57	809.45	270.23	595.88	984.19	448.69	1749.69	154.56	68.98
Itgax	103.33	657.98	10.89	3.36	121.81	48.43	107.97	194.08	59.5	384.36	22.24	11.18
Itgb1	9112.04	13133.8	9486.54	8719.26	10738.6	8839.02	10518.5	9988.06	8278.02	9707.75	9514.58	8777.73
Itgb2	974.69	7472.56	166.06	125.11	1353.16	585.81	1553.57	1999.32	794.82	3925.76	289.34	135.25
Itgb3	522.52	1518.21	199.65	227.05	348.89	317.53	382.6	719.67	311.78	503.35	322.22	243.82
Itgb4	20.12	57.26	43.69	22.43	37.05	24.78	29.91	60.1	30.23	45.55	27.17	35.85
Itk	27.19	187.01	1	1	1.6	21.52	56.4	72.12	24.2	148.4	1	1
Jak1	1647.43	3647.17	1428.2	1157.76	1783.34	1445.3	1810.07	2176.23	1527.56	2493.87	1360.21	1212.48
Jak2	704.65	1845	667.56	485.21	299.32	775.81	719.95	790.1	688.05	1211.22	715.88	620.29
Jak3	299.58	1845	98.07	134.64	308.91	146.28	459.27	554.78	196.41	640.48	152.92	118.33
Jam3	641.85	441.72	433.21	348.8	304.11	613.54	566.61	575.39	490.02	588.05	450.42	410.91
Jun	552.35	835.79	598.77	428.01	280.13	812.51	442.54	523.86	662.22	690.9	1012.57	898.05
Kdr	225.79	302.35	241.24	141.98	110.61	247.4	218.1	297.13	258.4	259.32	244.96	168.39
Kit	90.77	129.34	125.27	75.97	51.45	116.93	106.58	115.07	87.92	85.88	105.25	109.17
Klra1	1	28.42	1	1	1.6	4.39	1.39	1.72	1	2.02	1	1
Klra15	1	4.81	1	1	1.6	1	1.39	1.72	1	2.02	1	1
Klra17	3.64	4.81	1	1	1.6	9.29	6.21	3.42	13.01	33.45	1	1
Klra2	276.82	855.02	12.49	4.83	232.15	141.39	520.6	496.38	187.8	961.15	51.01	2.01
Klra20	1	4.81	3.69	2.63	16.26	3.58	9	1.72	4.4	3.19	7.45	3.42
Klra21	1	4.81	1	1	1.6	1	1.39	1.72	1	2.02	1	1
Klra27	1	4.81	1	1	1.6	1	1.39	1.72	1	2.02	1	1
Klra3	1	9.2	1	1	1.6	1	1.39	1.72	1	2.02	1	1
Klra4	6.78	95.7	12.49	3.36	25.86	18.26	39.67	13.72	20.76	53.61	12.38	9.06
Klra5	1	28.42	1	1	16.26	6.02	4.82	17.16	2.67	19.33	1.7	2.72
Klra6	9.92	110.12	9.29	7.03	29.06	10.92	31.3	46.36	11.28	43.53	10.74	5.54
Klra7	7.56	124.54	1	1	11.47	2.76	25.73	61.82	16.45	81.85	1	2.72
Klrb1	1	4.81	2.89	1.16	8.27	8.47	18.76	1.72	1	5.21	5.8	1
Klrb1c	1	28.42	1	1	1.87	6.02	1.39	1.72	1	37.48	1	1
Klrc1	87.63	432.11	3.69	5.56	48.25	55.77	149.79	202.66	143.02	563.85	15.67	1
Klrc2	9.92	187.01	1	1	19.46	10.1	32.7	99.61	21.62	186.72	1	1
Klrd1	202.24	999.19	27.69	18.03	184.18	111.22	332.41	456.88	179.18	965.18	39.5	13.29
Klrg1	10.7	134.15	1	1	21.06	13.36	22.94	61.82	28.5	57.65	1.7	1
Klrk1	119.82	417.69	14.89	1	75.43	83.49	252.95	269.65	149.05	737.29	18.13	1.31
Lag3	75.07	629.14	16.49	8.5	81.83	34.57	173.49	168.31	63.81	329.91	22.24	15.41
Lamp1	8158.26	16041.2	10128	8251.34	9606.45	9163.57	8293.65	8352.87	8775.7	14416.9	9038.73	8473.17
Lamp2	4660.28	5732.87	4711.52	3903.66	3384.1	5019.43	4514.47	5046.41	4752.97	6370.05	4925.39	4614.76
Lamp3	1	4.81	1	1	1.6	1	1.39	1.72	1	2.02	1	1
Lbp	117.46	283.13	105.27	56.17	148.99	139.76	160.95	417.37	264.43	495.28	130.73	53.48
Lck	171.63	672.4	62.08	44.43	158.59	158.51	290.59	336.64	178.32	608.22	68.27	49.25
Lcn2	58.59	182.21	54.08	111.91	83.43	107.96	94.03	398.48	459.88	285.54	65.8	26.69
Lcp1	2047.79	10634.8	687.55	549.76	2307.87	1605.94	3050.75	3395.76	1811.7	5631.92	994.49	578.69
Lgals3	24256.3	39796.2	16178.8	15081.6	28355	24309.8	17285.1	23653.6	21280.4	37437.9	21869.4	15405.3
Lif	26.4	124.54	14.89	15.1	43.45	29.67	36.88	60.1	27.64	77.81	20.6	23.87
Lilra5	20.91	18.81	3.69	1.9	16.26	21.52	34.09	32.62	23.34	63.7	14.02	1.31
Litaf	1437.84	1609.52	1746.53	1816.36	691.11	2127.83	931.84	1166.26	2156.11	1731.54	2041.52	1828.64
Lrp1	1378.96	6804.56	766.74	504.28	1198.05	1039.2	1573.09	3083.15	1432.84	3790.64	897.51	614.65
Lrrn3	24.05	28.42	14.09	19.5	19.46	18.26	31.3	20.59	3.54	13.28	18.13	12.59
Lta	4.42	76.48	5.29	1	1.6	6.84	1.39	1.72	1	59.66	1.7	1
Ltb	115.89	667.59	8.49	1	85.03	78.6	212.53	261.06	112.02	610.23	20.6	4.83
Ltbr	1151.31	1878.64	957.1	1051.41	1599.44	951.95	1252.46	1358.64	1175.4	1491.55	1005.99	983.36
Ltf	3.64	18.81	5.29	1.9	14.66	8.47	13.18	27.47	1.81	27.4	13.2	1
Ltk	1	9.2	2.89	2.63	21.06	9.29	24.33	6.85	3.54	43.53	9.09	2.72
Ly86	776.87	3056.06	184.46	142.71	1025.34	695.9	1011.3	1279.63	839.59	2731.85	355.91	79.56
Ly9	165.35	682.01	37.29	25.36	164.99	147.91	186.04	326.33	174.02	711.07	60.87	28.8
Ly96	812.19	1133.75	685.95	642.9	710.3	711.39	739.46	870.83	654.47	943	625.48	658.36
Lyn	603.38	2710.04	202.05	133.91	686.31	348.51	860.74	1197.18	544.26	1630.7	308.24	113.4
Lyve1	31.11	4.81	64.48	53.97	25.86	28.04	2.03	22.31	66.39	49.58	79.77	24.57
Lyz2	13172.1	77929.9	3122.25	2320.22	34956.4	8106.74	31094.2	29643	11887.5	69070.5	3635.08	2022.51
Maf	459.72	1926.7	267.64	260.06	470.43	315.08	542.91	661.27	285.95	638.47	269.62	341.11
Map2k1	3142.87	2782.13	2971.08	3121.84	2120.76	3119.43	2599.08	2700.11	3146.29	2911.34	3335.93	3189.27
Map2k2	2007.75	2373.64	1840.12	1710.02	1989.63	1973.71	2395.56	1985.58	1815.14	1884.81	1965.09	1758.14
Map2k4	963.7	1109.72	1015.49	1118.15	689.51	1139.5	1106.09	882.85	985.97	914.76	1113.66	1084.17
Map3k1	769.02	1628.74	482	645.1	707.1	505.08	973.66	927.51	611.42	779.64	521.93	686.56
Map3k5	318.42	595.5	235.65	202.85	185.78	314.27	379.81	431.11	225.68	346.04	270.44	254.4
Map3k7	653.62	566.67	825.12	848.99	420.85	794.57	484.36	542.76	859.4	721.15	813.68	921.32
Map4k2	130.81	528.22	93.28	62.77	137.8	102.25	102.4	207.82	99.11	200.84	111.82	96.48
Mapk1	3529.09	2969.55	3246.23	3124.04	3364.91	3548.35	4012.62	3107.19	3399.43	3494.17	3465.78	3264.71
Mapk11	104.9	18.81	92.48	66.44	101.02	73.71	71.73	99.61	58.64	79.83	105.25	83.08
Mapk14	2316.26	2277.52	2450.39	2269.61	1401.14	2447.49	1973.17	2025.08	2273.21	2003.8	2310.27	2195.94
Mapk3	2519.57	4425.7	2042.47	2140.53	3401.69	1753.54	2560.05	3167.31	1980.46	2548.32	2231.37	2416.6
Mapk8	425.18	648.37	347.62	441.21	504.01	381.13	491.33	486.08	372.92	495.28	394.54	430.64
Mapkapk2	1408.79	1941.12	1429	1433.52	980.56	1523.58	1379.32	1405.01	1566.3	1681.12	1457.19	1276.63
Marco	41.32	71.68	7.69	15.1	13.07	32.93	59.18	97.89	44	255.29	13.2	13.29
Masp1	1.28	38.03	1	1.9	8.27	8.47	9	3.42	7.84	17.31	4.16	1
Masp2	1	4.81	1	1	1.6	1	1.39	1.72	1	2.02	1	1
Mavs	494.26	657.98	512.39	431.68	414.46	428.43	492.72	506.69	418.55	533.6	421.66	512.42
Mbl2	1	4.81	1	1	1.6	1	1.39	1.72	1	2.02	1	1
Mcam	1891.57	1811.36	2098.46	2752.93	2469.38	2087.06	1447.63	1946.07	2345.53	1523.82	2253.56	2004.18
Mef2c	877.35	595.5	1110.67	1009.61	528	989.46	752.01	757.46	1109.1	951.06	1273.92	1153.26
Mefv	51.52	576.28	7.69	5.56	38.65	38.64	106.58	139.11	51.75	265.37	11.56	2.72
Mertk	171.63	1109.72	62.88	40.03	216.16	119.37	195.8	297.13	225.68	842.16	69.91	73.21
Mfge8	380.44	576.28	545.98	617.23	372.88	518.13	266.89	408.78	558.04	442.84	572.06	597.02
Mif	54055.8	45837	38561.4	44822.3	79715.4	34634.2	55295.8	49322	39415.4	40727.2	42123	46716.8
Mill2	112.75	403.27	51.68	50.3	152.19	64.74	181.86	224.99	63.81	335.96	61.69	41.49
Mme	1	4.81	7.69	3.36	3.47	1	2.03	6.85	1	7.23	8.27	6.24
Mmp9	41.32	648.37	32.49	12.9	69.04	37.83	101	154.57	83.61	186.72	28.82	21.05
Mnx1	1	4.81	1	1	1.6	1	1.39	1.72	1	2.02	1	1
Mpo	8.35	86.09	1	4.83	5.07	10.1	21.54	15.44	7.84	25.38	1.7	1
Mpped1	1	4.81	1	1	1.6	1	1.39	1.72	1	2.02	1	1
Mr1	355.32	345.6	397.21	347.33	256.14	350.15	379.81	456.88	335.89	563.85	364.13	421.48
Mrc1	494.26	9639.96	387.61	229.99	1525.87	409.67	687.89	1363.79	759.52	1919.1	389.61	176.85
Ms4a1	11.49	148.57	1	1	27.46	10.1	39.67	20.59	12.15	57.65	9.09	13.29
Ms4a2	1	4.81	1	1	3.47	1	9	1.72	1	2.02	1	1
Msln	1	4.81	6.09	4.83	9.87	8.47	4.82	13.72	9.56	29.41	18.95	4.83
Msr1	442.45	1811.36	128.47	86.24	384.07	296.33	742.25	766.05	408.22	1546	190.72	87.31
Mst1r	3.64	95.7	2.09	1.16	30.66	3.58	11.79	25.75	3.54	31.43	3.34	1
Muc1	24.83	57.26	1.29	1	5.07	13.36	17.36	18.88	1.81	33.45	9.09	3.42
Mx1	1	4.81	1	1	1.6	2.76	1.39	1.72	1	2.02	1	1
Mx2	161.42	758.9	22.89	14.36	212.96	82.68	382.6	420.81	72.42	342.01	57.58	8.36
Myc	1917.48	1225.06	2253.63	2292.35	1679.39	2436.89	1642.79	1648.92	1735.06	1005.52	2458.2	2762.75
Myd88	253.27	758.9	155.66	145.64	206.56	272.68	291.98	511.84	262.7	610.23	192.36	124.68
Ncam1	189.68	259.1	188.46	297.46	211.36	163.41	181.86	290.26	219.65	235.12	251.54	277.66
Ncf4	239.14	1984.37	46.88	50.3	408.06	138.13	377.02	587.42	235.15	999.46	70.73	25.98
Ncr1	18.55	62.06	1	1.9	1.6	15.81	50.82	51.51	9.56	75.8	1	1
Nefl	1	9.2	1.29	1	1.6	1	1.39	1.72	1	2.02	1	1
Nfatc1	117.46	806.96	34.89	34.17	78.63	67.18	184.65	237.02	80.17	333.94	43.61	35.15
Nfatc2	57.02	345.6	9.29	15.83	69.04	45.98	103.79	144.26	53.47	212.94	18.13	5.54
Nfatc3	348.25	302.35	491.59	454.41	152.19	492.85	317.08	252.48	419.41	394.44	439.74	491.98
Nfatc4	16.98	196.63	31.69	11.43	43.45	28.86	25.73	135.68	25.92	93.95	17.31	24.57
Nfkb1	931.51	1643.16	583.57	576.16	782.26	748.9	680.92	1155.96	744.88	1312.06	636.98	595.61
Nfkb2	642.63	2642.76	435.6	386.2	659.13	461.05	1110.27	1138.78	425.44	1251.56	512.06	439.1
Nfkbia	195.18	1340.4	86.08	75.97	294.52	115.3	331.02	554.78	251.51	682.84	101.14	104.94
Nlrc5	2045.43	4459.34	195.65	188.18	1501.89	916.89	3297.49	3330.49	1024.72	3310.65	447.14	198.7
Nlrp3	82.14	951.13	3.69	2.63	72.23	21.52	206.95	259.35	72.42	358.14	14.02	1
Nod1	666.18	2844.6	114.07	78.9	686.31	253.92	1256.65	1453.11	317.81	1326.18	168.53	88.02
Nod2	20.12	138.96	6.09	7.03	21.06	8.47	38.27	51.51	28.5	53.61	4.16	8.36
Nos2	91.56	1263.51	14.89	20.23	104.22	41.9	153.98	264.5	103.41	448.89	26.35	16.82
Notch1	233.64	975.16	94.87	36.37	216.16	135.68	245.98	350.38	138.72	594.1	68.27	73.92
Nrp1	885.2	1672	901.91	588.63	540.79	1030.23	871.9	1118.17	967.03	1447.18	846.56	715.46
Nt5e	48.38	114.93	23.69	11.43	11.47	39.46	31.3	61.82	52.61	47.56	24.71	7.65
Nup107	724.27	528.22	856.32	831.39	703.9	739.12	614	791.82	878.34	614.27	782.45	914.27
Oas2	364.74	1811.36	82.08	65.7	323.3	269.42	612.61	1207.48	242.04	860.31	151.27	61.93
Oas3	76.64	432.11	15.69	8.5	70.64	41.9	131.67	245.61	68.11	273.44	40.32	14.7
Oasl1	218.73	1412.48	37.29	24.63	246.54	99.8	307.32	681.89	149.05	489.23	66.62	18.93
Osm	29.54	585.89	14.09	10.7	17.86	20.7	60.58	164.88	41.42	83.86	19.78	13.29
Pax5	1	4.81	1	1	1.6	1	1.39	1.72	1	2.02	1	1
Pdcd1	136.3	710.84	1.29	1	182.58	50.06	215.31	238.74	82.75	493.26	13.2	1
Pdcd1lg2	47.6	2090.1	4.49	17.3	136.2	18.26	120.52	120.22	36.25	235.12	13.2	17.52
Pdgfc	53.88	595.5	53.28	40.03	118.61	86.75	68.94	170.03	123.22	275.45	46.9	22.46
Pdgfrb	100.19	364.83	55.68	33.43	129.8	39.46	119.13	309.16	91.36	229.07	76.48	65.46
Pecam1	387.5	1412.48	445.2	227.05	233.75	476.54	385.38	515.28	549.43	662.67	452.07	282.6
Pik3cd	242.28	1407.68	204.45	148.58	283.32	280.02	367.26	444.85	260.12	654.6	241.68	159.22
Pik3cg	65.65	441.72	16.49	5.56	59.44	69.63	45.24	123.65	121.5	259.32	25.53	6.95
Pin1	81.35	177.4	55.68	45.17	70.64	68.81	113.55	101.32	81.03	112.1	42.79	81.67
Pla2g1b	1	4.81	1	1	1.6	3.58	1.39	1.72	1	2.02	1	1
Pla2g6	458.94	268.71	519.59	419.21	321.7	470.83	386.78	537.6	459.02	446.88	500.56	552.61
Plau	944.07	3661.59	438.8	276.19	1517.88	543.41	1433.69	1715.91	533.93	2358.75	557.26	324.9
Plaur	562.56	4305.56	275.64	254.92	1084.51	346.88	878.87	1032.29	450.41	1332.23	318.11	255.81
Pmch	1	4.81	1	1	1.6	1	1.39	1.72	1	2.02	1	1
Pml	988.03	1623.94	632.36	510.88	396.86	867.96	881.65	1143.93	874.04	1223.32	684.65	616.06
Pnma1	14.63	4.81	6.89	8.5	1.6	2.76	2.03	1.72	1	7.23	9.09	4.13
Pou2af1	6.78	653.17	1	1	1.6	13.36	17.36	30.9	10.42	47.56	1	1
Pou2f2	97.84	561.86	15.69	8.5	77.03	63.92	135.85	163.16	62.95	221	37.04	13.29
Pparg	12.27	62.06	1	1	13.07	12.55	14.57	24.03	9.56	55.63	2.52	1
Ppbp	14.63	138.96	31.69	40.77	32.26	19.89	56.4	56.67	28.5	49.58	24.71	67.57
Prdm1	35.04	201.43	8.49	7.03	1.6	33.75	22.94	46.36	38.84	104.03	15.67	14
Prf1	27.97	489.78	1	1.16	24.26	18.26	49.43	194.08	24.2	166.55	6.63	1
Prg2	1	480.17	1	1	22.66	1	1.39	1.72	1	37.48	1	1
Prkcd	985.68	4536.24	507.59	432.41	702.31	777.44	931.84	1356.92	876.62	2675.38	572.06	570.94
Prkce	281.53	369.63	227.65	175.71	196.97	226.2	296.17	276.52	226.54	323.86	226.88	235.36
Psen1	1052.4	1253.89	1261.83	1120.35	510.41	1306.67	877.47	968.73	1242.56	1338.28	1244.33	1156.08
Psen2	2259.74	1676.8	2609.56	2234.41	1770.55	2199.59	1980.14	2727.6	2250.82	1993.72	2393.27	2716.93
Psma2	4727.79	4637.16	3793.31	4345.91	5322.29	4558.7	5431.73	4807.66	4684.95	5714.61	4097.79	3667.96
Psmb10	2540.77	3589.5	258.84	336.33	1925.67	1302.6	3973.59	3194.79	1356.21	3435.69	658.35	258.63
Psmb7	2669.51	1350.01	3492.58	3486.35	1367.56	4106.12	2130.69	1985.58	3551.83	2179.26	3604.68	3139.92
Psmb8	7357.55	10038.8	373.22	609.9	5232.73	3992.78	7600.82	8679.22	4921.73	10952.1	1863.18	356.62
Psmb9	3703.36	5819.38	157.26	232.92	3275.36	1598.6	5442.88	4895.26	1810.83	6468.87	789.85	166.98
Psmd7	3146.79	3065.67	3207.03	2635.59	3278.56	2849.51	4747.27	2969.78	3174.7	3492.16	2788.58	2671.81
Ptgdr2	3.64	47.65	6.09	7.76	37.05	5.21	29.91	24.03	13.01	35.46	5.8	3.42
Ptgs2	118.25	802.15	59.68	28.3	137.8	82.68	209.74	448.29	137.86	315.79	81.41	33.74
Ptprc	557.85	4805.36	65.28	43.7	756.68	313.45	1168.82	1427.34	455.58	2330.51	117.58	26.69
Pvr	1035.92	1412.48	748.34	978.8	1301.99	858.99	1212.04	1202.33	778.46	936.95	858.88	812.04
Pvrl2	360.81	393.66	339.62	314.33	312.11	352.59	386.78	393.32	331.59	372.26	337.01	334.06
Pycard	68.01	196.63	55.68	40.77	41.85	56.58	87.06	94.45	54.34	108.07	38.68	54.89
Raet1	271.32	273.52	321.23	270.32	252.94	338.73	301.74	291.98	285.95	200.84	340.3	257.22
Rag1	1	4.81	1	1	1.6	1	1.39	1.72	1	2.02	1	1
Rel	170.84	619.53	120.47	114.84	113.81	169.12	191.62	218.12	179.18	378.31	171.82	144.42
Rela	542.93	1177	414.01	417.74	529.6	419.46	590.3	633.79	442.66	654.6	447.14	417.25
Relb	253.27	778.12	179.66	139.78	353.69	221.3	190.22	460.31	195.54	779.64	225.24	202.23
Reps1	1372.68	1042.44	1217.84	1142.35	1002.95	1349.89	1196.7	1044.31	1147.84	1080.13	1342.13	1330.21
Ripk2	341.97	432.11	174.06	217.52	243.35	251.48	390.96	396.76	245.48	452.93	198.12	203.64
Rora	708.57	1378.84	477.2	572.49	448.04	579.29	689.28	839.91	434.91	493.26	682.19	709.82
Rorc	214.02	201.43	233.25	159.58	208.16	205	166.52	261.06	171.44	261.34	222.77	265.68
Rps6	697.58	672.4	810.73	669.3	772.67	780.71	738.07	664.71	694.08	858.29	669.86	790.19
Rrad	27.19	124.54	10.89	28.3	37.05	44.35	73.12	60.1	27.64	142.35	27.99	19.64
Rsad2	871.07	2969.55	205.25	249.06	764.67	567.87	1139.55	1767.44	662.22	1273.74	396.18	285.42
Runx1	564.91	1527.82	393.21	367.14	409.66	540.96	710.19	925.79	579.56	1037.78	450.42	404.56
Runx3	3.64	263.91	1	1	3.47	1	20.15	41.21	2.67	31.43	1	1
S100a8	164.56	4685.21	81.28	493.28	228.95	259.63	1245.49	1817.25	647.58	1771.88	78.13	42.9
S100b	1031.99	888.66	1061.08	1307.37	1103.7	819.03	789.65	1492.61	713.02	993.41	953.4	1278.75
Saa1	1	4.81	1	1	1.6	1	1.39	1.72	1	2.02	1	1
Sbno2	840.45	2364.03	454.8	377.4	719.9	445.55	916.5	1465.13	557.18	1223.32	450.42	422.19
Sele	1	4.81	1	1	1.6	1	1.39	1.72	1	3.19	1	1
Sell	139.44	2282.33	19.69	10.7	156.99	101.43	305.92	499.82	232.57	700.99	32.1	9.06
Selplg	612.8	4055.66	97.27	75.24	841.43	353.41	924.87	1181.72	620.03	2306.31	182.5	64.75
Serpinb2	53.88	653.17	109.27	54.7	264.13	90.83	63.37	182.05	83.61	124.2	131.55	33.74
Serping1	1301.25	6828.59	414.81	312.13	2219.91	721.99	2844.43	4611.85	1317.47	5504.87	440.56	274.84
Sh2b2	38.18	475.36	6.09	11.43	46.65	20.7	49.43	97.89	45.73	142.35	17.31	7.65
Sh2d1a	23.26	196.63	1	1.9	17.86	18.26	57.79	56.67	30.23	164.53	1	2.72
Sh2d1b1	18.55	119.73	7.69	10.7	54.64	34.57	61.97	89.3	50.03	138.32	16.49	9.77
Sigirr	235.21	254.29	224.45	127.31	209.76	293.06	282.23	195.79	211.04	255.29	241.68	220.56
Siglec1	152.79	835.79	67.68	28.3	329.7	54.14	195.8	448.29	112.02	479.15	74.84	23.87
Slamf1	1	76.48	1	1	1.87	4.39	10.39	5.14	1	45.55	1	1
Slamf6	13.06	316.77	2.09	1	13.07	16.63	25.73	75.56	19.03	166.55	1	1
Slamf7	513.89	2046.85	42.89	34.17	456.03	323.24	644.67	965.3	373.78	2019.94	125.79	31.62
Slc11a1	224.22	686.81	38.09	26.1	164.99	158.51	310.11	362.41	236.01	765.52	90.46	26.69
Slc7a11	104.9	379.24	130.87	43.7	156.99	100.62	95.43	147.7	104.28	311.76	107.71	107.05
Smad2	374.94	398.47	438	400.87	238.55	446.37	336.59	365.84	409.08	454.94	433.17	415.14
Smad3	687.38	1239.48	401.21	422.87	424.05	520.58	637.7	731.7	522.74	723.17	457.82	484.22
Smad4	972.33	1018.41	973.09	897.39	945.38	1065.3	1083.79	870.83	967.03	1277.78	1051.2	1046.1
Smn1	1261.21	917.49	1269.03	1483.39	1497.09	1244.7	1115.85	1277.91	1500.86	1059.97	1198.31	1285.8
Smpd3	7.56	153.37	3.69	1.16	153.79	1	14.57	39.49	10.42	182.68	4.98	4.83
Snai1	15.41	263.91	7.69	3.36	30.66	5.21	41.06	65.25	6.98	69.75	10.74	3.42
Socs1	339.62	1311.56	35.69	48.1	136.2	276.75	462.05	506.69	258.4	1128.54	82.24	25.98
Socs3	186.54	1138.56	82.88	71.57	174.58	109.59	278.04	484.36	134.41	436.79	102.78	67.57
Spink5	1	4.81	1	1	1.6	2.76	1.39	1.72	1	3.19	1	1
Spn	122.96	965.55	9.29	9.96	120.21	75.34	259.92	285.11	132.69	592.08	30.46	6.24
Spp1	1280.05	9500.6	1868.11	650.97	1573.85	1477.92	2005.23	3249.76	1454.37	4079.03	1106.26	1165.95
St6gal1	1178	951.13	1734.54	1188.56	687.91	1662.21	1051.72	1131.91	1262.36	870.39	1609.23	1474.74
Stat1	8260.31	10827	1107.47	1209.83	4449.14	5180.89	9150.97	10773	4575.6	13241.1	2706.4	1172.29
Stat2	604.17	1378.84	248.44	159.58	244.94	575.21	651.64	908.61	502.93	1301.98	367.42	201.52
Stat3	4685.4	5338.8	2973.48	2659.05	3014.7	3755.48	4220.33	5214.74	3436.46	4940.18	3234.02	2924.9
Stat4	26.4	138.96	1	2.63	14.66	18.26	22.94	51.51	34.53	150.42	1	1.31
Stat5b	849.87	1912.29	697.15	566.62	1028.53	771.74	1097.73	1173.13	680.3	1265.67	713.42	635.8
Stat6	1448.04	2777.32	1162.66	1242.83	1852.1	1327.06	1462.96	1660.94	1425.95	1989.69	1288.71	1262.53
Syk	230.5	1768.11	143.66	86.97	278.53	280.02	223.68	470.62	327.28	1047.87	158.67	100.71
Syt17	1	33.23	6.09	1	9.87	9.29	9	13.72	1.81	9.24	1.7	4.83
Tab1	433.82	403.27	428.41	381.8	328.1	364.01	241.8	458.59	548.57	416.63	462.75	525.11
Tal1	40.53	66.87	43.69	37.1	53.04	42.72	55	30.9	31.95	33.45	47.72	42.2
Tank	686.59	845.4	702.75	658.3	604.76	731.78	685.1	807.27	762.96	1134.59	753.69	769.75
Tap1	4305.46	5358.02	435.6	527.75	1701.78	2653.8	3821.64	4738.95	2870.76	6051.4	1398.02	441.22
Tap2	494.26	2070.88	30.89	39.3	569.57	173.19	933.23	956.71	199.85	904.68	95.39	35.15
Tapbp	1747.13	5386.86	333.23	342.93	1198.05	1214.53	2330.04	2818.63	1284.75	3760.38	679.72	277.66
Tbk1	351.39	749.29	318.83	257.86	380.87	380.32	481.57	482.64	343.64	636.45	339.48	309.39
Tbx21	13.84	129.34	1	2.63	13.07	18.26	53.61	63.54	19.03	122.18	14.02	6.24
Tcf7	232.86	268.71	174.06	163.98	101.02	345.25	251.56	257.63	354.83	366.21	225.24	158.52
Tdo2	1	4.81	1	1	1.6	1.95	1.39	1.72	1	3.19	1	1
Tek	42.89	124.54	42.09	30.5	54.64	38.64	64.76	63.54	56.06	116.13	37.86	13.29
Tfe3	378.08	629.14	302.03	279.86	300.92	361.56	298.95	417.37	327.28	577.97	346.87	341.11
Tfeb	885.2	1234.67	523.59	446.34	764.67	557.27	959.72	1001.37	478.82	878.46	569.59	479.29
Tfrc	10115.3	7265.91	9918.45	12177.3	12387.4	9376.4	8734.16	7428.78	9081.36	7711.18	9772.64	10754.5
Tgfb1	1294.97	4723.66	876.31	672.24	1477.9	1003.32	1538.24	1865.34	1091.01	2622.94	1188.44	777.5
Tgfb2	104.9	114.93	163.66	178.65	77.03	132.42	121.91	151.14	121.5	81.85	154.56	148.65
Tgfb3	220.3	403.27	188.46	95.04	203.37	193.58	225.07	237.02	162.83	235.12	175.93	147.24
Tgfbr1	822.4	1201.03	750.74	698.64	772.67	809.25	704.61	872.54	762.1	1324.16	758.62	783.85
Tgfbr2	1415.07	3714.45	902.71	782.25	1703.38	1013.92	1170.22	2353.15	1323.49	2977.89	950.11	814.86
Thbd	63.3	220.65	77.28	32.7	53.04	90.83	74.52	89.3	93.08	162.52	61.69	40.79
Thbs1	812.98	2690.82	425.21	337.07	922.99	529.55	1306.83	1590.52	948.94	1816.25	389.61	420.07
Thy1	606.52	3354.02	414.01	254.19	695.91	527.1	979.24	1516.66	791.38	1937.25	470.15	285.42
Ticam1	187.33	307.16	158.06	144.91	168.18	145.47	135.85	200.95	147.33	196.8	183.32	149.35
Ticam2	69.58	345.6	13.29	10.7	120.21	54.14	89.85	103.04	58.64	261.34	29.64	11.18
Tie1	251.7	816.57	199.65	126.58	177.78	200.1	321.26	391.61	264.43	348.06	184.97	152.17
Tigit	75.86	307.16	30.09	10.7	99.42	56.58	113.55	128.81	86.19	233.1	32.93	14.7
Timd4	1	18.81	1	1	1.6	1	6.21	18.88	5.26	9.24	4.16	1
Tirap	162.21	249.49	153.26	142.71	123.41	147.1	187.43	166.59	142.16	168.57	155.38	136.66
Tlr1	130.02	662.78	27.69	32.7	141	82.68	236.22	230.15	118.91	448.89	37.04	14
Tlr2	108.04	657.98	23.69	13.63	150.59	82.68	187.43	334.92	106.86	499.31	49.36	16.82
Tlr3	347.47	345.6	218.05	189.65	164.99	328.13	357.5	425.96	265.29	317.81	283.59	199.41
Tlr4	201.46	283.13	258.04	202.85	150.59	261.26	166.52	195.79	197.27	346.04	222.77	265.68
Tlr5	1	38.03	1	1	1.6	6.84	1.39	3.42	6.98	17.31	6.63	3.42
Tlr6	36.61	201.43	4.49	7.03	25.86	28.04	60.58	91.02	41.42	106.05	4.16	4.13
Tlr7	85.28	456.14	24.49	20.23	117.01	65.55	133.07	166.59	99.97	303.69	27.17	5.54
Tlr8	234.43	1739.28	73.28	41.5	374.48	199.29	365.87	525.58	238.6	894.59	83.88	30.92
Tlr9	80.57	263.91	30.09	17.3	69.04	80.23	130.28	211.25	100.83	257.3	55.12	21.75
Tmed1	551.57	633.95	482.79	493.28	795.06	518.13	664.19	649.25	561.48	731.24	525.21	484.93
Tmem173	458.94	1196.23	239.64	247.59	535.99	364.82	729.71	613.18	333.31	753.42	309.07	209.28
Tnf	53.88	417.69	1	2.63	41.85	25.6	105.19	166.59	30.23	285.54	5.8	1
Tnfaip3	280.74	1979.57	97.27	145.64	345.69	179.72	421.63	573.68	244.62	789.72	137.3	144.42
Tnfrsf10b	353.75	422.5	227.65	339.27	329.7	253.92	436.96	334.92	245.48	364.19	282.77	286.83
Tnfrsf11a	78.21	335.99	26.89	8.5	62.64	43.54	77.31	123.65	66.39	239.15	37.04	6.24
Tnfrsf11b	259.55	263.91	166.06	200.65	166.59	188.69	220.89	262.78	204.15	277.47	201.4	187.42
Tnfrsf12a	2029.73	1143.36	1847.31	1722.48	2200.72	2258.31	1263.62	1444.52	2739.88	2316.4	2324.24	1536.07
Tnfrsf13b	13.84	273.52	5.29	2.63	29.06	15.81	22.94	46.36	11.28	85.88	6.63	1
Tnfrsf13c	1	38.03	1	1.9	1.6	1	2.03	1.72	1	19.33	1	1
Tnfrsf14	585.32	3507.8	73.28	59.83	601.56	234.35	970.87	1070.07	299.73	1527.85	124.97	63.34
Tnfrsf17	1	66.87	1	1	1.6	3.58	1.39	1.72	1.81	33.45	1	1
Tnfrsf18	5.21	360.02	1	1	40.25	3.58	57.79	46.36	22.48	150.42	1	1
Tnfrsf1a	2811.6	6290.34	1584.97	1443.05	3998.18	1724.18	3560.96	4089.68	1942.57	4268.6	1815.51	1421.86
Tnfrsf1b	422.83	4339.2	52.48	39.3	719.9	171.56	816.14	968.73	311.78	1870.7	97.03	45.02
Tnfrsf4	10.7	33.23	1	1	1.6	26.41	15.97	10.29	25.06	93.95	2.52	4.83
Tnfrsf8	1	4.81	1	1	1.6	1.13	1.39	1.72	1	2.02	1	1
Tnfrsf9	69.58	211.04	28.49	34.17	57.84	64.74	71.73	109.91	59.5	110.08	51.83	39.38
Tnfsf10	64.08	239.88	2.89	10.7	30.66	63.92	107.97	106.48	70.7	263.35	31.28	14.7
Tnfsf11	1	71.68	4.49	1	1.6	5.21	24.33	49.79	14.73	77.81	1	2.72
Tnfsf12	122.17	518.61	71.68	71.57	89.83	129.16	127.49	175.18	150.77	317.81	114.29	85.2
Tnfsf13	2.85	62.06	1	1	1.6	3.58	6.21	1.72	6.98	63.7	1	1
Tnfsf13b	17.77	105.32	1	1	6.67	4.39	11.79	1.72	1	25.38	1	1
Tnfsf14	21.69	480.17	7.69	13.63	73.83	26.41	53.61	84.15	48.31	142.35	10.74	16.82
Tnfsf15	13.06	57.26	1	1	1.6	1	20.15	1.72	1	51.6	1	2.01
Tnfsf18	20.91	47.65	9.29	10.7	30.66	19.07	45.24	54.95	26.78	43.53	23.06	6.95
Tnfsf4	1	4.81	1	1	1.6	1.13	3.42	1.72	1	2.02	1	1
Tnfsf8	2.85	47.65	1	1	6.67	6.02	1.39	3.42	1	7.23	1	1
Tollip	1432.34	1955.54	1289.03	1282.44	1399.54	1303.41	1527.08	1573.34	1284.75	1392.73	1426.78	1317.52
Tpsab1	5.21	66.87	7.69	4.1	21.06	5.21	18.76	29.18	19.03	47.56	4.98	9.77
Traf2	490.34	566.67	532.38	444.88	441.64	500.19	413.26	642.38	469.35	630.4	481.65	536.39
Traf3	546.07	739.68	489.19	499.15	366.48	510.79	687.89	601.16	422.86	452.93	456.18	503.96
Traf6	476.21	552.25	461.2	565.16	318.51	497.74	418.84	405.35	530.48	523.51	497.27	517.36
Trem1	7.56	191.82	4.49	7.03	17.86	16.63	43.85	58.38	25.92	43.53	9.09	1
Trem2	424.4	3560.66	134.87	108.24	1453.91	259.63	614	891.44	372.92	1830.36	172.64	104.94
Trp53	1334.22	2205.44	1017.09	1136.49	2235.9	867.14	1747.34	1777.74	1059.16	1376.6	1020.79	1128.59
Twist1	6.78	76.48	12.49	3.36	11.47	25.6	9	39.49	27.64	83.86	17.31	5.54
Txk	5.99	38.03	1	1	1.6	2.76	4.82	36.05	1.81	55.63	1	1
Txnip	2160.83	8179.01	1409	998.6	3497.64	1800.84	2519.63	3052.23	1967.54	4288.77	1846.74	1125.06
Tyk2	336.48	1513.41	162.06	161.05	475.22	171.56	614	659.56	177.46	569.9	212.09	199.41
Ubc	14745.2	12691.6	11709.3	11398.4	13025.5	12599.9	10026.4	15201.1	15075	16820.8	12575.1	13128.9
Ulbp1	88.42	211.04	66.88	56.9	62.64	90.02	96.82	130.52	79.31	154.45	70.73	43.61
Usp18	276.82	730.07	84.48	46.63	174.58	208.26	392.35	520.43	207.6	543.68	146.34	52.77
Usp9y	1	4.81	1	1	1.6	1	1.39	1.72	1	2.02	1	1
Vcam1	295.66	927.1	90.88	49.57	248.14	240.06	226.47	429.39	403.91	870.39	112.65	39.38
Vegfa	1959.87	2032.43	2052.87	2950.22	1744.96	2223.24	1467.14	1947.79	2367.06	1866.66	2403.13	2943.94
Vegfc	357.67	287.93	426.01	322.4	262.54	466.76	321.26	298.85	315.23	307.72	415.91	334.06
Vhl	487.98	576.28	279.64	397.94	875.01	286.54	756.19	650.97	304.03	517.46	312.35	342.52
Vim	29670.5	43054.5	27378.1	28508.2	24499.5	26427.5	28094.3	34339.1	27939.6	27715.2	31938.7	28835.4
Vwf	288.59	648.37	402.01	283.53	180.98	365.64	321.26	271.37	291.12	356.12	244.96	312.21
Xaf1	1568.93	3517.41	282.04	271.06	1146.87	948.69	1836.56	2686.37	986.83	2384.97	585.21	270.61
Xbp1	2214.99	10308	2145.65	1866.23	2125.56	2177.58	2767.76	2416.7	2371.36	3887.44	2034.13	1895.61
Xcl1	45.24	100.51	4.49	1.16	5.07	45.17	61.97	104.76	40.56	156.47	13.2	1.31
Xcr1	14.63	105.32	2.09	7.03	14.66	18.26	52.21	60.1	19.03	69.75	11.56	2.72
Ythdf2	1106.57	1061.66	1144.26	1083.68	868.62	1131.35	1082.39	1085.53	1126.32	1112.4	1044.62	1070.78
Yy1	2808.46	2460.14	2819.91	2689.86	1674.6	3033.8	2431.8	2313.64	2405.81	2332.53	2864.19	2762.05
Zap70	38.96	609.92	1	1	46.65	17.44	91.25	111.63	44	237.14	2.52	1
Zbp1	2781.77	7568.68	145.26	196.98	1517.88	1750.28	3711.51	4601.54	1450.92	5498.81	562.2	114.1
Zfp13	183.4	52.45	158.86	149.31	196.97	143.02	202.77	228.43	185.21	192.77	144.7	163.45
Abcf1	1514.77	1186.61	1277.83	1127.69	1338.77	1216.97	1103.3	1592.24	1282.16	1346.34	1248.44	1409.88
Alas1	1015.51	2378.44	669.96	772.71	1426.73	667.36	1270.59	1341.46	741.44	1489.53	758.62	695.02
Edc3	171.63	206.24	196.45	187.45	190.57	194.39	153.98	166.59	174.88	192.77	167.71	188.13
Eef1g	8705.4	8385.66	8965.85	8092.92	10068.6	9087.73	8124.97	8150.19	8407.18	8354.52	8530.01	8549.31
Eif2b4	395.35	374.44	350.82	367.14	558.38	372.16	545.7	444.85	326.42	380.33	331.26	324.19
G6pdx	1621.53	1595.1	1574.57	2290.88	1541.87	1617.36	1263.62	1609.41	2077.75	1943.3	1756.34	1920.99
Gusb	1613.68	1561.46	1897.7	1575.07	1541.87	1797.58	1496.42	1897.98	1706.65	1664.99	1763.74	1782.82
Hdac3	936.22	1008.8	976.29	1037.48	873.42	942.16	1047.54	979.04	1064.32	872.41	1001.06	989
Hprt	6659.68	5329.19	6022.45	7126.28	8264.75	6927.59	8479.05	6010.01	7223.26	6202.66	6731.81	6176.32
Nubp1	871.07	806.96	781.13	783.71	827.04	934.01	898.38	841.63	817.21	989.38	746.29	839.54
Oaz1	10979.6	10442.5	12253.2	11570.8	11415.1	12304.7	9843.8	9766.49	12200.9	12658.2	12003.1	11920.6
Polr1b	533.51	283.13	518.79	544.62	583.97	488.77	679.52	504.97	552.01	503.35	438.1	468.71
Polr2a	1893.14	1816.17	2149.65	2068.66	1023.74	2227.32	1340.29	1611.13	2209.49	1693.22	2342.32	2308.74
Ppia	44483.5	28411.3	48332.9	45950.3	53146.9	47034.9	42441.5	39409.5	42640.8	40150.5	46772.2	47505.7
Rpl19	39961.1	39522.2	41418.4	41590.2	52000.3	41131.8	39606.1	37300.3	43860.9	51902	42229.9	42261.2
Sap130	473.07	456.14	561.98	553.42	169.78	579.29	305.92	393.32	507.24	319.82	590.14	575.17
Sdha	1226.67	1100.11	1831.32	1717.35	820.64	1605.13	1139.55	1023.7	1536.17	1269.71	1835.24	1569.2
Sf3a3	1247.87	1869.03	1057.08	1071.95	1850.5	1121.56	1738.98	1614.57	1195.2	1074.08	1107.08	1018.61
Tbp	472.28	480.17	550.78	475.68	385.67	517.31	414.66	492.95	466.77	487.21	503.84	537.8
Tubb5	8693.63	14114.1	6359.99	6177.98	13893.8	5719.91	13834.9	10360.8	6154.73	7444.97	7364.63	6586.62
NEG_A	1	4.91	2.62	2.58	1	1	10.46	1.99	1	1	3.06	1
NEG_B	1.63	1	1	1	1	1	1	1	1	1	1	1
NEG_C	1	1	7.62	1	1	1	12.46	2.99	6.11	1	3.06	4.85
NEG_D	1	1	1	1	1	1	1	1	1	1	1	1
NEG_E	14.63	24.91	2.62	4.58	2.17	5.39	1	1	2.11	8.58	1	1
NEG_F	1	6.91	1.62	7.58	11.17	6.39	3.46	5.99	2.11	1	6.06	5.85
NEG_G	1	1	1	1	1	1	6.46	1	2.11	1	2.06	1.85
NEG_H	1.63	1	4.62	13.58	5.17	7.39	1	15.99	9.11	16.58	2.06	7.85
POS_A	66102.6	68834.9	48640.6	51531.6	51604.2	47445.4	60876.5	62353	47318.1	50612.6	48409.1	57012.8
POS_B	16915.6	17637.9	12783.6	13346.6	13288.2	12558.4	15453.5	16125	12429.1	13040.6	12543.1	14975.9
POS_C	3993.63	4213.91	3041.62	3182.58	3216.17	3035.39	3779.46	3766.99	2971.11	3204.58	3027.06	3470.85
POS_D	1066.63	1117.91	831.62	848.58	809.17	808.39	991.46	995.99	736.11	857.58	761.06	905.85
POS_E	182.63	209.91	134.62	151.58	131.17	118.39	180.46	191.99	152.11	143.58	167.06	172.85
POS_F	80.63	95.91	47.62	62.58	66.17	72.39	76.46	71.99	62.11	59.58	54.06	71.85
