# Supplementary material for: Virally programmed extracellular vesicles sensitize cancer cells to oncolytic virus and small molecule therapy
Source: Nat Commun. 2022 Apr 7;13:1898. doi: 10.1038/s41467-022-29526-8 (PMC8990073; doi:10.1038/s41467-022-29526-8)
Supplement: Supplementary file 7 — Source Data [file 41467_2022_29526_MOESM7_ESM.xlsx]

## Sheet: Figure 1b
Figure 1b
				GM38					PCa-CAF					MIA PaCa-2					Panc02
			amiR-1	25.3702	43.5147	73.7809	16.4622		21.8189	41.9853	7.24949	5.28143	8.03077		10.9876	11.1247	34.2694	17.474		5.54712		5.91001
			amiR-2	40.413	38.5352	101.451	87.9017		38.1344	44.632	13.1566	13.4038	12.8492
			amiR-3								19.1123	24.1081	20.88	5.60534	14.2192		15.2503		9.4888	35.9434		15.1034
			amiR-4											20.2625	81.4081	6.9263	38.8418	127.367			5.97177		19.3021
			amiR-5								16.4579	5.28143		12.4617							6.52187	7.52353	6.30347

## Sheet: Figure 1c
Figure 1c
		amiR-NTC					amiR-1					amiR-2					amiR-3					amiR-4					amiR-5
	786-0	75.7308	90.0276	85.5687		78.8449	70.918	73.749	73.3244	65.7867	71.555	89.2491	85.8518	82.1714	78.6326	86.2057	72.8289	74.9522	78.6326	76.7216	76.934	32.1113		39.6631	28.0487	37.2142	60.4643	64.4915	63.5218	64.3216	62.8353
	BxPC3	50.8275	49.0466	50.3522	50.2147	43.2743	63.3912	58.7528	66.0253	64.88	66.3116	75.6457	72.4389	77.3063	77.8217	75.932	79.5969	79.3678	83.1472	88.0147	85.4951	22.0924	25.8661	32.8466	25.8489	30.7393	51.6063	61.4442	69.5757	67.6287	60.757
	HPAFII	63.2388	58.3611	49.0015		56.628	55.1475	60.4843	63.2962	62.3207	55.9337	65.5343	61.8042	55.7558	59.8531	60.4269	60.0252	65.7064	66.9689	70.1825	63.8127	50.1492	47.2742	45.2886	49.6672	45.8969	60.5991	63.6979	60.4269	55.1245	62.6076

## Sheet: Figure 1d
Figure 1d
			amiR-NTC			amiR-1			amiR-2			amiR-3			amiR-4			amiR-5
		Patient 06	1.4	0.39	1.2	1.25	7.23	4.38	0.33	1.97	0.18	0.39	0.12	1.2	6.35	14.23	10.29	5.69	9.2	5.04

## Sheet: Figure 1e
Figure 1e
		ORV-amiR-NTC					ORV-amiR-4
	HPAC	77.6151	84.0423	78.1846	72.536	74.7443	49.8234	50.5726	50.594	56.8126	61.3721
	MIA PaCa-2	51.3644	51.3304	50.0136	50.0747	47.9365	40.9177	38.8067	39.2004	38.9696	37.0961
	PANC1	45.3979	45.4751	46.1758	46.253	49.6081	37.1081	37.7969	37.5713	37.6544
	786-0	75.7308	90.0276	85.5687		78.8449	32.1113		39.6631	28.0487	37.2142
	HPAF-II	75.4308	76.6803	71.0246	71.4192	69.1175	59.9763	60.3512	58.1744	59.3318	55.8332
	BxPC-3	87.4193		84.0396	84.0396	82.3245	58.5654		53.067	53.8741
	Panc02	81.328	87.5963	67.9947			48.9721	43.7344	37.992	28.0159	42.4967
	PCa-CAF	90.7	82.3	90.45			59.6	31.5	57.8
	4T1	42.2072	41.5617	39.8851	42.6008	44.3955	12.9487	12.8857	12.9172	12.8385	13.6099
	B16-F10	73.2485	68.4007	68.5999	74.9751	76.6353	30.6608	28.6751	33.6093	24.8699	31.1987
	GM38	89.4516	90.3475	90.489	91.2434	90.8191	89.0744	82.0484	81.1525

## Sheet: Figure 2a
Figure 2a
		ARID1A					PLEC					HDAC4					MCM2
	mRNA fold change VSVΔ51-amiR-4/ ctrl	0.361608	0.35172	0.467326	0.467326	0.406831	0.454547	0.483806	0.60395	0.633976	0.642826	0.650671	0.768438	0.926588	1.01396	0.757858	1.19334	1.39959	1.46917	1.3333	1.16878

## Sheet: Figure 2b
Figure 2b

## Sheet: Figure 2c
Figure 2c
		786-0 WT			786-0 ARID1A KO
	Mock	98.1964	101.778	100.025	98.4672	91.7712	109.762
	0.01	77.011	76.7824	96.1389	68.7953	52.4265	56.7991
	0.1	64.4446	73.5817	69.3523	28.9423	25.2555	32.0402
	1	49.8967	58.2871	52.4573	19.923	17.648	18.5354

## Sheet: Figure 2d
Figure 2d
		786-0 WT			786-0 ARID1A KO
	Mock	96.0225	106.009	97.9689	101.748	98.1547	100.097
	0.01	21.211	16.641	13.0105	17.0581	17.6894	15.3682
	0.1	4.7076	4.81846	5.08927	6.26791	5.61719	4.69065
	1	2.57919	2.50133	1.90301	2.79872	2.36847	2.587

## Sheet: Figure 2e
Figure 2e
			786-0 WT			786-0 ARID1A KO
		Mock	104.684	96.3024	99.014	96.2375	98.495	105.268
		0.01	74.6097	102.712	97.5349	110.786	81.9398	77.6756
		0.1	104.191	93.0978	89.4002	86.9565	82.6923	83.194
		1	85.9491	75.5957	72.6376	55.1003	33.0268	53.5953

## Sheet: Figure 2f
Figure 2f
		786-0 WT			786-0 ARID1A KO
	Mock	93.9035	99.492	106.605	103.755	97.1281	99.1163
	0.01	90.3472	121.338	98.4759	70.1767	67.084	64.433
	0.1	124.894	127.942	128.451	103.093	77.2459	82.5479
	1	62.9128	63.1668	66.4691	26.6568	24.6686	24.6686

[truncated: 61 more sheets: Figure 2g, Figure 2h, Figure 2i, Figure 3b, Figure 3d, Figure 4a, Figure 4b, Figure 4c, Figure 4f, Figure 4h, Figure 4j, Figure 5a, Figure 5b, Figure 5c, Figure 5d, Figure 5e, Figure 5f, Figure 5g, Figure 6a, Figure 6c …]
